# Supplementary material for: Setd2 ensures the establishment of a precise basal inflammatory state within murine hematopoietic stem/progenitor cells
Source: Cell Death Dis. 2025 Nov 6;16(1):799. doi: 10.1038/s41419-025-08110-0 (PMC12592349; doi:10.1038/s41419-025-08110-0)
Supplement: Supplementary file 2 — Table S1. AllMarkerGenes [file 41419_2025_8110_MOESM2_ESM.xlsx]

## Sheet: AllMarkerGenes_labeled
allmarkers.gene	p_val	avg_logFC	pct.1	pct.2	p_val_adj	cluster	cluster_name
Cd34	7.32056e-279	0.654517	0.993	0.663	1.34684e-274	0	IMP-2
Sell	1.046e-252	0.708363	0.945	0.591	1.92442e-248	0	IMP-2
Adgrl4	1.77242e-247	0.629507	0.887	0.496	3.2609e-243	0	IMP-2
H2afy	1.63398e-198	0.51527	1	0.985	3.00619e-194	0	IMP-2
Ccl9	1.88394e-192	0.652641	0.772	0.43	3.46608e-188	0	IMP-2
Adgrg1	1.12212e-191	0.501938	0.977	0.801	2.06448e-187	0	IMP-2
Hmga2	1.63926e-188	0.589412	0.638	0.284	3.0159e-184	0	IMP-2
Cpa3	5.83806e-143	0.572036	0.572	0.269	1.07409e-138	0	IMP-2
Hlf	3.01785e-129	0.295917	0.665	0.343	5.55225e-125	0	IMP-2
Fut8	2.06883e-126	0.431966	0.78	0.53	3.80624e-122	0	IMP-2
Cdk6	1.50585e-120	0.30917	0.994	0.95	2.77045e-116	0	IMP-2
Tmem176b	2.70369e-116	0.383321	0.875	0.627	4.97424e-112	0	IMP-2
Igfbp4	1.66564e-114	0.331661	0.981	0.845	3.06444e-110	0	IMP-2
Slco3a1	1.00035e-112	0.423644	0.665	0.401	1.84045e-108	0	IMP-2
Slc7a8	3.2734e-111	0.328563	0.353	0.132	6.0224e-107	0	IMP-2
Clec4e	7.53844e-109	0.353323	0.369	0.15	1.38692e-104	0	IMP-2
Ikzf2	8.28142e-104	0.389734	0.669	0.386	1.52362e-99	0	IMP-2
Mdga1	1.09641e-101	0.339599	0.523	0.25	2.01718e-97	0	IMP-2
Camk2a	4.73951e-101	0.335732	0.39	0.168	8.71975e-97	0	IMP-2
Cd27	3.61019e-99	0.365018	0.608	0.347	6.64202e-95	0	IMP-2
Angpt1	1.21541e-95	0.343443	0.892	0.614	2.23611e-91	0	IMP-2
Lcp1	1.89829e-92	0.314522	0.963	0.747	3.49248e-88	0	IMP-2
Rbpms	1.30604e-91	0.321982	0.585	0.328	2.40285e-87	0	IMP-2
Cd53	7.93416e-91	0.345603	0.803	0.551	1.45973e-86	0	IMP-2
Pgam1	1.59679e-88	0.322312	0.945	0.748	2.93777e-84	0	IMP-2
Myc	4.34369e-80	0.363371	0.85	0.7	7.99152e-76	0	IMP-2
Fam107b	7.3547e-80	0.333136	0.896	0.748	1.35312e-75	0	IMP-2
Cd48	8.24244e-79	0.332793	0.761	0.566	1.51644e-74	0	IMP-2
Ablim1	2.32571e-75	0.279922	0.372	0.177	4.27885e-71	0	IMP-2
Ptpre	6.44236e-75	0.328626	0.831	0.689	1.18526e-70	0	IMP-2
Cdca7	6.32587e-73	0.326396	0.836	0.692	1.16383e-68	0	IMP-2
Tespa1	6.95458e-73	0.26613	0.374	0.182	1.2795e-68	0	IMP-2
Spns2	1.80059e-72	0.29171	0.672	0.424	3.31273e-68	0	IMP-2
Tmem176a	3.4391e-70	0.303418	0.665	0.456	6.32725e-66	0	IMP-2
Etv6	5.91533e-70	0.310029	0.843	0.697	1.0883e-65	0	IMP-2
Csf3r	1.95197e-69	0.297354	0.45	0.256	3.59124e-65	0	IMP-2
Msi2	6.40356e-69	0.312517	0.866	0.742	1.17813e-64	0	IMP-2
Parvg	4.5221e-68	0.271189	0.941	0.823	8.31977e-64	0	IMP-2
Fkbp1a	6.21633e-67	0.294847	0.804	0.58	1.14368e-62	0	IMP-2
Ffar2	3.01741e-66	0.291012	0.422	0.228	5.55143e-62	0	IMP-2
Cebpa	4.79782e-66	0.311402	0.607	0.402	8.82702e-62	0	IMP-2
Rgs2	3.61822e-61	0.264684	0.872	0.7	6.65681e-57	0	IMP-2
Ung	4.11871e-60	0.31334	0.608	0.413	7.57761e-56	0	IMP-2
Dnmt3b	5.4726e-60	0.317802	0.569	0.398	1.00685e-55	0	IMP-2
Fxyd5	6.68657e-59	0.26597	0.846	0.684	1.2302e-54	0	IMP-2
Phf14	2.64081e-55	0.275704	0.891	0.799	4.85857e-51	0	IMP-2
Arhgap32	2.63354e-54	0.262611	0.371	0.205	4.84519e-50	0	IMP-2
Nfic	4.16785e-53	0.264253	0.803	0.668	7.66802e-49	0	IMP-2
Vat1	4.77464e-53	0.271685	0.521	0.33	8.78438e-49	0	IMP-2
Pkm	9.82983e-52	0.251139	0.856	0.679	1.80849e-47	0	IMP-2
Adgrg3	1.50674e-50	0.250269	0.846	0.674	2.77211e-46	0	IMP-2
Rab44	4.4003e-50	0.277753	0.643	0.462	8.09568e-46	0	IMP-2
Tbc1d9b	1.62553e-44	0.257058	0.525	0.378	2.99066e-40	0	IMP-2
Stat3	5.68926e-44	0.252544	0.646	0.487	1.04671e-39	0	IMP-2
Deptor	5.32963e-40	0.25609	0.453	0.307	9.80545e-36	0	IMP-2
Dach1	7.32056e-35	0.262934	0.404	0.262	1.34684e-30	0	IMP-2
Hlf	0	1.90543	0.943	0.322	0	1	HSC-1
Nr4a1	0	1.58077	0.864	0.312	0	1	HSC-1
Adgrl4	0	1.06477	0.903	0.496	0	1	HSC-1
Ctla2a	0	1.01225	0.882	0.421	0	1	HSC-1
Tsc22d1	0	1.00488	0.875	0.541	0	1	HSC-1
Mpl	0	0.985259	0.616	0.137	0	1	HSC-1
Msi2	0	0.957418	0.938	0.737	0	1	HSC-1
Gcnt2	0	0.951225	0.724	0.268	0	1	HSC-1
Angpt1	0	0.911379	0.937	0.611	0	1	HSC-1
Gimap6	0	0.810039	0.532	0.145	0	1	HSC-1
Gm19590	0	0.779159	0.471	0.081	0	1	HSC-1
Mecom	0	0.704978	0.357	0.056	0	1	HSC-1
Nkx2-3	0	0.523109	0.188	0.013	0	1	HSC-1
Zfp36	1.23375e-300	0.889484	0.982	0.817	2.26986e-296	1	HSC-1
Rgs1	2.33045e-298	1.05666	0.83	0.432	4.28756e-294	1	HSC-1
Myct1	1.37099e-291	0.78488	0.596	0.205	2.52234e-287	1	HSC-1
Adgrg1	2.73643e-279	0.708223	0.981	0.801	5.03449e-275	1	HSC-1
Ly6a	1.74112e-274	0.903342	0.503	0.146	3.20331e-270	1	HSC-1
Sik1	1.85122e-261	0.874902	0.8	0.481	3.40588e-257	1	HSC-1
Meis1	5.42288e-252	0.76336	0.784	0.428	9.97702e-248	1	HSC-1
Lmo2	5.27807e-251	0.672362	0.96	0.852	9.71059e-247	1	HSC-1
Procr	1.41152e-243	0.404337	0.192	0.021	2.59692e-239	1	HSC-1
Rgs2	1.7403e-232	0.873518	0.91	0.697	3.2018e-228	1	HSC-1
Esam	9.71654e-224	0.416618	0.204	0.027	1.78765e-219	1	HSC-1
H2-K1	3.2443e-222	0.497212	0.999	0.992	5.96886e-218	1	HSC-1
Rbpms	2.09399e-202	0.694093	0.641	0.324	3.85252e-198	1	HSC-1
Mcl1	9.02793e-202	0.634852	0.927	0.861	1.66096e-197	1	HSC-1
Hes1	1.17613e-195	1.15083	0.423	0.138	2.16385e-191	1	HSC-1
Ddx5	3.92504e-192	0.349469	0.998	0.998	7.22129e-188	1	HSC-1
Ifi203	6.91141e-189	0.626646	0.851	0.58	1.27156e-184	1	HSC-1
Glul	3.60036e-184	0.657685	0.88	0.751	6.62395e-180	1	HSC-1
Pnrc1	3.74637e-180	0.644063	0.862	0.737	6.89257e-176	1	HSC-1
Ifitm1	1.65459e-171	0.353742	0.827	0.514	3.04411e-167	1	HSC-1
Hdgfl3	2.76042e-169	0.444404	0.253	0.055	5.07863e-165	1	HSC-1
Nfic	1.72682e-168	0.658479	0.819	0.667	3.177e-164	1	HSC-1
Runx2	5.55688e-168	0.624975	0.742	0.5	1.02235e-163	1	HSC-1
Col4a1	1.4887e-167	0.287482	0.159	0.022	2.73891e-163	1	HSC-1
Smarca2	3.19742e-165	0.671628	0.748	0.532	5.88261e-161	1	HSC-1
Itih5	3.35168e-164	0.598195	0.475	0.195	6.16641e-160	1	HSC-1
Zfp608	3.10559e-163	0.706344	0.59	0.315	5.71366e-159	1	HSC-1
Cd34	8.60548e-156	0.55085	0.915	0.671	1.58324e-151	1	HSC-1
B2m	1.17807e-155	0.32929	1	0.999	2.16741e-151	1	HSC-1
Pde4b	1.60914e-155	0.671233	0.725	0.487	2.96049e-151	1	HSC-1
Fos	6.83718e-155	0.776768	0.891	0.74	1.2579e-150	1	HSC-1
Tox	5.23471e-151	0.294387	0.151	0.022	9.63082e-147	1	HSC-1
Spns2	5.76517e-151	0.573074	0.703	0.422	1.06068e-146	1	HSC-1
Tmem176b	6.95911e-151	0.570182	0.823	0.632	1.28034e-146	1	HSC-1
Klf6	2.45342e-149	0.73515	0.872	0.706	4.5138e-145	1	HSC-1
Crispld1	2.98795e-148	0.291939	0.154	0.023	5.49722e-144	1	HSC-1
Nrgn	6.78714e-145	0.44838	0.845	0.556	1.2487e-140	1	HSC-1
Gimap1	5.79134e-142	0.535088	0.389	0.145	1.06549e-137	1	HSC-1
Nr4a2	1.03718e-141	0.658334	0.395	0.15	1.90819e-137	1	HSC-1
Srsf5	1.2754e-140	0.404654	0.99	0.98	2.34648e-136	1	HSC-1
Dst	1.6897e-140	0.38905	0.196	0.04	3.10872e-136	1	HSC-1
F11r	5.00059e-137	0.335645	0.175	0.033	9.20009e-133	1	HSC-1
Tie1	2.59408e-133	0.540746	0.38	0.146	4.7726e-129	1	HSC-1
Gimap5	4.95579e-133	0.409589	0.269	0.075	9.11765e-129	1	HSC-1
Eya2	1.4814e-132	0.363251	0.228	0.055	2.72548e-128	1	HSC-1
Vldlr	1.15801e-131	0.33962	0.17	0.032	2.13051e-127	1	HSC-1
Mmrn1	1.16205e-128	0.453805	0.224	0.054	2.13793e-124	1	HSC-1
Csgalnact1	1.1834e-126	0.486256	0.279	0.085	2.17723e-122	1	HSC-1
Pglyrp2	4.75176e-125	0.257833	0.14	0.023	8.74229e-121	1	HSC-1
Zyx	7.8586e-122	0.459219	0.869	0.734	1.44583e-117	1	HSC-1
Myof	3.97164e-119	0.272975	0.129	0.02	7.30702e-115	1	HSC-1
Malat1	7.85357e-119	0.455749	0.951	0.933	1.4449e-114	1	HSC-1
Egr1	1.04218e-118	0.592468	0.754	0.514	1.9174e-114	1	HSC-1
Akap13	1.63375e-118	0.501443	0.835	0.75	3.00577e-114	1	HSC-1
Dusp5	5.24326e-116	0.595584	0.51	0.265	9.64655e-112	1	HSC-1
Arhgap32	7.64099e-116	0.534558	0.425	0.201	1.40579e-111	1	HSC-1
Socs3	2.15824e-115	0.293629	0.152	0.029	3.97074e-111	1	HSC-1
Zfp36l2	6.89664e-115	0.38381	0.984	0.975	1.26884e-110	1	HSC-1
Fosl2	1.19566e-114	0.620197	0.442	0.217	2.19977e-110	1	HSC-1
Fam110a	1.66443e-114	0.619805	0.468	0.248	3.06222e-110	1	HSC-1
Stk17b	5.05048e-113	0.581168	0.697	0.54	9.29188e-109	1	HSC-1
Lsp1	1.35128e-112	0.364794	0.546	0.288	2.48609e-108	1	HSC-1
Dusp2	1.36539e-112	0.610384	0.779	0.624	2.51205e-108	1	HSC-1
Jund	2.41719e-112	0.44554	0.976	0.952	4.44714e-108	1	HSC-1
Tspan13	2.99706e-112	0.497398	0.769	0.608	5.51399e-108	1	HSC-1
Serpina3g	2.5364e-111	0.590361	0.502	0.26	4.66646e-107	1	HSC-1
Kit	4.26029e-111	0.499653	0.793	0.689	7.83807e-107	1	HSC-1
Atp2b4	2.64513e-109	0.584002	0.648	0.467	4.86651e-105	1	HSC-1
Kmt2a	5.11305e-109	0.513342	0.797	0.698	9.40698e-105	1	HSC-1
Rbp1	7.34831e-108	0.335253	0.192	0.048	1.35194e-103	1	HSC-1
Csrnp1	1.87614e-107	0.571403	0.557	0.336	3.45171e-103	1	HSC-1
Nrip1	2.18123e-105	0.562065	0.676	0.514	4.01303e-101	1	HSC-1
Spry1	2.28525e-102	0.514359	0.305	0.118	4.20441e-98	1	HSC-1
Hoxa9	3.02939e-101	0.594719	0.559	0.359	5.57346e-97	1	HSC-1
Hoxa5	1.36328e-99	0.465839	0.282	0.103	2.50816e-95	1	HSC-1
Marcksl1	3.46641e-98	0.503599	0.728	0.58	6.3775e-94	1	HSC-1
H2-Q7	5.09769e-97	0.521686	0.721	0.531	9.37874e-93	1	HSC-1
Tes	9.11993e-97	0.488628	0.695	0.54	1.67788e-92	1	HSC-1
Paqr5	1.13914e-96	0.258208	0.159	0.037	2.0958e-92	1	HSC-1
Zbtb20	1.38738e-96	0.601547	0.478	0.257	2.55249e-92	1	HSC-1
H2-D1	5.87239e-95	0.271258	0.998	0.996	1.0804e-90	1	HSC-1
Cbfa2t3	4.46989e-94	0.447008	0.843	0.762	8.2237e-90	1	HSC-1
4833403J16Rik	3.9903e-93	0.304361	0.174	0.044	7.34136e-89	1	HSC-1
Erg	7.83767e-93	0.489151	0.393	0.197	1.44198e-88	1	HSC-1
Cxxc5	2.70352e-91	0.472863	0.542	0.349	4.97394e-87	1	HSC-1
Ubc	8.95819e-90	0.344106	0.98	0.969	1.64813e-85	1	HSC-1
Ptpre	1.23634e-89	0.469842	0.779	0.693	2.27462e-85	1	HSC-1
Stat3	1.64238e-89	0.507252	0.645	0.488	3.02165e-85	1	HSC-1
Osbpl1a	2.76231e-89	0.503934	0.533	0.343	5.08209e-85	1	HSC-1
Cnrip1	7.29462e-89	0.291589	0.167	0.043	1.34206e-84	1	HSC-1
Ppp1r9a	6.94523e-88	0.395497	0.253	0.091	1.27778e-83	1	HSC-1
Stxbp4	8.59969e-88	0.455886	0.238	0.083	1.58217e-83	1	HSC-1
H2-Q6	2.18857e-87	0.495025	0.542	0.337	4.02653e-83	1	HSC-1
Ypel3	1.52367e-86	0.503691	0.578	0.393	2.80324e-82	1	HSC-1
Rora	2.14662e-85	0.313768	0.172	0.046	3.94936e-81	1	HSC-1
Ltbp3	3.55227e-85	0.398869	0.293	0.121	6.53546e-81	1	HSC-1
Lax1	6.18407e-84	0.255456	0.149	0.036	1.13774e-79	1	HSC-1
Selenop	9.18506e-84	0.464378	0.745	0.659	1.68987e-79	1	HSC-1
Fosb	3.08895e-83	0.613248	0.8	0.671	5.68305e-79	1	HSC-1
Clk1	8.85625e-83	0.411295	0.856	0.832	1.62937e-78	1	HSC-1
Epb41l4b	3.78048e-82	0.448888	0.364	0.175	6.95532e-78	1	HSC-1
Cd27	4.6291e-82	0.497212	0.531	0.354	8.51662e-78	1	HSC-1
Skil	3.32019e-81	0.508042	0.489	0.29	6.10848e-77	1	HSC-1
Srebf2	4.05565e-81	0.4612	0.65	0.534	7.46159e-77	1	HSC-1
Camk2a	5.43147e-81	0.420969	0.354	0.172	9.99282e-77	1	HSC-1
Irf2	2.81895e-80	0.47954	0.71	0.615	5.18631e-76	1	HSC-1
Vezf1	5.94469e-78	0.438713	0.724	0.615	1.0937e-73	1	HSC-1
Znrf1	8.3221e-78	0.474588	0.68	0.576	1.5311e-73	1	HSC-1
Nedd4	9.18468e-78	0.315286	0.957	0.925	1.6898e-73	1	HSC-1
Ptprcap	2.84997e-77	0.398097	0.8	0.705	5.24338e-73	1	HSC-1
Shisa5	4.84183e-77	0.552071	0.528	0.366	8.90801e-73	1	HSC-1
Ifitm3	1.52835e-76	0.378964	0.888	0.792	2.81186e-72	1	HSC-1
Hacd4	1.81607e-76	0.404785	0.242	0.091	3.34121e-72	1	HSC-1
Ccnl1	4.39623e-76	0.333284	0.933	0.938	8.08818e-72	1	HSC-1
Zfand5	4.54368e-76	0.367723	0.845	0.83	8.35946e-72	1	HSC-1
Sox4	1.01196e-75	0.391541	0.874	0.781	1.86181e-71	1	HSC-1
S1pr1	1.04526e-75	0.355494	0.232	0.083	1.92307e-71	1	HSC-1
Pim1	2.9355e-75	0.350941	0.922	0.889	5.40073e-71	1	HSC-1
Ankrd13a	5.1962e-75	0.319364	0.919	0.928	9.55997e-71	1	HSC-1
Gata3	8.46501e-75	0.260284	0.17	0.049	1.55739e-70	1	HSC-1
Pdzk1ip1	8.67205e-75	0.369657	0.224	0.08	1.59548e-70	1	HSC-1
Etv3	3.4779e-74	0.403938	0.377	0.201	6.39863e-70	1	HSC-1
Basp1	7.0892e-74	0.434023	0.375	0.194	1.30427e-69	1	HSC-1
Etv6	4.7052e-73	0.418658	0.769	0.703	8.65663e-69	1	HSC-1
Dcun1d1	9.49823e-72	0.473389	0.667	0.593	1.74748e-67	1	HSC-1
Smad7	3.02169e-71	0.473668	0.518	0.337	5.55931e-67	1	HSC-1
Map1lc3b	3.35811e-71	0.402431	0.772	0.741	6.17825e-67	1	HSC-1
Nceh1	1.84329e-70	0.464867	0.377	0.211	3.39128e-66	1	HSC-1
Neurl3	2.0878e-70	0.43074	0.404	0.226	3.84113e-66	1	HSC-1
Maged1	3.38953e-70	0.363921	0.228	0.088	6.23606e-66	1	HSC-1
Tmem176a	8.60947e-70	0.435923	0.603	0.461	1.58397e-65	1	HSC-1
Pbx1	9.56618e-70	0.297672	0.625	0.427	1.75998e-65	1	HSC-1
Tcf7l2	5.18268e-69	0.403797	0.278	0.124	9.5351e-65	1	HSC-1
Klhl24	5.78461e-69	0.463326	0.698	0.61	1.06425e-64	1	HSC-1
Ttc3	2.04258e-68	0.439187	0.708	0.647	3.75793e-64	1	HSC-1
Il2rg	2.51386e-68	0.410052	0.586	0.435	4.625e-64	1	HSC-1
Ppp1r15a	4.95354e-67	0.442966	0.667	0.558	9.11352e-63	1	HSC-1
Bin2	7.96759e-67	0.371102	0.765	0.695	1.46588e-62	1	HSC-1
Nwd1	2.07139e-66	0.327624	0.209	0.078	3.81095e-62	1	HSC-1
Atrx	2.94159e-66	0.307217	0.925	0.925	5.41193e-62	1	HSC-1
Txnip	6.12115e-65	0.540506	0.591	0.458	1.12617e-60	1	HSC-1
Scarf1	1.40327e-64	0.251812	0.158	0.049	2.58174e-60	1	HSC-1
Per1	3.25001e-64	0.443391	0.459	0.299	5.97936e-60	1	HSC-1
Gabbr1	5.83298e-64	0.258561	0.167	0.054	1.07315e-59	1	HSC-1
Dtx3	5.8999e-64	0.438684	0.603	0.489	1.08546e-59	1	HSC-1
Klf4	6.21631e-63	0.535767	0.353	0.192	1.14368e-58	1	HSC-1
Flt3	1.54231e-62	0.381083	0.436	0.25	2.83754e-58	1	HSC-1
Ptprc	1.60401e-62	0.389131	0.701	0.622	2.95106e-58	1	HSC-1
Nfat5	1.72389e-62	0.487473	0.428	0.272	3.17161e-58	1	HSC-1
Rasgef1b	1.912e-62	0.311035	0.225	0.09	3.5177e-58	1	HSC-1
Foxo3	3.23649e-62	0.412618	0.632	0.54	5.95449e-58	1	HSC-1
Paip2	1.21519e-61	0.308532	0.872	0.873	2.2357e-57	1	HSC-1
Elf1	1.96411e-61	0.281034	0.931	0.919	3.61357e-57	1	HSC-1
Bcl9l	4.56577e-61	0.426687	0.401	0.244	8.4001e-57	1	HSC-1
Dusp6	5.05135e-60	0.456762	0.63	0.522	9.29348e-56	1	HSC-1
Plscr4	6.284e-60	0.257883	0.144	0.043	1.15613e-55	1	HSC-1
Treml2	2.48556e-59	0.376783	0.704	0.624	4.57294e-55	1	HSC-1
Lpp	3.34495e-59	0.331832	0.233	0.099	6.15404e-55	1	HSC-1
Laptm4a	4.42978e-59	0.369915	0.766	0.765	8.14992e-55	1	HSC-1
Sesn3	5.24964e-59	0.377637	0.306	0.155	9.65828e-55	1	HSC-1
Retreg1	8.48784e-59	0.416593	0.438	0.284	1.56159e-54	1	HSC-1
Pear1	1.73809e-58	0.288065	0.215	0.087	3.19774e-54	1	HSC-1
Samsn1	2.11473e-58	0.394196	0.752	0.719	3.89068e-54	1	HSC-1
Slc18a2	2.49364e-58	0.381961	0.496	0.297	4.58781e-54	1	HSC-1
Trim47	5.63058e-57	0.277324	0.171	0.06	1.03591e-52	1	HSC-1
Ier2	7.83942e-57	0.32348	0.804	0.762	1.4423e-52	1	HSC-1
Sptbn1	1.85154e-56	0.403201	0.645	0.547	3.40646e-52	1	HSC-1
Jak1	1.18986e-55	0.371063	0.718	0.704	2.18911e-51	1	HSC-1
Chd3	7.52701e-55	0.425161	0.491	0.352	1.38482e-50	1	HSC-1
Gm47015	9.1007e-55	0.467041	0.329	0.18	1.67435e-50	1	HSC-1
AW112010	1.01362e-54	0.393158	0.429	0.286	1.86486e-50	1	HSC-1
Itm2a	1.23867e-54	0.27192	0.195	0.077	2.2789e-50	1	HSC-1
Slc2a3	1.72686e-54	0.422419	0.368	0.223	3.17708e-50	1	HSC-1
Vasp	6.62132e-54	0.352273	0.722	0.7	1.21819e-49	1	HSC-1
Fchsd2	1.83169e-53	0.424656	0.403	0.265	3.36995e-49	1	HSC-1
Plcb2	4.0059e-53	0.41687	0.505	0.381	7.37006e-49	1	HSC-1
Fnbp1l	5.10129e-53	0.400249	0.329	0.185	9.38535e-49	1	HSC-1
Prkar1a	8.18303e-53	0.279805	0.888	0.914	1.50551e-48	1	HSC-1
Celf2	1.59568e-52	0.269326	0.965	0.927	2.93574e-48	1	HSC-1
Mycbp2	6.8306e-52	0.379284	0.676	0.619	1.25669e-47	1	HSC-1
Kdm6b	4.43892e-51	0.375006	0.65	0.547	8.16672e-47	1	HSC-1
Gm26532	8.60692e-51	0.311118	0.166	0.062	1.5835e-46	1	HSC-1
Hmga2	2.05082e-50	0.427562	0.454	0.3	3.7731e-46	1	HSC-1
Pten	3.15186e-50	0.277492	0.863	0.868	5.7988e-46	1	HSC-1
Eif4a2	7.0416e-50	0.305248	0.894	0.9	1.29551e-45	1	HSC-1
Arl4c	1.65338e-49	0.390601	0.413	0.263	3.04189e-45	1	HSC-1
Cbx6	1.67748e-49	0.463161	0.537	0.449	3.08624e-45	1	HSC-1
Gabarapl1	3.92635e-49	0.41824	0.568	0.494	7.2237e-45	1	HSC-1
Tspan14	2.08649e-48	0.385336	0.582	0.499	3.83872e-44	1	HSC-1
Carmil2	3.22519e-48	0.321726	0.274	0.141	5.9337e-44	1	HSC-1
Tiparp	5.12151e-48	0.44291	0.539	0.432	9.42256e-44	1	HSC-1
Ikzf2	2.16665e-47	0.336965	0.553	0.396	3.98621e-43	1	HSC-1
Sept6	8.90909e-47	0.345813	0.654	0.587	1.63909e-42	1	HSC-1
Mndal	9.5737e-47	0.323867	0.785	0.709	1.76137e-42	1	HSC-1
Timp2	1.50526e-46	0.313263	0.227	0.107	2.76938e-42	1	HSC-1
Adipor2	1.86378e-46	0.314376	0.771	0.781	3.42898e-42	1	HSC-1
Cuedc1	2.71527e-46	0.262942	0.206	0.091	4.99555e-42	1	HSC-1
Maml2	5.84908e-46	0.254137	0.151	0.056	1.07611e-41	1	HSC-1
Fam69b	6.41699e-46	0.34857	0.316	0.186	1.1806e-41	1	HSC-1
Sgms1	9.61368e-46	0.398397	0.478	0.354	1.76872e-41	1	HSC-1
Cd72	9.89238e-46	0.268059	0.22	0.102	1.82e-41	1	HSC-1
Ddx17	1.434e-45	0.273301	0.853	0.876	2.63827e-41	1	HSC-1
St3gal1	4.84785e-45	0.412776	0.508	0.404	8.91908e-41	1	HSC-1
Utrn	4.95893e-45	0.359842	0.33	0.198	9.12344e-41	1	HSC-1
Nab2	1.04523e-44	0.294635	0.211	0.098	1.92301e-40	1	HSC-1
Baz2b	1.08502e-44	0.414466	0.553	0.467	1.99622e-40	1	HSC-1
Gbp2	3.21051e-44	0.288093	0.243	0.121	5.9067e-40	1	HSC-1
Mllt3	6.2234e-44	0.56434	0.414	0.296	1.14498e-39	1	HSC-1
Map4k4	1.00618e-43	0.383288	0.542	0.439	1.85117e-39	1	HSC-1
Calcrl	1.01003e-43	0.33772	0.298	0.17	1.85825e-39	1	HSC-1
Macf1	1.45502e-43	0.360113	0.698	0.689	2.67695e-39	1	HSC-1
Capn5	1.45737e-43	0.318411	0.269	0.147	2.68128e-39	1	HSC-1
Atp2a3	2.93527e-43	0.319116	0.622	0.535	5.40031e-39	1	HSC-1
Arid1b	3.39621e-43	0.367555	0.63	0.579	6.24835e-39	1	HSC-1
Carns1	5.24238e-43	0.283807	0.201	0.092	9.64494e-39	1	HSC-1
Sox6	7.04644e-43	0.284127	0.177	0.074	1.2964e-38	1	HSC-1
Pik3r1	8.01677e-43	0.38445	0.649	0.615	1.47492e-38	1	HSC-1
Tcf4	1.18754e-42	0.332637	0.7	0.66	2.18483e-38	1	HSC-1
Klf2	1.91797e-42	0.445417	0.325	0.196	3.52868e-38	1	HSC-1
Def8	4.0321e-42	0.40842	0.563	0.501	7.41826e-38	1	HSC-1
Tet1	5.3621e-42	0.342587	0.33	0.201	9.8652e-38	1	HSC-1
Pnisr	1.21119e-41	0.337919	0.742	0.736	2.22835e-37	1	HSC-1
Itsn1	4.74033e-41	0.327633	0.194	0.091	8.72126e-37	1	HSC-1
Ahdc1	6.41482e-41	0.297052	0.248	0.131	1.1802e-36	1	HSC-1
Cnot6l	7.86222e-41	0.33863	0.718	0.714	1.44649e-36	1	HSC-1
Arid4a	9.92525e-41	0.379931	0.641	0.598	1.82605e-36	1	HSC-1
Chd4	1.45861e-40	0.282531	0.903	0.923	2.68356e-36	1	HSC-1
Iqgap2	2.21401e-40	0.305197	0.785	0.778	4.07334e-36	1	HSC-1
Dapp1	2.23463e-40	0.290333	0.719	0.657	4.11127e-36	1	HSC-1
Tob1	2.4019e-40	0.374766	0.335	0.214	4.41901e-36	1	HSC-1
Prkacb	4.67307e-40	0.299588	0.698	0.682	8.59751e-36	1	HSC-1
Abcg1	6.54817e-40	0.331256	0.366	0.237	1.20473e-35	1	HSC-1
Sept1	1.91428e-39	0.325262	0.421	0.294	3.52189e-35	1	HSC-1
Pcp4l1	3.94738e-39	0.311953	0.201	0.098	7.26238e-35	1	HSC-1
Junb	4.22027e-39	0.30971	0.752	0.715	7.76444e-35	1	HSC-1
Snx10	7.40451e-39	0.322066	0.692	0.671	1.36228e-34	1	HSC-1
Mfng	7.68259e-39	0.308666	0.289	0.172	1.41344e-34	1	HSC-1
Prkce	1.03447e-38	0.305125	0.306	0.182	1.90322e-34	1	HSC-1
2900097C17Rik	1.2332e-38	0.316295	0.677	0.657	2.26885e-34	1	HSC-1
Oasl2	1.38253e-38	0.352295	0.41	0.273	2.54358e-34	1	HSC-1
Prrc2c	1.38735e-38	0.250079	0.889	0.903	2.55245e-34	1	HSC-1
Ctxn1	2.38216e-38	0.284793	0.235	0.122	4.3827e-34	1	HSC-1
Ndrg1	3.80092e-38	0.348325	0.486	0.371	6.99294e-34	1	HSC-1
Arhgap30	9.10339e-38	0.343445	0.543	0.461	1.67484e-33	1	HSC-1
Appl2	1.9038e-37	0.286669	0.201	0.101	3.50262e-33	1	HSC-1
Med13l	7.20313e-37	0.324536	0.621	0.572	1.32523e-32	1	HSC-1
Ablim1	1.48692e-36	0.344196	0.299	0.183	2.73563e-32	1	HSC-1
Smim3	1.75042e-36	0.323906	0.556	0.456	3.22042e-32	1	HSC-1
Ier5	2.29483e-36	0.353117	0.473	0.365	4.22203e-32	1	HSC-1
Crebrf	2.91495e-36	0.349222	0.308	0.192	5.36293e-32	1	HSC-1
Kmt2c	3.25287e-36	0.356037	0.579	0.523	5.98462e-32	1	HSC-1
Hhex	4.02215e-36	0.359971	0.565	0.504	7.39996e-32	1	HSC-1
Saraf	4.12733e-36	0.368227	0.499	0.427	7.59345e-32	1	HSC-1
Afap1l1	4.97153e-36	0.302927	0.336	0.222	9.14663e-32	1	HSC-1
AC149090.1	7.09394e-36	0.395352	0.492	0.406	1.30514e-31	1	HSC-1
Cers4	4.94865e-35	0.290414	0.224	0.119	9.10453e-31	1	HSC-1
Mxd4	5.25003e-35	0.364084	0.522	0.446	9.65901e-31	1	HSC-1
Fkbp1a	7.9576e-35	0.272885	0.689	0.589	1.46404e-30	1	HSC-1
Ythdc1	9.48395e-35	0.308934	0.673	0.677	1.74486e-30	1	HSC-1
Fmnl1	3.00803e-34	0.321527	0.577	0.519	5.53418e-30	1	HSC-1
Cdk17	3.93578e-34	0.350626	0.452	0.363	7.24105e-30	1	HSC-1
Ifi27	5.68361e-34	0.380954	0.493	0.418	1.04567e-29	1	HSC-1
Acap1	6.2681e-34	0.29227	0.63	0.584	1.15321e-29	1	HSC-1
2610035D17Rik	1.85998e-33	0.259741	0.197	0.1	3.42199e-29	1	HSC-1
Fnbp1	2.03914e-33	0.30324	0.623	0.597	3.75161e-29	1	HSC-1
Tob2	3.15793e-33	0.362258	0.623	0.613	5.80996e-29	1	HSC-1
Elmo1	1.08984e-32	0.315382	0.56	0.496	2.00509e-28	1	HSC-1
Slc38a2	5.48059e-32	0.304342	0.694	0.716	1.00832e-27	1	HSC-1
Arhgef6	6.59186e-32	0.346319	0.424	0.335	1.21277e-27	1	HSC-1
Epsti1	2.04929e-31	0.294351	0.373	0.264	3.77028e-27	1	HSC-1
Bmpr2	2.04969e-31	0.318878	0.324	0.219	3.77101e-27	1	HSC-1
4931406C07Rik	2.11377e-31	0.339653	0.352	0.252	3.88891e-27	1	HSC-1
Rasal3	2.61329e-31	0.323229	0.383	0.285	4.80794e-27	1	HSC-1
Rab38	2.71551e-31	0.337394	0.457	0.377	4.99599e-27	1	HSC-1
Sft2d2	3.46625e-31	0.370634	0.381	0.288	6.37721e-27	1	HSC-1
Pcgf5	4.98015e-31	0.313457	0.668	0.656	9.16248e-27	1	HSC-1
Pum1	9.21707e-31	0.253954	0.708	0.713	1.69576e-26	1	HSC-1
H2-Q4	1.59532e-30	0.367211	0.375	0.277	2.93507e-26	1	HSC-1
Zcchc11	1.87638e-30	0.310706	0.618	0.595	3.45217e-26	1	HSC-1
Pla2g16	2.25334e-30	0.325449	0.359	0.264	4.14569e-26	1	HSC-1
Diaph1	3.14311e-30	0.258987	0.745	0.755	5.78269e-26	1	HSC-1
Crebbp	3.24981e-30	0.34084	0.546	0.501	5.979e-26	1	HSC-1
Rnf44	3.25146e-30	0.310624	0.515	0.463	5.98204e-26	1	HSC-1
Crim1	3.44653e-30	0.25701	0.224	0.124	6.34093e-26	1	HSC-1
Wnk1	3.78984e-30	0.299005	0.683	0.699	6.97255e-26	1	HSC-1
Atn1	4.31371e-30	0.33537	0.536	0.482	7.93636e-26	1	HSC-1
Coro7	5.72789e-30	0.348191	0.512	0.463	1.05382e-25	1	HSC-1
Ptgs1	6.37297e-30	0.275576	0.245	0.144	1.1725e-25	1	HSC-1
Plekha2	6.76725e-30	0.326928	0.392	0.297	1.24504e-25	1	HSC-1
Bbx	1.00964e-29	0.358841	0.505	0.444	1.85754e-25	1	HSC-1
Anxa4	1.28685e-29	0.308021	0.346	0.244	2.36755e-25	1	HSC-1
Slfn5	1.401e-29	0.262752	0.229	0.128	2.57756e-25	1	HSC-1
Ddx58	2.24015e-29	0.290362	0.344	0.232	4.12143e-25	1	HSC-1
Zfhx3	2.98491e-29	0.261515	0.207	0.111	5.49164e-25	1	HSC-1
Rai1	7.08162e-29	0.346401	0.542	0.519	1.30288e-24	1	HSC-1
Alcam	9.3536e-29	0.298018	0.201	0.112	1.72088e-24	1	HSC-1
Ppp2r3a	1.17188e-28	0.304962	0.245	0.15	2.15602e-24	1	HSC-1
Rassf2	2.45334e-28	0.31406	0.396	0.311	4.51365e-24	1	HSC-1
Gramd1a	3.80853e-28	0.303274	0.373	0.28	7.00694e-24	1	HSC-1
Skap2	4.24485e-28	0.316821	0.546	0.506	7.80967e-24	1	HSC-1
Ttyh3	9.26362e-28	0.275689	0.629	0.624	1.70432e-23	1	HSC-1
Ptpn18	1.11707e-27	0.312145	0.53	0.488	2.05519e-23	1	HSC-1
Elf2	1.23162e-27	0.300785	0.619	0.619	2.26593e-23	1	HSC-1
Bcl9	2.77201e-27	0.335995	0.369	0.279	5.09994e-23	1	HSC-1
Foxn3	3.61459e-27	0.286929	0.578	0.537	6.65012e-23	1	HSC-1
Tsc22d2	6.76598e-27	0.325229	0.38	0.296	1.24481e-22	1	HSC-1
Arhgef2	8.92975e-27	0.262449	0.715	0.73	1.6429e-22	1	HSC-1
Tgfbr2	1.01163e-26	0.273768	0.337	0.239	1.86119e-22	1	HSC-1
Capns1	1.92193e-26	0.257523	0.698	0.739	3.53597e-22	1	HSC-1
Ctdsp2	2.31233e-26	0.291749	0.593	0.576	4.25423e-22	1	HSC-1
Ifi44	2.89502e-26	0.307625	0.303	0.197	5.32625e-22	1	HSC-1
Rest	4.35687e-26	0.320508	0.593	0.574	8.01578e-22	1	HSC-1
Plekho2	4.95382e-26	0.309873	0.34	0.25	9.11405e-22	1	HSC-1
Atp11b	5.12016e-26	0.252041	0.725	0.764	9.42007e-22	1	HSC-1
Limd2	5.93464e-26	0.280687	0.523	0.466	1.09185e-21	1	HSC-1
Mdga1	7.50177e-26	0.263597	0.377	0.263	1.38018e-21	1	HSC-1
Vgll4	1.18653e-25	0.326113	0.4	0.321	2.18298e-21	1	HSC-1
Bptf	1.44451e-25	0.276725	0.691	0.714	2.65761e-21	1	HSC-1
Gbp7	2.01509e-25	0.28135	0.582	0.545	3.70736e-21	1	HSC-1
Nlgn2	6.16624e-25	0.291206	0.341	0.254	1.13447e-20	1	HSC-1
Kat6a	8.72506e-25	0.303765	0.568	0.561	1.60524e-20	1	HSC-1
Stap1	9.36501e-25	0.308677	0.455	0.397	1.72297e-20	1	HSC-1
Phf21a	1.11083e-24	0.326092	0.411	0.342	2.0437e-20	1	HSC-1
Stard4	1.13304e-24	0.323944	0.435	0.369	2.08457e-20	1	HSC-1
Nrxn1	1.13505e-24	0.310455	0.243	0.156	2.08827e-20	1	HSC-1
Spint2	1.17586e-24	0.312449	0.513	0.479	2.16334e-20	1	HSC-1
Rnf144a	1.20889e-24	0.28297	0.53	0.478	2.22412e-20	1	HSC-1
2900026A02Rik	1.7894e-24	0.251322	0.242	0.152	3.29214e-20	1	HSC-1
Pik3ip1	4.96464e-24	0.327703	0.325	0.242	9.13394e-20	1	HSC-1
Gprasp1	7.83065e-24	0.298414	0.22	0.136	1.44068e-19	1	HSC-1
Rock2	7.87849e-24	0.301789	0.639	0.657	1.44948e-19	1	HSC-1
Prkag2	3.88556e-23	0.252557	0.198	0.119	7.14864e-19	1	HSC-1
Tspan3	4.71421e-23	0.312386	0.409	0.355	8.67321e-19	1	HSC-1
Ash1l	1.08782e-22	0.326647	0.508	0.472	2.00137e-18	1	HSC-1
Efcab14	1.71935e-22	0.312874	0.414	0.354	3.16325e-18	1	HSC-1
Elk3	2.20362e-22	0.296961	0.477	0.43	4.05422e-18	1	HSC-1
Smad5	6.36175e-22	0.296073	0.397	0.336	1.17043e-17	1	HSC-1
Cytip	6.44763e-22	0.288388	0.319	0.237	1.18623e-17	1	HSC-1
Ncor2	7.50318e-22	0.312555	0.44	0.397	1.38044e-17	1	HSC-1
Ppp1r18	7.59816e-22	0.270487	0.416	0.344	1.39791e-17	1	HSC-1
Nfix	8.39644e-22	0.283603	0.627	0.64	1.54478e-17	1	HSC-1
Camk2d	8.76583e-22	0.270298	0.206	0.127	1.61274e-17	1	HSC-1
Etnk1	9.60982e-22	0.253498	0.627	0.637	1.76801e-17	1	HSC-1
Map4k2	1.06409e-21	0.294379	0.323	0.248	1.95771e-17	1	HSC-1
Ogt	1.07332e-21	0.299016	0.5	0.465	1.97469e-17	1	HSC-1
Sertad2	1.35514e-21	0.309123	0.4	0.34	2.49318e-17	1	HSC-1
Hoxa7	1.3762e-21	0.303076	0.377	0.305	2.53193e-17	1	HSC-1
Ipo11	1.71616e-21	0.311866	0.407	0.352	3.15738e-17	1	HSC-1
Zmynd11	3.69402e-21	0.260365	0.654	0.705	6.79626e-17	1	HSC-1
Irf1	5.63142e-21	0.301781	0.438	0.375	1.03607e-16	1	HSC-1
Stat4	8.07896e-21	0.25637	0.264	0.185	1.48637e-16	1	HSC-1
Card19	1.01599e-20	0.258335	0.303	0.225	1.86922e-16	1	HSC-1
Maff	1.34056e-20	0.255212	0.234	0.151	2.46636e-16	1	HSC-1
Arid4b	1.91845e-20	0.302812	0.576	0.569	3.52956e-16	1	HSC-1
Csad	2.38748e-20	0.259484	0.212	0.137	4.39249e-16	1	HSC-1
Map7	4.46288e-20	0.287822	0.458	0.419	8.21081e-16	1	HSC-1
Rsbn1l	5.52225e-20	0.311	0.457	0.422	1.01598e-15	1	HSC-1
Dnajb9	6.21874e-20	0.292749	0.551	0.545	1.14412e-15	1	HSC-1
Pura	8.19942e-20	0.297279	0.575	0.579	1.50853e-15	1	HSC-1
Shank3	8.96189e-20	0.261879	0.248	0.168	1.64881e-15	1	HSC-1
Zbtb10	9.95411e-20	0.296496	0.303	0.224	1.83136e-15	1	HSC-1
Mettl7a1	1.90427e-19	0.29786	0.363	0.298	3.50348e-15	1	HSC-1
Zfp36l1	5.16268e-19	0.271601	0.493	0.429	9.4983e-15	1	HSC-1
Tsc22d3	6.30546e-19	0.275345	0.306	0.231	1.16008e-14	1	HSC-1
Calcoco1	7.20804e-19	0.252332	0.245	0.168	1.32614e-14	1	HSC-1
Ulk1	1.3753e-18	0.278831	0.324	0.257	2.53027e-14	1	HSC-1
Eef2k	1.55851e-18	0.275708	0.524	0.522	2.86734e-14	1	HSC-1
Gpr171	1.9417e-18	0.251374	0.237	0.162	3.57234e-14	1	HSC-1
Wdr13	2.15355e-18	0.278142	0.342	0.276	3.9621e-14	1	HSC-1
Rb1cc1	2.91311e-18	0.292707	0.499	0.481	5.35955e-14	1	HSC-1
Gng2	3.00047e-18	0.251307	0.469	0.417	5.52026e-14	1	HSC-1
Numa1	3.20397e-18	0.276806	0.476	0.452	5.89467e-14	1	HSC-1
Nfkbid	7.92515e-18	0.299767	0.346	0.277	1.45807e-13	1	HSC-1
Peli1	7.99758e-18	0.299808	0.432	0.393	1.47139e-13	1	HSC-1
Dnmt3b	8.87518e-18	0.29218	0.441	0.408	1.63286e-13	1	HSC-1
Mctp1	1.20761e-17	0.275228	0.339	0.274	2.22176e-13	1	HSC-1
Ago1	1.35171e-17	0.263742	0.424	0.378	2.48687e-13	1	HSC-1
Hbp1	1.46049e-17	0.281616	0.371	0.315	2.68702e-13	1	HSC-1
Pcmtd2	1.50052e-17	0.29193	0.42	0.375	2.76065e-13	1	HSC-1
Csf3r	1.61461e-17	0.266741	0.33	0.266	2.97056e-13	1	HSC-1
Dennd2d	1.63752e-17	0.271428	0.252	0.181	3.01271e-13	1	HSC-1
Gabpb1	2.46726e-17	0.29039	0.474	0.455	4.53926e-13	1	HSC-1
Ttc14	2.97171e-17	0.277999	0.549	0.548	5.46735e-13	1	HSC-1
Phf20l1	3.59949e-17	0.259039	0.608	0.629	6.62235e-13	1	HSC-1
Ptk2b	5.06023e-17	0.275142	0.381	0.332	9.30981e-13	1	HSC-1
Smg1	5.37754e-17	0.265271	0.583	0.602	9.8936e-13	1	HSC-1
Kmt2d	6.95799e-17	0.252468	0.582	0.605	1.28013e-12	1	HSC-1
Mex3a	7.48716e-17	0.269391	0.312	0.246	1.37749e-12	1	HSC-1
Leng8	1.88206e-16	0.289143	0.498	0.494	3.46261e-12	1	HSC-1
H1f0	3.05161e-16	0.314076	0.383	0.314	5.61436e-12	1	HSC-1
Tia1	7.42499e-16	0.260638	0.519	0.525	1.36605e-11	1	HSC-1
Mprip	1.78452e-15	0.282106	0.412	0.387	3.28316e-11	1	HSC-1
Spry2	1.95455e-15	0.261173	0.31	0.249	3.59598e-11	1	HSC-1
Plcg2	2.13357e-15	0.25407	0.482	0.466	3.92534e-11	1	HSC-1
Zfp292	2.30749e-15	0.273127	0.538	0.535	4.24533e-11	1	HSC-1
Sqstm1	2.7169e-15	0.264332	0.539	0.55	4.99856e-11	1	HSC-1
Pcmtd1	5.40031e-15	0.301262	0.379	0.337	9.93549e-11	1	HSC-1
Chd9	6.15962e-15	0.278875	0.468	0.456	1.13325e-10	1	HSC-1
Gpr132	1.31205e-14	0.272884	0.273	0.212	2.41391e-10	1	HSC-1
Ripor2	1.66475e-14	0.266325	0.427	0.389	3.06281e-10	1	HSC-1
Chd2	1.85918e-14	0.298117	0.458	0.439	3.42051e-10	1	HSC-1
Wdfy1	1.92105e-14	0.250741	0.239	0.179	3.53434e-10	1	HSC-1
Phactr2	2.52681e-14	0.277644	0.366	0.322	4.64882e-10	1	HSC-1
Mtmr3	4.97001e-14	0.270725	0.427	0.41	9.14383e-10	1	HSC-1
Qsox1	7.91858e-14	0.259473	0.404	0.378	1.45686e-09	1	HSC-1
Spred1	1.15223e-13	0.264583	0.429	0.409	2.11988e-09	1	HSC-1
Rabgef1	4.14495e-13	0.268059	0.316	0.266	7.62588e-09	1	HSC-1
Osbpl9	4.8004e-13	0.259483	0.344	0.307	8.83178e-09	1	HSC-1
Pbxip1	4.89047e-13	0.261	0.278	0.222	8.99748e-09	1	HSC-1
Kdm5b	2.16484e-12	0.257745	0.428	0.4	3.98288e-08	1	HSC-1
Bach1	2.24918e-12	0.269419	0.43	0.414	4.13804e-08	1	HSC-1
Mga	5.1402e-12	0.260557	0.549	0.588	9.45695e-08	1	HSC-1
Slc25a36	1.70511e-11	0.25413	0.452	0.455	3.13707e-07	1	HSC-1
Fcho2	4.38982e-11	0.264652	0.315	0.277	8.07638e-07	1	HSC-1
Akap9	1.75243e-09	0.256576	0.503	0.531	3.22412e-05	1	HSC-1
F13a1	0	1.59001	0.863	0.184	0	2	Mono-4
Ly6c2	0	1.30168	0.868	0.298	0	2	Mono-4
Irf8	0	1.29437	0.961	0.269	0	2	Mono-4
Ms4a6c	0	1.26215	0.98	0.436	0	2	Mono-4
Ly86	0	1.17324	0.89	0.156	0	2	Mono-4
Emb	0	1.07873	0.995	0.596	0	2	Mono-4
Tifab	0	0.977487	0.852	0.198	0	2	Mono-4
Ccr2	0	0.915685	0.783	0.157	0	2	Mono-4
Unc93b1	0	0.895364	0.933	0.395	0	2	Mono-4
Prtn3	0	0.876609	0.994	0.643	0	2	Mono-4
Slpi	0	0.81757	0.68	0.181	0	2	Mono-4
Tyrobp	0	0.809814	0.943	0.419	0	2	Mono-4
Csf1r	0	0.799004	0.754	0.137	0	2	Mono-4
Lgals1	0	0.769602	0.984	0.699	0	2	Mono-4
Fcer1g	0	0.68404	0.948	0.524	0	2	Mono-4
Gria3	0	0.680634	0.73	0.23	0	2	Mono-4
Il6ra	0	0.675387	0.825	0.287	0	2	Mono-4
Pgam1	0	0.661024	0.987	0.746	0	2	Mono-4
BC035044	0	0.602297	0.841	0.342	0	2	Mono-4
Ifi209	0	0.579815	0.636	0.139	0	2	Mono-4
Clec12a	0	0.574939	0.827	0.301	0	2	Mono-4
Atp1a3	0	0.548824	0.733	0.242	0	2	Mono-4
Ctss	0	0.471016	0.671	0.146	0	2	Mono-4
Cst3	0	0.465739	0.992	0.91	0	2	Mono-4
Il6st	0	0.455883	0.493	0.102	0	2	Mono-4
Cfp	0	0.427744	0.489	0.111	0	2	Mono-4
Mpeg1	0	0.421284	0.58	0.134	0	2	Mono-4
Ighm	0	0.414294	0.781	0.196	0	2	Mono-4
Met	0	0.37279	0.441	0.087	0	2	Mono-4
Pld4	0	0.287226	0.361	0.058	0	2	Mono-4
Mpo	2.25455e-294	0.816266	0.997	0.707	4.14793e-290	2	Mono-4
Glipr1	5.19728e-293	0.652326	0.946	0.576	9.56196e-289	2	Mono-4
Tpm4	1.2453e-286	0.409891	0.585	0.163	2.2911e-282	2	Mono-4
Ncf1	3.99001e-280	0.483736	0.778	0.295	7.34082e-276	2	Mono-4
Hpse	6.51692e-275	0.296979	0.384	0.079	1.19898e-270	2	Mono-4
Cd93	4.68057e-274	0.643862	0.959	0.603	8.61132e-270	2	Mono-4
Anxa3	1.06035e-270	0.510846	0.742	0.269	1.95083e-266	2	Mono-4
H2afy	2.20925e-270	0.577397	1	0.985	4.06457e-266	2	Mono-4
Ctsg	3.20277e-269	0.605409	0.982	0.462	5.89246e-265	2	Mono-4
Psap	7.14849e-263	0.494491	0.965	0.781	1.31518e-258	2	Mono-4
Cd52	8.01575e-257	0.510013	0.922	0.484	1.47474e-252	2	Mono-4
Ckap4	2.39911e-252	0.596777	0.907	0.473	4.41387e-248	2	Mono-4
Plac8	1.11794e-249	0.557488	0.998	0.936	2.05678e-245	2	Mono-4
Cfl1	4.47773e-249	0.254546	1	1	8.23812e-245	2	Mono-4
Dglucy	5.66626e-246	0.266425	0.351	0.072	1.04248e-241	2	Mono-4
Rassf4	8.21335e-244	0.419929	0.563	0.18	1.51109e-239	2	Mono-4
Gapdh	1.45575e-241	0.389953	0.998	0.973	2.67829e-237	2	Mono-4
Soat1	5.45144e-239	0.473032	0.675	0.257	1.00296e-234	2	Mono-4
Erp29	2.07613e-231	0.531631	0.934	0.625	3.81967e-227	2	Mono-4
Scpep1	3.68212e-229	0.330968	0.469	0.131	6.77437e-225	2	Mono-4
Sh3bgrl3	4.00496e-226	0.443351	0.997	0.925	7.36833e-222	2	Mono-4
Fkbp1a	2.77282e-225	0.522918	0.947	0.569	5.10144e-221	2	Mono-4
Cx3cr1	3.394e-225	0.278971	0.322	0.066	6.24429e-221	2	Mono-4
Ly6e	3.48571e-215	0.380899	0.999	0.981	6.413e-211	2	Mono-4
Cnn3	5.06036e-210	0.409105	0.571	0.205	9.31005e-206	2	Mono-4
Sell	1.03438e-208	0.54001	0.966	0.59	1.90306e-204	2	Mono-4
Itga1	2.28191e-206	0.288087	0.248	0.043	4.19826e-202	2	Mono-4
Hexa	1.75972e-200	0.489197	0.876	0.513	3.23754e-196	2	Mono-4
Milr1	1.71355e-199	0.383809	0.566	0.203	3.15258e-195	2	Mono-4
Rasa4	6.7977e-197	0.318752	0.462	0.142	1.25064e-192	2	Mono-4
Ctsz	2.42413e-196	0.472275	0.794	0.425	4.45991e-192	2	Mono-4
Igfbp4	6.04635e-195	0.433392	0.993	0.844	1.11241e-190	2	Mono-4
Pkib	1.1252e-190	0.252634	0.337	0.082	2.07014e-186	2	Mono-4
Ccnd1	1.95369e-190	0.521876	0.672	0.296	3.59439e-186	2	Mono-4
Ccl9	2.05193e-184	0.457905	0.86	0.425	3.77515e-180	2	Mono-4
Atp8b4	3.87136e-184	0.449188	0.86	0.417	7.12253e-180	2	Mono-4
Bex6	5.08457e-184	0.338069	0.5	0.172	9.35459e-180	2	Mono-4
Elane	1.26133e-181	0.47456	0.839	0.463	2.3206e-177	2	Mono-4
St8sia4	2.53492e-180	0.399702	0.694	0.313	4.66374e-176	2	Mono-4
Myo1f	4.06046e-173	0.362125	0.651	0.279	7.47044e-169	2	Mono-4
Tpd52	6.81599e-169	0.402359	0.732	0.36	1.25401e-164	2	Mono-4
Mgst1	8.22934e-169	0.33468	0.473	0.165	1.51403e-164	2	Mono-4
Pou2f2	6.90102e-165	0.369061	0.605	0.244	1.26965e-160	2	Mono-4
Fabp5	1.26037e-164	0.450401	0.838	0.502	2.31882e-160	2	Mono-4
Hsp90b1	4.61306e-161	0.426924	0.994	0.918	8.4871e-157	2	Mono-4
Coro1a	1.05217e-160	0.383817	0.985	0.812	1.93577e-156	2	Mono-4
B4galnt1	1.0008e-158	0.431824	0.93	0.62	1.84127e-154	2	Mono-4
Npc2	6.75731e-157	0.410275	0.938	0.713	1.24321e-152	2	Mono-4
Dtx4	4.29041e-152	0.296905	0.458	0.167	7.8935e-148	2	Mono-4
Ybx1	5.88585e-152	0.295652	0.997	0.981	1.08288e-147	2	Mono-4
Chdh	6.71439e-151	0.345251	0.54	0.218	1.23531e-146	2	Mono-4
Cebpd	3.55836e-150	0.296691	0.477	0.177	6.54668e-146	2	Mono-4
Tmem229b	1.05231e-149	0.308822	0.49	0.189	1.93604e-145	2	Mono-4
Arpc1b	4.46706e-149	0.334125	0.997	0.926	8.21849e-145	2	Mono-4
Ramp1	4.5386e-149	0.405034	0.961	0.713	8.35011e-145	2	Mono-4
Tspo	1.86776e-147	0.411741	0.91	0.653	3.43631e-143	2	Mono-4
Sec61b	4.40303e-146	0.371119	0.984	0.854	8.1007e-142	2	Mono-4
Pdia6	5.26283e-146	0.430807	0.917	0.65	9.68255e-142	2	Mono-4
Mrpl33	1.33982e-144	0.4126	0.925	0.699	2.46499e-140	2	Mono-4
Selplg	8.30292e-144	0.396337	0.905	0.636	1.52757e-139	2	Mono-4
Abcd2	6.23675e-142	0.256726	0.351	0.112	1.14744e-137	2	Mono-4
Gpx1	4.3617e-141	0.284896	0.998	0.987	8.02466e-137	2	Mono-4
Tmem173	9.06883e-141	0.331948	0.619	0.281	1.66848e-136	2	Mono-4
Hp	1.70721e-136	0.261985	0.429	0.154	3.14092e-132	2	Mono-4
Hmga1	2.5298e-134	0.392577	0.814	0.503	4.65433e-130	2	Mono-4
Txndc5	2.61443e-134	0.359759	0.608	0.299	4.81003e-130	2	Mono-4
Arhgap17	3.2904e-134	0.376201	0.778	0.448	6.05367e-130	2	Mono-4
Zeb2	4.84442e-132	0.396839	0.934	0.701	8.91276e-128	2	Mono-4
Hk3	1.27986e-130	0.286262	0.596	0.262	2.35469e-126	2	Mono-4
Hells	1.92565e-130	0.389007	0.851	0.54	3.54281e-126	2	Mono-4
Tfec	1.91492e-128	0.291672	0.432	0.167	3.52306e-124	2	Mono-4
Actr3	1.89418e-127	0.280258	0.995	0.96	3.48492e-123	2	Mono-4
Bcl2	2.69523e-127	0.365668	0.749	0.41	4.95868e-123	2	Mono-4
Sdf2l1	3.34026e-127	0.399683	0.769	0.447	6.14541e-123	2	Mono-4
Ap3s1	1.16971e-126	0.357154	0.897	0.55	2.15204e-122	2	Mono-4
Lbh	2.05827e-126	0.305021	0.602	0.279	3.7868e-122	2	Mono-4
Igsf6	1.39472e-125	0.281239	0.483	0.194	2.566e-121	2	Mono-4
Zfp706	4.93829e-125	0.34919	0.95	0.758	9.08546e-121	2	Mono-4
Pdia3	5.78011e-125	0.355857	0.978	0.833	1.06342e-120	2	Mono-4
Fam107b	3.09263e-124	0.364582	0.964	0.743	5.68981e-120	2	Mono-4
L3mbtl3	7.99358e-124	0.305345	0.602	0.281	1.47066e-119	2	Mono-4
Lcp1	1.45841e-123	0.350154	0.985	0.746	2.68318e-119	2	Mono-4
Tmsb10	4.78971e-122	0.303557	0.975	0.872	8.81211e-118	2	Mono-4
Fam111a	5.343e-121	0.362795	0.941	0.708	9.83005e-117	2	Mono-4
P4hb	8.51468e-120	0.327523	0.979	0.812	1.56653e-115	2	Mono-4
Vim	2.03662e-117	0.296287	0.986	0.852	3.74698e-113	2	Mono-4
Calr	9.56039e-116	0.299331	1	0.979	1.75892e-111	2	Mono-4
Slc25a5	1.81527e-114	0.271644	0.995	0.959	3.33973e-110	2	Mono-4
Anxa2	3.60086e-114	0.267401	0.656	0.334	6.62486e-110	2	Mono-4
Ung	5.60493e-114	0.358126	0.725	0.405	1.03119e-109	2	Mono-4
Pkm	6.06022e-114	0.361026	0.953	0.672	1.11496e-109	2	Mono-4
Plod3	7.9828e-114	0.293314	0.585	0.282	1.46868e-109	2	Mono-4
Cd53	1.18464e-112	0.304865	0.915	0.543	2.17949e-108	2	Mono-4
Parp8	2.7562e-109	0.314537	0.61	0.304	5.07086e-105	2	Mono-4
Pclaf	3.00858e-109	0.496166	0.821	0.505	5.53519e-105	2	Mono-4
Idh1	4.46476e-109	0.341796	0.666	0.356	8.21427e-105	2	Mono-4
Ddost	1.06876e-108	0.320284	0.964	0.788	1.9663e-104	2	Mono-4
Itgal	5.32947e-108	0.294071	0.743	0.41	9.80516e-104	2	Mono-4
Lamp1	4.04468e-107	0.36323	0.876	0.649	7.44141e-103	2	Mono-4
App	9.7165e-106	0.310669	0.537	0.253	1.78764e-101	2	Mono-4
Adam15	4.98772e-103	0.292693	0.577	0.289	9.1764e-99	2	Mono-4
Tspoap1	1.35536e-102	0.252191	0.435	0.185	2.49359e-98	2	Mono-4
Lta4h	2.14943e-102	0.290328	0.912	0.653	3.95453e-98	2	Mono-4
Tmed3	8.67099e-102	0.338809	0.823	0.525	1.59529e-97	2	Mono-4
Kctd12	7.43612e-100	0.32904	0.696	0.403	1.3681e-95	2	Mono-4
Atp5g3	1.20535e-98	0.258344	0.996	0.953	2.2176e-94	2	Mono-4
Pgk1	1.69454e-98	0.297949	0.971	0.852	3.11761e-94	2	Mono-4
Mapkapk2	6.51968e-98	0.290301	0.732	0.416	1.19949e-93	2	Mono-4
Prkcd	1.40746e-97	0.31826	0.771	0.48	2.58945e-93	2	Mono-4
Nrros	1.30136e-96	0.315721	0.934	0.727	2.39425e-92	2	Mono-4
Spi1	7.59441e-96	0.252715	0.625	0.326	1.39722e-91	2	Mono-4
Bloc1s2	1.36743e-95	0.306177	0.731	0.45	2.51581e-91	2	Mono-4
Ifnar2	2.85356e-94	0.269301	0.612	0.326	5.24999e-90	2	Mono-4
Adssl1	1.29904e-93	0.258904	0.581	0.293	2.38998e-89	2	Mono-4
Chsy1	1.44443e-93	0.316893	0.72	0.425	2.65746e-89	2	Mono-4
Slc44a2	3.37936e-93	0.315879	0.879	0.641	6.21734e-89	2	Mono-4
Psma7	5.09611e-93	0.298821	0.946	0.795	9.37583e-89	2	Mono-4
Cox5a	5.69035e-92	0.283404	0.975	0.837	1.04691e-87	2	Mono-4
Gusb	5.83337e-92	0.307746	0.762	0.489	1.07322e-87	2	Mono-4
Atp6v1b2	6.65849e-92	0.322826	0.807	0.558	1.22503e-87	2	Mono-4
Ass1	9.23807e-91	0.267194	0.76	0.456	1.69962e-86	2	Mono-4
Idh2	1.91572e-89	0.295988	0.919	0.682	3.52454e-85	2	Mono-4
Cd34	1.252e-88	0.310854	0.975	0.666	2.30344e-84	2	Mono-4
Pycard	4.9007e-88	0.281055	0.675	0.4	9.01632e-84	2	Mono-4
Ugdh	7.2406e-88	0.259522	0.58	0.31	1.33213e-83	2	Mono-4
Reep5	4.24093e-87	0.288769	0.903	0.68	7.80246e-83	2	Mono-4
Cdt1	4.00464e-86	0.29841	0.813	0.527	7.36774e-82	2	Mono-4
Sub1	1.20151e-85	0.268706	0.957	0.842	2.21055e-81	2	Mono-4
Manf	1.23899e-85	0.315237	0.917	0.678	2.2795e-81	2	Mono-4
Krtcap2	1.98815e-85	0.269833	0.971	0.871	3.6578e-81	2	Mono-4
Rab32	3.77305e-85	0.255148	0.629	0.344	6.94166e-81	2	Mono-4
Ctsb	1.30494e-84	0.265477	0.868	0.643	2.40082e-80	2	Mono-4
Mcm5	1.62912e-84	0.289402	0.951	0.753	2.99726e-80	2	Mono-4
Rps6ka1	2.79719e-83	0.279908	0.813	0.525	5.14628e-79	2	Mono-4
Edem1	2.20242e-81	0.258951	0.582	0.323	4.05202e-77	2	Mono-4
Psmb8	8.5974e-81	0.272211	0.975	0.837	1.58175e-76	2	Mono-4
G6pdx	4.88276e-80	0.254736	0.659	0.391	8.98331e-76	2	Mono-4
Ssr1	5.54371e-80	0.278497	0.955	0.797	1.01993e-75	2	Mono-4
Wls	8.55851e-80	0.274546	0.691	0.412	1.5746e-75	2	Mono-4
Mif	3.80742e-79	0.287773	0.959	0.797	7.00489e-75	2	Mono-4
Sec61g	3.29054e-78	0.259951	0.98	0.877	6.05393e-74	2	Mono-4
Abracl	6.6029e-78	0.286338	0.869	0.654	1.2148e-73	2	Mono-4
Uhrf1	7.21544e-77	0.296886	0.837	0.597	1.3275e-72	2	Mono-4
Spcs2	8.74243e-77	0.269618	0.947	0.786	1.60843e-72	2	Mono-4
Igsf8	3.06968e-75	0.251651	0.6	0.353	5.64761e-71	2	Mono-4
Dbi	1.2437e-74	0.273192	0.935	0.768	2.28816e-70	2	Mono-4
Clta	1.76574e-74	0.26023	0.944	0.792	3.2486e-70	2	Mono-4
Pdia4	1.65038e-73	0.278213	0.717	0.451	3.03638e-69	2	Mono-4
Stx7	6.10345e-73	0.250055	0.648	0.394	1.12291e-68	2	Mono-4
Arhgdia	1.63668e-72	0.253921	0.95	0.827	3.01117e-68	2	Mono-4
Akr1a1	2.24806e-72	0.256637	0.939	0.782	4.13599e-68	2	Mono-4
E2f1	7.60446e-72	0.251459	0.653	0.398	1.39907e-67	2	Mono-4
Rrbp1	4.58521e-69	0.261085	0.903	0.703	8.43587e-65	2	Mono-4
Rrm2	1.1152e-68	0.280148	0.71	0.45	2.05175e-64	2	Mono-4
Mcm3	1.33574e-68	0.253067	0.898	0.689	2.45749e-64	2	Mono-4
Phgdh	7.51677e-68	0.263994	0.781	0.535	1.38294e-63	2	Mono-4
Serp1	2.63757e-64	0.254314	0.924	0.733	4.85261e-60	2	Mono-4
Tmed2	7.11325e-64	0.253809	0.931	0.765	1.3087e-59	2	Mono-4
Nup210	2.42461e-61	0.250777	0.825	0.618	4.4608e-57	2	Mono-4
Magt1	3.48609e-61	0.251502	0.93	0.772	6.4137e-57	2	Mono-4
Elane	0	2.28913	0.997	0.452	0	3	Neu-2
Gstm1	0	1.7179	0.994	0.518	0	3	Neu-2
Ms4a3	0	1.65123	0.981	0.233	0	3	Neu-2
Mpo	0	1.6368	0.998	0.707	0	3	Neu-2
Prtn3	0	1.60432	0.995	0.644	0	3	Neu-2
Ctsg	0	1.59135	0.998	0.462	0	3	Neu-2
Alas1	0	1.27268	0.929	0.228	0	3	Neu-2
Prss57	0	1.12401	0.91	0.203	0	3	Neu-2
Sun2	0	1.09044	0.994	0.616	0	3	Neu-2
Lta4h	0	1.08419	0.994	0.648	0	3	Neu-2
Ly6c2	0	1.06873	0.925	0.295	0	3	Neu-2
Nkg7	0	1.05628	0.994	0.61	0	3	Neu-2
Rgcc	0	1.011	0.917	0.255	0	3	Neu-2
Gsr	0	1.00834	0.981	0.457	0	3	Neu-2
Gda	0	1.00428	0.908	0.163	0	3	Neu-2
B4galt6	0	1.0014	0.795	0.125	0	3	Neu-2
Clec12a	0	0.977676	0.916	0.295	0	3	Neu-2
Dstn	0	0.971628	0.943	0.499	0	3	Neu-2
Atp8b4	0	0.931712	0.976	0.409	0	3	Neu-2
Calr	0	0.916081	1	0.98	0	3	Neu-2
Cst7	0	0.887907	0.94	0.415	0	3	Neu-2
S100a11	0	0.885368	0.994	0.765	0	3	Neu-2
Fcgr3	0	0.871969	0.86	0.153	0	3	Neu-2
Cd63	0	0.864631	0.957	0.509	0	3	Neu-2
Anxa3	0	0.86446	0.925	0.257	0	3	Neu-2
Hdc	0	0.837172	0.933	0.236	0	3	Neu-2
Gatm	0	0.817494	0.953	0.508	0	3	Neu-2
P4hb	0	0.789067	0.999	0.811	0	3	Neu-2
Atp6ap2	0	0.788495	0.968	0.569	0	3	Neu-2
B4galnt1	0	0.782307	0.987	0.616	0	3	Neu-2
Serpinb1a	0	0.768747	0.971	0.533	0	3	Neu-2
Vat1	0	0.763091	0.917	0.301	0	3	Neu-2
Tmx4	0	0.754755	0.917	0.405	0	3	Neu-2
Srgn	0	0.727998	1	0.991	0	3	Neu-2
Plac8	0	0.717567	1	0.936	0	3	Neu-2
Pglyrp1	0	0.707872	0.697	0.077	0	3	Neu-2
Ap3s1	0	0.704516	0.977	0.545	0	3	Neu-2
Tmed3	0	0.686532	0.947	0.516	0	3	Neu-2
Sdf2l1	0	0.674398	0.914	0.436	0	3	Neu-2
Cebpe	0	0.673507	0.674	0.045	0	3	Neu-2
Impdh1	0	0.665408	0.948	0.501	0	3	Neu-2
Igsf6	0	0.665307	0.789	0.171	0	3	Neu-2
Msrb1	0	0.649788	0.921	0.397	0	3	Neu-2
Agps	0	0.648347	0.883	0.429	0	3	Neu-2
Arsb	0	0.647044	0.797	0.205	0	3	Neu-2
Trem3	0	0.640829	0.66	0.101	0	3	Neu-2
Fgl2	0	0.620378	0.76	0.189	0	3	Neu-2
Hsp90b1	0	0.61888	1	0.917	0	3	Neu-2
Gpi1	0	0.617779	0.998	0.834	0	3	Neu-2
Anxa1	0	0.609195	0.873	0.361	0	3	Neu-2
Arhgdib	0	0.606346	0.999	0.946	0	3	Neu-2
Gfi1	0	0.604207	0.693	0.122	0	3	Neu-2
Sec61b	0	0.588108	0.998	0.853	0	3	Neu-2
Fcgr2b	0	0.580861	0.858	0.284	0	3	Neu-2
Ddost	0	0.578299	0.997	0.786	0	3	Neu-2
Ssr2	0	0.57178	0.99	0.763	0	3	Neu-2
Serpine2	0	0.547049	0.652	0.089	0	3	Neu-2
App	0	0.545531	0.756	0.237	0	3	Neu-2
Cldn15	0	0.514341	0.562	0.067	0	3	Neu-2
Hp	0	0.505907	0.644	0.139	0	3	Neu-2
Mtus1	0	0.488007	0.635	0.114	0	3	Neu-2
1700020L24Rik	0	0.487804	0.634	0.148	0	3	Neu-2
Cers6	0	0.474577	0.687	0.21	0	3	Neu-2
Chdh	0	0.472354	0.717	0.205	0	3	Neu-2
Gpc1	0	0.44113	0.585	0.124	0	3	Neu-2
Tmsb4x	0	0.426219	1	0.953	0	3	Neu-2
Tspoap1	0	0.425691	0.619	0.172	0	3	Neu-2
Dio2	0	0.424209	0.544	0.105	0	3	Neu-2
Dtx4	0	0.415257	0.598	0.157	0	3	Neu-2
Sgms2	0	0.414436	0.462	0.036	0	3	Neu-2
Rflnb	0	0.407743	0.452	0.051	0	3	Neu-2
Ncam1	0	0.400368	0.381	0.03	0	3	Neu-2
Slc28a2	0	0.394045	0.545	0.123	0	3	Neu-2
Ptgr1	0	0.38829	0.527	0.128	0	3	Neu-2
Chd7	0	0.366707	0.43	0.075	0	3	Neu-2
Lbp	0	0.358494	0.554	0.133	0	3	Neu-2
Chst13	0	0.357521	0.411	0.031	0	3	Neu-2
Ak4	0	0.349101	0.495	0.097	0	3	Neu-2
Clec4a2	0	0.347192	0.302	0.025	0	3	Neu-2
Gm1604a	0	0.342984	0.485	0.1	0	3	Neu-2
Afap1	0	0.330143	0.375	0.04	0	3	Neu-2
Ccdc125	0	0.318946	0.464	0.084	0	3	Neu-2
Mgl2	0	0.309203	0.271	0.027	0	3	Neu-2
C3	0	0.266081	0.373	0.049	0	3	Neu-2
Trim45	0	0.254492	0.348	0.056	0	3	Neu-2
Scnn1a	2.14029e-307	0.323144	0.428	0.085	3.9377e-303	3	Neu-2
Manf	4.56276e-304	0.620816	0.98	0.674	8.39457e-300	3	Neu-2
F630028O10Rik	2.92288e-303	0.378687	0.479	0.108	5.37752e-299	3	Neu-2
Svip	2.94587e-303	0.460448	0.675	0.218	5.4198e-299	3	Neu-2
Spcs2	2.6464e-298	0.554191	0.994	0.783	4.86884e-294	3	Neu-2
Hspa5	5.96127e-297	0.569502	1	0.957	1.09676e-292	3	Neu-2
Pdia3	7.84752e-292	0.540403	0.997	0.832	1.44379e-287	3	Neu-2
Prdx5	2.56693e-287	0.568403	0.962	0.609	4.72263e-283	3	Neu-2
Ckap4	3.68516e-287	0.596406	0.949	0.471	6.77995e-283	3	Neu-2
Pgam1	9.50785e-286	0.603132	0.996	0.746	1.74925e-281	3	Neu-2
Hvcn1	2.30784e-282	0.295614	0.439	0.095	4.24597e-278	3	Neu-2
Tfec	1.65295e-277	0.348616	0.571	0.157	3.04109e-273	3	Neu-2
Baz1a	2.59596e-273	0.606626	0.977	0.698	4.77605e-269	3	Neu-2
Slpi	1.25615e-272	0.393126	0.629	0.186	2.31106e-268	3	Neu-2
Rab44	1.06e-270	0.54762	0.937	0.441	1.9502e-266	3	Neu-2
Plod3	2.44203e-268	0.454644	0.74	0.271	4.49285e-264	3	Neu-2
Hk3	9.89505e-268	0.440612	0.718	0.254	1.82049e-263	3	Neu-2
Ifngr1	1.48028e-267	0.572624	0.937	0.558	2.72342e-263	3	Neu-2
Atrn	1.59036e-265	0.320806	0.514	0.135	2.92594e-261	3	Neu-2
Bace1	3.89125e-265	0.342723	0.575	0.164	7.15912e-261	3	Neu-2
Neu1	1.33663e-261	0.295066	0.471	0.116	2.45913e-257	3	Neu-2
Adssl1	5.46514e-260	0.444348	0.747	0.281	1.00548e-255	3	Neu-2
Ssr3	8.49476e-260	0.482024	0.998	0.877	1.56287e-255	3	Neu-2
Pdia6	1.24532e-258	0.557055	0.97	0.647	2.29114e-254	3	Neu-2
Cited2	4.89833e-250	0.636696	0.959	0.615	9.01195e-246	3	Neu-2
Slc8b1	1.63299e-249	0.29838	0.468	0.119	3.00438e-245	3	Neu-2
Rab27a	4.44971e-249	0.426671	0.798	0.319	8.18657e-245	3	Neu-2
Pgd	2.7313e-248	0.583754	0.917	0.559	5.02504e-244	3	Neu-2
Nin	9.6036e-244	0.463833	0.846	0.383	1.76687e-239	3	Neu-2
Gpx1	3.761e-243	0.375585	1	0.987	6.91949e-239	3	Neu-2
Actr3	1.63854e-242	0.383185	0.999	0.96	3.01458e-238	3	Neu-2
Pdcd4	1.83967e-241	0.487479	0.991	0.772	3.38463e-237	3	Neu-2
Serp1	1.20589e-240	0.512692	0.979	0.73	2.2186e-236	3	Neu-2
Cmtm7	6.62717e-238	0.425158	1	0.943	1.21927e-233	3	Neu-2
Cerk	5.38017e-235	0.33714	0.589	0.184	9.89844e-231	3	Neu-2
Abcd2	4.58762e-231	0.276618	0.426	0.106	8.44031e-227	3	Neu-2
Msantd3	3.08319e-230	0.257616	0.456	0.117	5.67246e-226	3	Neu-2
Cebpa	1.44985e-228	0.43701	0.87	0.384	2.66743e-224	3	Neu-2
Ankrd28	3.72669e-227	0.422994	0.797	0.343	6.85637e-223	3	Neu-2
Tmem38b	3.75214e-227	0.276209	0.455	0.12	6.90319e-223	3	Neu-2
Tmem165	1.16437e-226	0.464145	0.836	0.407	2.14221e-222	3	Neu-2
Mcu	3.41939e-224	0.364141	0.623	0.217	6.29099e-220	3	Neu-2
Dnajc3	1.10516e-222	0.516433	0.963	0.678	2.03328e-218	3	Neu-2
Tmem2	1.40822e-222	0.305297	0.501	0.144	2.59085e-218	3	Neu-2
Fndc3b	5.26888e-220	0.37917	0.605	0.206	9.69368e-216	3	Neu-2
Sec61g	3.17478e-216	0.418754	0.994	0.876	5.84096e-212	3	Neu-2
Aldoa	1.10418e-215	0.40879	0.998	0.916	2.03147e-211	3	Neu-2
Rab32	1.30277e-215	0.39747	0.789	0.333	2.39683e-211	3	Neu-2
Gyg	2.57786e-214	0.482192	0.922	0.542	4.74274e-210	3	Neu-2
Cebpd	2.59194e-212	0.336007	0.542	0.173	4.76864e-208	3	Neu-2
Gys1	3.03543e-210	0.296448	0.523	0.162	5.58458e-206	3	Neu-2
Palm	3.29036e-207	0.330091	0.631	0.226	6.05361e-203	3	Neu-2
Kcnip3	1.06005e-205	0.250556	0.384	0.096	1.95028e-201	3	Neu-2
Rasgrp2	1.93752e-205	0.434875	0.903	0.461	3.56464e-201	3	Neu-2
Ssr4	1.8694e-204	0.447167	0.974	0.721	3.43932e-200	3	Neu-2
Canx	1.01062e-202	0.374803	0.998	0.956	1.85934e-198	3	Neu-2
Tmbim6	2.47144e-202	0.419082	0.995	0.88	4.54695e-198	3	Neu-2
Ssr1	4.40666e-202	0.437857	0.988	0.795	8.10737e-198	3	Neu-2
Myb	8.16301e-202	0.397867	0.999	0.936	1.50183e-197	3	Neu-2
Idh1	2.29886e-201	0.399191	0.792	0.347	4.22944e-197	3	Neu-2
Csgalnact2	7.99708e-201	0.447909	0.956	0.617	1.4713e-196	3	Neu-2
Ncf1	1.22138e-200	0.427426	0.725	0.3	2.2471e-196	3	Neu-2
Pkm	1.74924e-197	0.470034	0.985	0.67	3.21825e-193	3	Neu-2
Krtcap2	6.8521e-196	0.406453	0.993	0.87	1.26065e-191	3	Neu-2
Dbi	1.16384e-195	0.436886	0.983	0.765	2.14124e-191	3	Neu-2
Gapdh	7.64933e-195	0.332818	0.998	0.973	1.40732e-190	3	Neu-2
Chst12	2.68043e-194	0.365536	0.696	0.286	4.93146e-190	3	Neu-2
Slco3a1	5.0705e-194	0.428216	0.832	0.39	9.3287e-190	3	Neu-2
Hyou1	8.72678e-191	0.392846	0.794	0.375	1.60555e-186	3	Neu-2
Csf3r	7.07888e-190	0.295742	0.656	0.242	1.30237e-185	3	Neu-2
Ostc	1.79413e-188	0.440888	0.952	0.651	3.30084e-184	3	Neu-2
Ern1	3.74391e-188	0.323418	0.606	0.223	6.88805e-184	3	Neu-2
Tcn2	5.79384e-188	0.27401	0.53	0.173	1.06595e-183	3	Neu-2
Myl12b	1.07797e-185	0.397349	0.999	0.878	1.98325e-181	3	Neu-2
Mgst1	2.48549e-185	0.264588	0.511	0.163	4.57281e-181	3	Neu-2
Nt5dc2	2.47614e-184	0.458199	0.89	0.504	4.5556e-180	3	Neu-2
Lman1	4.5094e-183	0.435553	0.963	0.634	8.29639e-179	3	Neu-2
Fam49b	5.48913e-183	0.449714	0.944	0.658	1.00989e-178	3	Neu-2
Elovl5	1.81923e-182	0.431209	0.878	0.508	3.34702e-178	3	Neu-2
Irak3	3.05291e-180	0.285272	0.551	0.188	5.61675e-176	3	Neu-2
Pxylp1	7.14828e-179	0.275782	0.424	0.125	1.31514e-174	3	Neu-2
Xbp1	9.50716e-177	0.399735	0.879	0.486	1.74913e-172	3	Neu-2
Magt1	6.61421e-176	0.420942	0.987	0.768	1.21688e-171	3	Neu-2
Pdia4	1.27748e-175	0.41188	0.841	0.443	2.35031e-171	3	Neu-2
Mlec	1.00871e-172	0.404498	0.987	0.81	1.85583e-168	3	Neu-2
Spata13	5.96676e-171	0.265642	0.482	0.156	1.09777e-166	3	Neu-2
1700123O20Rik	9.98359e-170	0.338249	0.672	0.291	1.83678e-165	3	Neu-2
Lair1	1.22787e-168	0.274584	0.44	0.136	2.25903e-164	3	Neu-2
Vegfa	9.31297e-168	0.251809	0.475	0.155	1.7134e-163	3	Neu-2
Mlx	9.52929e-166	0.389426	0.77	0.38	1.7532e-161	3	Neu-2
Hsd17b11	3.35241e-165	0.404652	0.91	0.552	6.16777e-161	3	Neu-2
Rpn1	3.9971e-165	0.406965	0.958	0.658	7.35386e-161	3	Neu-2
Ero1l	5.03531e-162	0.36931	0.773	0.387	9.26397e-158	3	Neu-2
Tmed9	5.06492e-161	0.373154	0.993	0.805	9.31843e-157	3	Neu-2
Sem1	1.036e-158	0.376702	0.978	0.797	1.90604e-154	3	Neu-2
Tmem248	7.25566e-158	0.407184	0.871	0.534	1.3349e-153	3	Neu-2
Mapkapk3	8.00059e-158	0.312966	0.715	0.318	1.47195e-153	3	Neu-2
Ogfrl1	3.41497e-156	0.394974	0.982	0.793	6.28287e-152	3	Neu-2
Selenos	8.52707e-155	0.373371	0.834	0.46	1.56881e-150	3	Neu-2
Rasa2	4.69244e-154	0.283336	0.563	0.219	8.63316e-150	3	Neu-2
Nars	1.53857e-153	0.428766	0.952	0.708	2.83065e-149	3	Neu-2
Mcfd2	1.1865e-152	0.287199	0.645	0.274	2.18292e-148	3	Neu-2
Rtn3	2.29054e-152	0.369604	0.985	0.787	4.21413e-148	3	Neu-2
Ppp3ca	5.99658e-152	0.374342	0.956	0.667	1.10325e-147	3	Neu-2
Trib1	4.5944e-151	0.326889	0.59	0.236	8.45278e-147	3	Neu-2
Vapa	1.85324e-150	0.359908	0.987	0.823	3.40959e-146	3	Neu-2
Flot2	1.9997e-148	0.25334	0.554	0.214	3.67905e-144	3	Neu-2
Tkt	9.09304e-148	0.323611	0.997	0.907	1.67294e-143	3	Neu-2
Rab3d	4.21546e-147	0.260102	0.602	0.243	7.75561e-143	3	Neu-2
Mt1	1.48536e-146	0.382392	0.772	0.381	2.73276e-142	3	Neu-2
Pygl	8.36447e-143	0.283083	0.692	0.313	1.5389e-138	3	Neu-2
Surf4	8.65304e-142	0.339151	0.844	0.471	1.59199e-137	3	Neu-2
Hspa13	3.80042e-141	0.276291	0.64	0.279	6.99202e-137	3	Neu-2
Stt3b	6.07914e-141	0.371734	0.948	0.666	1.11844e-136	3	Neu-2
Rpn2	2.10042e-140	0.376923	0.948	0.682	3.86436e-136	3	Neu-2
Sort1	3.96106e-140	0.256495	0.573	0.232	7.28756e-136	3	Neu-2
Emilin1	4.32851e-139	0.26359	0.576	0.233	7.9636e-135	3	Neu-2
Uggt1	1.09124e-138	0.328019	0.746	0.384	2.00766e-134	3	Neu-2
Cbx4	8.15162e-138	0.354047	0.827	0.461	1.49974e-133	3	Neu-2
Hmgn2	1.05448e-137	0.357087	0.987	0.828	1.94004e-133	3	Neu-2
Tm6sf1	1.52837e-137	0.310249	0.752	0.361	2.8119e-133	3	Neu-2
Tnfaip8	1.1972e-136	0.344382	0.917	0.557	2.20261e-132	3	Neu-2
Tmed2	5.81951e-136	0.352089	0.975	0.762	1.07067e-131	3	Neu-2
Csf2ra	2.46617e-135	0.35809	0.879	0.548	4.53726e-131	3	Neu-2
Ncf2	7.63402e-135	0.295201	0.786	0.389	1.40451e-130	3	Neu-2
Eno1	1.10269e-134	0.369596	0.907	0.606	2.02874e-130	3	Neu-2
Ppic	1.19723e-134	0.306799	0.63	0.275	2.20267e-130	3	Neu-2
Spcs3	4.63284e-134	0.353871	0.949	0.667	8.5235e-130	3	Neu-2
Med21	6.09381e-134	0.327502	0.652	0.315	1.12114e-129	3	Neu-2
Pcyt1a	6.63215e-134	0.352421	0.819	0.465	1.22018e-129	3	Neu-2
Gorasp2	3.33071e-133	0.335484	0.833	0.473	6.12784e-129	3	Neu-2
Tm7sf3	9.4838e-133	0.315638	0.781	0.413	1.74483e-128	3	Neu-2
Atg12	2.55924e-132	0.315364	0.744	0.379	4.70849e-128	3	Neu-2
Smpdl3a	6.411e-132	0.277598	0.692	0.329	1.17949e-127	3	Neu-2
Ctsb	7.36996e-131	0.338666	0.933	0.639	1.35592e-126	3	Neu-2
Xpc	9.50172e-131	0.34993	0.852	0.484	1.74813e-126	3	Neu-2
Ramp1	4.66693e-130	0.339629	0.986	0.711	8.58621e-126	3	Neu-2
Mfsd13a	8.51518e-130	0.269687	0.721	0.341	1.56662e-125	3	Neu-2
Nucb1	4.34818e-127	0.290773	0.997	0.915	7.99978e-123	3	Neu-2
Ampd2	2.76429e-126	0.311918	0.705	0.353	5.08575e-122	3	Neu-2
Lpgat1	2.53313e-125	0.254094	0.656	0.292	4.66045e-121	3	Neu-2
Spi1	3.75236e-125	0.286148	0.687	0.322	6.90358e-121	3	Neu-2
Tuba4a	1.47568e-123	0.388378	0.937	0.693	2.71496e-119	3	Neu-2
Mgat5	1.57579e-121	0.313377	0.792	0.42	2.89914e-117	3	Neu-2
Ctsz	4.92841e-121	0.291255	0.796	0.426	9.06729e-117	3	Neu-2
Edem1	1.0979e-119	0.257541	0.671	0.317	2.01992e-115	3	Neu-2
Tiam1	4.62441e-119	0.323675	0.677	0.343	8.50799e-115	3	Neu-2
Chsy1	9.34028e-119	0.301545	0.79	0.42	1.71842e-114	3	Neu-2
Cep350	1.2127e-117	0.295281	0.777	0.423	2.23113e-113	3	Neu-2
Aff1	2.38474e-116	0.258853	0.686	0.332	4.38744e-112	3	Neu-2
Mgat2	2.42253e-116	0.333571	0.877	0.564	4.45697e-112	3	Neu-2
Sec61a1	2.75323e-116	0.317188	0.882	0.547	5.06539e-112	3	Neu-2
Kdelr2	1.46867e-115	0.322828	0.755	0.426	2.70205e-111	3	Neu-2
Gxylt1	2.44152e-115	0.271245	0.657	0.315	4.49191e-111	3	Neu-2
Ncoa4	2.82145e-114	0.307236	0.865	0.531	5.1909e-110	3	Neu-2
Stom	3.57656e-114	0.280738	0.744	0.384	6.58016e-110	3	Neu-2
Pde6d	3.95313e-114	0.270241	0.694	0.35	7.27298e-110	3	Neu-2
Hdlbp	3.97549e-114	0.32501	0.975	0.771	7.31411e-110	3	Neu-2
Glrx	5.2532e-113	0.297537	0.787	0.445	9.66484e-109	3	Neu-2
Napsa	2.10875e-112	0.263123	0.723	0.361	3.87967e-108	3	Neu-2
Cdk2ap2	2.19683e-111	0.308834	0.813	0.478	4.04173e-107	3	Neu-2
Arpc1b	2.69559e-111	0.272827	1	0.926	4.95934e-107	3	Neu-2
Pnp	2.12082e-110	0.348247	0.914	0.658	3.90189e-106	3	Neu-2
Fam46a	8.1466e-110	0.265756	0.748	0.387	1.49881e-105	3	Neu-2
D16Ertd472e	1.58569e-109	0.318631	0.879	0.565	2.91736e-105	3	Neu-2
Man1a	2.59909e-109	0.268929	0.734	0.384	4.78181e-105	3	Neu-2
Rrbp1	1.23034e-108	0.326891	0.956	0.699	2.26358e-104	3	Neu-2
Rab21	4.05229e-107	0.286365	0.825	0.482	7.4554e-103	3	Neu-2
Tex2	1.10278e-106	0.251185	0.661	0.331	2.02889e-102	3	Neu-2
Tmem258	1.73289e-104	0.293467	0.969	0.788	3.18817e-100	3	Neu-2
Ankrd12	2.28234e-104	0.272591	0.856	0.507	4.19906e-100	3	Neu-2
Rps6ka1	5.82456e-104	0.295207	0.859	0.522	1.0716e-99	3	Neu-2
Gsto1	1.15358e-103	0.293678	0.979	0.769	2.12236e-99	3	Neu-2
Tmed10	9.4756e-103	0.295771	0.987	0.824	1.74332e-98	3	Neu-2
B4galt1	1.38602e-102	0.300838	0.857	0.535	2.55e-98	3	Neu-2
Suco	8.02324e-102	0.266586	0.786	0.448	1.47612e-97	3	Neu-2
Creld2	4.26591e-101	0.25781	0.675	0.352	7.84843e-97	3	Neu-2
Selenof	2.53663e-99	0.268033	0.995	0.876	4.66688e-95	3	Neu-2
Sptbn1	3.99389e-99	0.286902	0.883	0.529	7.34795e-95	3	Neu-2
Hexa	2.27616e-98	0.283668	0.855	0.515	4.18769e-94	3	Neu-2
Cope	1.31679e-97	0.288394	0.834	0.517	2.42263e-93	3	Neu-2
Stt3a	2.37202e-97	0.297352	0.894	0.589	4.36405e-93	3	Neu-2
Rsbn1	4.74157e-97	0.250203	0.682	0.363	8.72353e-93	3	Neu-2
Stk26	1.48856e-96	0.287258	0.96	0.729	2.73866e-92	3	Neu-2
G6pc3	1.89191e-96	0.274245	0.931	0.66	3.48074e-92	3	Neu-2
Lman2	3.50922e-96	0.297749	0.905	0.619	6.45626e-92	3	Neu-2
Lrrc59	1.09961e-92	0.298189	0.91	0.632	2.02306e-88	3	Neu-2
Erp44	6.61977e-92	0.252829	0.778	0.45	1.21791e-87	3	Neu-2
Eno1b	5.2287e-91	0.280101	0.794	0.491	9.61977e-87	3	Neu-2
Tram1	6.20747e-90	0.280168	0.971	0.779	1.14205e-85	3	Neu-2
Slc35b1	2.80904e-89	0.25311	0.671	0.367	5.16807e-85	3	Neu-2
Impa2	5.70967e-89	0.25215	0.837	0.506	1.05046e-84	3	Neu-2
Rpia	7.42556e-88	0.271053	0.913	0.631	1.36615e-83	3	Neu-2
Mfsd10	8.20034e-86	0.250171	0.678	0.373	1.5087e-81	3	Neu-2
1810037I17Rik	1.48788e-82	0.26443	0.925	0.663	2.73739e-78	3	Neu-2
Mogs	1.07254e-79	0.254004	0.817	0.505	1.97326e-75	3	Neu-2
Tacc1	5.89921e-79	0.266819	0.966	0.794	1.08534e-74	3	Neu-2
Snd1	1.85668e-76	0.266432	0.952	0.74	3.41592e-72	3	Neu-2
Top2a	0	0.904316	0.973	0.63	0	4	IMP-1
Nusap1	0	0.747034	0.74	0.256	0	4	IMP-1
Tubb5	0	0.69381	0.992	0.922	0	4	IMP-1
Kif11	2.09364e-300	0.633699	0.772	0.295	3.85187e-296	4	IMP-1
Mki67	1.6751e-292	0.743349	0.977	0.547	3.08185e-288	4	IMP-1
Stmn1	2.35044e-292	0.535647	0.997	0.948	4.32435e-288	4	IMP-1
Hmgb2	4.91238e-292	0.588471	1	0.95	9.0378e-288	4	IMP-1
Birc5	4.33532e-284	0.650041	0.922	0.432	7.97612e-280	4	IMP-1
Kif15	2.57204e-277	0.625864	0.866	0.406	4.73205e-273	4	IMP-1
Tuba1b	3.02098e-270	0.621751	0.974	0.862	5.558e-266	4	IMP-1
Tpx2	1.09972e-268	0.670503	0.831	0.384	2.02327e-264	4	IMP-1
Ccna2	4.8725e-255	0.631648	0.867	0.411	8.96442e-251	4	IMP-1
Cdca8	1.06736e-251	0.618671	0.865	0.432	1.96373e-247	4	IMP-1
Kif23	8.45706e-249	0.58158	0.714	0.276	1.55593e-244	4	IMP-1
Cd34	1.26717e-243	0.628958	0.986	0.667	2.33135e-239	4	IMP-1
Adgrl4	1.0652e-235	0.621472	0.908	0.499	1.95976e-231	4	IMP-1
Cenpf	2.37739e-229	0.666094	0.679	0.265	4.37393e-225	4	IMP-1
Incenp	1.40091e-228	0.572886	0.836	0.429	2.57739e-224	4	IMP-1
H2afx	1.85257e-228	0.647676	0.901	0.602	3.40835e-224	4	IMP-1
Prc1	3.55171e-228	0.614902	0.735	0.319	6.53444e-224	4	IMP-1
Ube2c	5.14377e-217	0.757409	0.707	0.3	9.4635e-213	4	IMP-1
Smc4	3.44831e-205	0.505945	0.994	0.863	6.3442e-201	4	IMP-1
Hmmr	8.76269e-201	0.498655	0.636	0.243	1.61216e-196	4	IMP-1
Cdk1	5.00343e-200	0.545581	0.823	0.441	9.2053e-196	4	IMP-1
Mis18bp1	5.90838e-197	0.509019	0.665	0.283	1.08702e-192	4	IMP-1
Ckap2l	6.13556e-196	0.462106	0.731	0.322	1.12882e-191	4	IMP-1
Pbk	1.6027e-193	0.484154	0.666	0.291	2.94864e-189	4	IMP-1
H2afz	2.01082e-189	0.375048	1	0.968	3.69951e-185	4	IMP-1
Bub1	3.28415e-184	0.455592	0.687	0.305	6.04217e-180	4	IMP-1
Pclaf	9.4643e-182	0.635507	0.891	0.502	1.74124e-177	4	IMP-1
Prr11	3.10807e-179	0.404863	0.47	0.152	5.71822e-175	4	IMP-1
Spc24	9.79744e-178	0.496604	0.855	0.482	1.80253e-173	4	IMP-1
Pimreg	1.83308e-177	0.27895	0.311	0.071	3.3725e-173	4	IMP-1
Aurkb	1.33074e-175	0.43174	0.666	0.295	2.44829e-171	4	IMP-1
Kif20b	2.82726e-175	0.514226	0.752	0.387	5.2016e-171	4	IMP-1
Hlf	2.55509e-174	0.441839	0.747	0.341	4.70085e-170	4	IMP-1
Cenpe	1.04156e-168	0.570514	0.745	0.385	1.91626e-164	4	IMP-1
Cep55	1.92758e-166	0.316823	0.431	0.136	3.54636e-162	4	IMP-1
Apobec3	3.54999e-161	0.469989	0.982	0.849	6.53127e-157	4	IMP-1
Tubb4b	1.12878e-160	0.466722	0.953	0.717	2.07674e-156	4	IMP-1
Spc25	3.32729e-160	0.387986	0.57	0.231	6.12156e-156	4	IMP-1
Iqgap3	5.10718e-153	0.28627	0.397	0.125	9.39619e-149	4	IMP-1
Tuba1c	1.10223e-152	0.475674	0.877	0.584	2.02788e-148	4	IMP-1
Ccnb1	3.93053e-152	0.466671	0.565	0.238	7.2314e-148	4	IMP-1
Ect2	1.79222e-151	0.371046	0.513	0.203	3.29732e-147	4	IMP-1
Neil3	2.54823e-150	0.28463	0.372	0.114	4.68824e-146	4	IMP-1
Hmgb1	1.21697e-149	0.306639	0.999	0.966	2.23897e-145	4	IMP-1
Sell	1.75423e-148	0.522061	0.935	0.595	3.22744e-144	4	IMP-1
Nuf2	1.20307e-146	0.374301	0.578	0.252	2.2134e-142	4	IMP-1
H2afy	5.16585e-145	0.437225	1	0.985	9.50412e-141	4	IMP-1
Ttk	5.74255e-145	0.342001	0.513	0.206	1.05652e-140	4	IMP-1
Racgap1	9.10866e-145	0.374546	0.624	0.286	1.67581e-140	4	IMP-1
Adgrg1	7.96313e-144	0.415733	0.985	0.802	1.46506e-139	4	IMP-1
Ncapd2	6.01821e-143	0.426008	0.778	0.449	1.10723e-138	4	IMP-1
Serinc3	7.36886e-141	0.313173	1	0.991	1.35572e-136	4	IMP-1
Hmgn2	2.83359e-136	0.381016	0.977	0.83	5.21323e-132	4	IMP-1
Cks1b	2.08317e-134	0.409535	0.933	0.662	3.83261e-130	4	IMP-1
Msi2	4.56708e-130	0.436345	0.944	0.738	8.40251e-126	4	IMP-1
Kif4	1.50816e-129	0.334361	0.472	0.188	2.77471e-125	4	IMP-1
Lockd	2.91063e-128	0.374566	0.559	0.252	5.35497e-124	4	IMP-1
Nrgn	4.98074e-127	0.276632	0.94	0.551	9.16357e-123	4	IMP-1
H2afv	6.59875e-127	0.410605	0.965	0.811	1.21404e-122	4	IMP-1
Kif20a	1.45601e-126	0.321164	0.491	0.203	2.67877e-122	4	IMP-1
Ncapg	6.76978e-126	0.360099	0.626	0.308	1.2455e-121	4	IMP-1
Cd27	2.34879e-124	0.347924	0.694	0.344	4.3213e-120	4	IMP-1
Nucks1	2.74036e-122	0.350929	0.985	0.885	5.04172e-118	4	IMP-1
Esco2	5.08713e-121	0.312688	0.53	0.231	9.3593e-117	4	IMP-1
Ndufa4	2.1284e-120	0.377619	0.982	0.855	3.91583e-116	4	IMP-1
Aspm	6.75409e-120	0.334008	0.399	0.147	1.24262e-115	4	IMP-1
Cdca3	8.84108e-120	0.325109	0.529	0.242	1.62658e-115	4	IMP-1
Hmga2	3.25604e-118	0.375576	0.624	0.289	5.99046e-114	4	IMP-1
Ndc80	1.23796e-116	0.308643	0.496	0.216	2.2776e-112	4	IMP-1
Smc2	2.6589e-116	0.39771	0.902	0.624	4.89184e-112	4	IMP-1
Cdc20	6.40649e-115	0.391391	0.574	0.282	1.17867e-110	4	IMP-1
Tacc3	1.60424e-113	0.341086	0.672	0.36	2.95148e-109	4	IMP-1
Cdca2	8.0429e-110	0.287341	0.429	0.175	1.47973e-105	4	IMP-1
Rbpms	2.3711e-109	0.32443	0.656	0.326	4.36235e-105	4	IMP-1
Arl6ip1	6.47825e-108	0.492705	0.957	0.87	1.19187e-103	4	IMP-1
Cit	6.7953e-108	0.354261	0.651	0.343	1.2502e-103	4	IMP-1
Ccnb2	1.74162e-106	0.392636	0.612	0.314	3.20422e-102	4	IMP-1
Cdca5	1.50881e-104	0.318024	0.487	0.224	2.7759e-100	4	IMP-1
Myct1	6.12644e-104	0.281826	0.513	0.214	1.12714e-99	4	IMP-1
Lmnb1	1.75281e-102	0.346995	0.957	0.773	3.22483e-98	4	IMP-1
Tmpo	2.13291e-102	0.314892	0.986	0.899	3.92413e-98	4	IMP-1
Fbxo5	4.26241e-102	0.314688	0.559	0.275	7.84198e-98	4	IMP-1
Espl1	8.94736e-102	0.257518	0.398	0.16	1.64614e-97	4	IMP-1
Sgo2a	3.34314e-101	0.320543	0.491	0.227	6.15071e-97	4	IMP-1
Tmem176b	2.80808e-100	0.330164	0.921	0.627	5.1663e-96	4	IMP-1
Slco3a1	2.11215e-98	0.333808	0.725	0.4	3.88594e-94	4	IMP-1
Gas2l3	1.3165e-97	0.319258	0.447	0.197	2.4221e-93	4	IMP-1
Trim59	6.32147e-97	0.312604	0.595	0.31	1.16302e-92	4	IMP-1
C330027C09Rik	3.20907e-94	0.294499	0.505	0.245	5.90404e-90	4	IMP-1
Mad2l1	1.59403e-92	0.30825	0.697	0.407	2.9327e-88	4	IMP-1
Diaph3	5.99894e-87	0.303563	0.683	0.391	1.10368e-82	4	IMP-1
Angpt1	1.63778e-85	0.266223	0.931	0.614	3.01318e-81	4	IMP-1
Mtfr2	1.03789e-84	0.254898	0.431	0.196	1.90951e-80	4	IMP-1
Phf14	9.96155e-83	0.313098	0.94	0.796	1.83273e-78	4	IMP-1
Rad21	6.9035e-82	0.336888	0.897	0.694	1.27011e-77	4	IMP-1
Elmo1	1.26537e-81	0.286932	0.773	0.481	2.32804e-77	4	IMP-1
Ube2s	3.47723e-81	0.308595	0.889	0.656	6.39742e-77	4	IMP-1
Sgo1	3.65129e-81	0.294291	0.467	0.233	6.71764e-77	4	IMP-1
Cenpn	4.25241e-81	0.284765	0.499	0.257	7.82359e-77	4	IMP-1
Ckap5	4.46227e-80	0.283378	0.614	0.351	8.20969e-76	4	IMP-1
Ckap2	1.25091e-79	0.320989	0.554	0.306	2.30143e-75	4	IMP-1
Smc1a	2.6403e-78	0.289669	0.961	0.855	4.85763e-74	4	IMP-1
Knl1	1.27374e-77	0.280914	0.612	0.346	2.34343e-73	4	IMP-1
Rangap1	1.91814e-77	0.30287	0.877	0.652	3.52899e-73	4	IMP-1
Tmem176a	8.66968e-77	0.258069	0.754	0.452	1.59505e-72	4	IMP-1
Ncaph	9.82691e-76	0.265579	0.455	0.233	1.80795e-71	4	IMP-1
Stil	9.23779e-74	0.285839	0.505	0.271	1.69957e-69	4	IMP-1
Calm2	8.97226e-73	0.256891	0.964	0.885	1.65072e-68	4	IMP-1
Oxct1	8.9235e-71	0.283577	0.903	0.715	1.64175e-66	4	IMP-1
Fut8	9.14695e-70	0.28374	0.775	0.533	1.68286e-65	4	IMP-1
Knstrn	1.14719e-69	0.259441	0.441	0.226	2.11059e-65	4	IMP-1
Arhgap11a	8.36368e-69	0.255435	0.506	0.274	1.53875e-64	4	IMP-1
Hist1h4i	1.62668e-67	0.251061	0.495	0.265	2.99276e-63	4	IMP-1
Nsd2	7.43176e-65	0.287426	0.701	0.457	1.3673e-60	4	IMP-1
Ccdc34	1.85625e-64	0.276256	0.678	0.429	3.41513e-60	4	IMP-1
Cdca4	1.23912e-63	0.26029	0.678	0.437	2.27973e-59	4	IMP-1
Cbx5	2.66672e-62	0.293659	0.924	0.758	4.90624e-58	4	IMP-1
Rrm1	1.10171e-61	0.275757	0.876	0.648	2.02693e-57	4	IMP-1
Tyms	2.94611e-61	0.307801	0.681	0.46	5.42025e-57	4	IMP-1
Cenpa	2.54657e-59	0.345916	0.667	0.423	4.68518e-55	4	IMP-1
Gm10282	1.41928e-58	0.261753	0.728	0.507	2.6112e-54	4	IMP-1
Nfic	3.31703e-58	0.261376	0.855	0.666	6.10268e-54	4	IMP-1
Dbf4	1.44427e-57	0.257976	0.607	0.384	2.65717e-53	4	IMP-1
Tk1	2.47031e-56	0.294838	0.564	0.352	4.54488e-52	4	IMP-1
Nrm	2.91809e-54	0.263413	0.766	0.556	5.3687e-50	4	IMP-1
Cks2	7.09267e-54	0.255104	0.95	0.817	1.30491e-49	4	IMP-1
Pola1	2.00534e-50	0.270883	0.707	0.503	3.68943e-46	4	IMP-1
Hjurp	2.24332e-49	0.254948	0.817	0.603	4.12727e-45	4	IMP-1
Mt2	0	2.16125	0.975	0.083	0	5	Ery-5
Car2	0	2.07584	1	0.737	0	5	Ery-5
Cpox	0	1.9394	0.999	0.524	0	5	Ery-5
Car1	0	1.93824	0.987	0.238	0	5	Ery-5
C1qtnf12	0	1.57111	0.967	0.142	0	5	Ery-5
Ermap	0	1.52558	0.991	0.078	0	5	Ery-5
Ces2g	0	1.49069	0.997	0.182	0	5	Ery-5
Ctse	0	1.45199	0.887	0.102	0	5	Ery-5
Mt1	0	1.41723	0.985	0.369	0	5	Ery-5
Rhd	0	1.40574	0.942	0.036	0	5	Ery-5
Hba-a1	0	1.40354	0.446	0.014	0	5	Ery-5
Rhag	0	1.36085	0.936	0.043	0	5	Ery-5
Blvrb	0	1.35086	0.991	0.177	0	5	Ery-5
Atp1b2	0	1.20742	0.99	0.194	0	5	Ery-5
Mns1	0	1.19587	0.995	0.509	0	5	Ery-5
Tfrc	0	1.17622	0.985	0.484	0	5	Ery-5
Minpp1	0	1.16006	0.991	0.453	0	5	Ery-5
Asns	0	1.13644	0.934	0.143	0	5	Ery-5
Klf1	0	1.12867	0.977	0.132	0	5	Ery-5
Tspan33	0	1.11231	0.945	0.111	0	5	Ery-5
Aqp1	0	1.10877	0.987	0.205	0	5	Ery-5
Mthfd1	0	1.09304	0.99	0.49	0	5	Ery-5
Pklr	0	1.09184	0.926	0.033	0	5	Ery-5
Casp3	0	1.06656	0.996	0.772	0	5	Ery-5
Nfia	0	1.06305	0.943	0.16	0	5	Ery-5
Glrx5	0	1.0463	0.996	0.749	0	5	Ery-5
Cd24a	0	1.03925	0.992	0.727	0	5	Ery-5
Pla2g12a	0	1.03459	0.973	0.287	0	5	Ery-5
Prdx2	0	1.03319	0.997	0.836	0	5	Ery-5
Nxpe2	0	1.03299	0.862	0.026	0	5	Ery-5
Sphk1	0	0.99674	0.877	0.025	0	5	Ery-5
Add2	0	0.99547	0.855	0.023	0	5	Ery-5
Aplp2	0	0.98287	0.965	0.3	0	5	Ery-5
Tmem14c	0	0.981784	0.985	0.655	0	5	Ery-5
Hmbs	0	0.970158	0.921	0.26	0	5	Ery-5
Tmem56	0	0.935754	0.738	0.008	0	5	Ery-5
Ammecr1	0	0.933701	0.961	0.36	0	5	Ery-5
Tnfaip2	0	0.91867	0.983	0.309	0	5	Ery-5
Cldn13	0	0.918491	0.781	0.014	0	5	Ery-5
Hspd1	0	0.90805	0.997	0.872	0	5	Ery-5
Cenpa	0	0.906086	0.985	0.401	0	5	Ery-5
Sept8	0	0.90321	0.973	0.27	0	5	Ery-5
Picalm	0	0.865948	0.995	0.652	0	5	Ery-5
Phf10	0	0.864637	0.978	0.517	0	5	Ery-5
Hba-a2	0	0.85501	0.243	0.006	0	5	Ery-5
St3gal5	0	0.849573	0.858	0.074	0	5	Ery-5
Spire1	0	0.836407	0.862	0.084	0	5	Ery-5
Epor	0	0.832291	0.907	0.093	0	5	Ery-5
Hspe1	0	0.829217	0.998	0.914	0	5	Ery-5
Ccne1	0	0.828769	0.835	0.12	0	5	Ery-5
Ttll12	0	0.819174	0.941	0.289	0	5	Ery-5
Mrpl52	0	0.812208	0.969	0.454	0	5	Ery-5
Tubb4b	0	0.810863	0.996	0.714	0	5	Ery-5
Pabpc4	0	0.803909	0.997	0.741	0	5	Ery-5
Abcb4	0	0.801907	0.918	0.138	0	5	Ery-5
Cited4	0	0.794069	0.755	0.041	0	5	Ery-5
Fech	0	0.788853	0.906	0.257	0	5	Ery-5
Fth1	0	0.786903	1	0.992	0	5	Ery-5
Steap3	0	0.779534	0.932	0.313	0	5	Ery-5
E2f4	0	0.775968	0.979	0.602	0	5	Ery-5
Hdgf	0	0.775495	0.998	0.972	0	5	Ery-5
Gclm	0	0.771892	0.995	0.639	0	5	Ery-5
Gata1	0	0.768848	0.972	0.269	0	5	Ery-5
Gatm	0	0.756825	0.974	0.509	0	5	Ery-5
Txnl1	0	0.75399	0.99	0.746	0	5	Ery-5
Aldh1a1	0	0.751503	0.843	0.108	0	5	Ery-5
Chchd10	0	0.748588	0.907	0.25	0	5	Ery-5
Ccna2	0	0.743786	0.957	0.405	0	5	Ery-5
Ubac1	0	0.724225	0.879	0.266	0	5	Ery-5
Acsl5	0	0.723417	0.967	0.506	0	5	Ery-5
Eps15	0	0.721003	0.962	0.455	0	5	Ery-5
Hemgn	0	0.717476	0.739	0.139	0	5	Ery-5
Metap2	0	0.714388	0.998	0.92	0	5	Ery-5
Hebp1	0	0.713536	0.72	0.044	0	5	Ery-5
Rexo2	0	0.708047	0.99	0.698	0	5	Ery-5
Pnp	0	0.703899	0.991	0.654	0	5	Ery-5
Smim1	0	0.696272	0.744	0.032	0	5	Ery-5
Gfi1b	0	0.694801	0.859	0.165	0	5	Ery-5
Aldh1a7	0	0.693027	0.645	0.024	0	5	Ery-5
Tspo2	0	0.692574	0.868	0.099	0	5	Ery-5
Atp5g1	0	0.691023	0.998	0.894	0	5	Ery-5
Atpif1	0	0.690818	1	0.934	0	5	Ery-5
Cox6b2	0	0.688938	0.921	0.286	0	5	Ery-5
Myh10	0	0.688198	0.72	0.04	0	5	Ery-5
Gypa	0	0.685074	0.648	0.031	0	5	Ery-5
Rabggtb	0	0.675334	0.955	0.499	0	5	Ery-5
Fam241a	0	0.672459	0.913	0.267	0	5	Ery-5
Phf5a	0	0.670852	0.985	0.632	0	5	Ery-5
Dut	0	0.670749	0.991	0.689	0	5	Ery-5
Ifrd2	0	0.668849	0.93	0.391	0	5	Ery-5
Urod	0	0.659798	0.935	0.34	0	5	Ery-5
Hsp90aa1	0	0.658407	1	0.991	0	5	Ery-5
Phb2	0	0.657221	0.989	0.739	0	5	Ery-5
Paqr9	0	0.653741	0.715	0.018	0	5	Ery-5
Slc38a5	0	0.652977	0.746	0.028	0	5	Ery-5
Lmna	0	0.650039	0.739	0.08	0	5	Ery-5
Pdap1	0	0.646986	0.996	0.852	0	5	Ery-5
Stard10	0	0.645044	0.855	0.174	0	5	Ery-5
Ssbp3	0	0.644641	0.985	0.642	0	5	Ery-5
Ppm1g	0	0.643676	0.994	0.802	0	5	Ery-5
Ank1	0	0.640515	0.709	0.025	0	5	Ery-5
Cox6a1	0	0.636276	0.997	0.906	0	5	Ery-5
Svbp	0	0.63062	0.889	0.25	0	5	Ery-5
Slc25a21	0	0.63046	0.772	0.036	0	5	Ery-5
Hars	0	0.628649	0.895	0.349	0	5	Ery-5
Bola3	0	0.628393	0.961	0.496	0	5	Ery-5
Necap2	0	0.62571	0.932	0.367	0	5	Ery-5
Epdr1	0	0.624999	0.891	0.161	0	5	Ery-5
Prdx3	0	0.619093	0.962	0.487	0	5	Ery-5
Eif2s2	0	0.614524	0.997	0.911	0	5	Ery-5
Crip2	0	0.609682	0.612	0.029	0	5	Ery-5
Alad	0	0.60939	0.844	0.201	0	5	Ery-5
Htra2	0	0.607791	0.954	0.459	0	5	Ery-5
Rpia	0	0.605379	0.975	0.628	0	5	Ery-5
Rangrf	0	0.603169	0.921	0.412	0	5	Ery-5
Slc16a1	0	0.599105	0.952	0.47	0	5	Ery-5
Psen2	0	0.59497	0.909	0.372	0	5	Ery-5
Oat	0	0.589258	0.949	0.441	0	5	Ery-5
Atp5g3	0	0.584867	0.998	0.953	0	5	Ery-5
Bsg	0	0.581868	0.993	0.824	0	5	Ery-5
Nme1	0	0.581829	0.996	0.81	0	5	Ery-5
Mbd2	0	0.577113	0.958	0.483	0	5	Ery-5
Gstm5	0	0.574136	0.821	0.135	0	5	Ery-5
Hmmr	0	0.57202	0.78	0.233	0	5	Ery-5
Ybx3	0	0.569565	1	0.966	0	5	Ery-5
Npm1	0	0.568345	0.998	0.995	0	5	Ery-5
Kel	0	0.565603	0.749	0.06	0	5	Ery-5
Slc40a1	0	0.550828	0.708	0.046	0	5	Ery-5
Acss1	0	0.549676	0.815	0.192	0	5	Ery-5
Rgs10	0	0.549589	0.845	0.262	0	5	Ery-5
Hpn	0	0.546349	0.601	0.017	0	5	Ery-5
Eef1d	0	0.54475	0.997	0.894	0	5	Ery-5
Ptdss2	0	0.542932	0.811	0.212	0	5	Ery-5
Orc5	0	0.542767	0.834	0.229	0	5	Ery-5
Ell2	0	0.539668	0.795	0.126	0	5	Ery-5
Tspan8	0	0.534577	0.599	0.011	0	5	Ery-5
Sod1	0	0.532652	0.997	0.936	0	5	Ery-5
Ncl	0	0.530216	0.999	0.993	0	5	Ery-5
Ran	0	0.522948	0.999	0.977	0	5	Ery-5
Bex4	0	0.516353	0.49	0.064	0	5	Ery-5
Ccnb1	0	0.510578	0.756	0.225	0	5	Ery-5
Ssx2ip	0	0.502728	0.738	0.153	0	5	Ery-5
Ugcg	0	0.50117	0.93	0.376	0	5	Ery-5
Atp7b	0	0.49937	0.613	0.017	0	5	Ery-5
Fpgs	0	0.498077	0.808	0.236	0	5	Ery-5
Gm10073	0	0.496999	0.998	0.959	0	5	Ery-5
Isg20	0	0.495506	0.764	0.22	0	5	Ery-5
Rab4a	0	0.491919	0.776	0.171	0	5	Ery-5
Spta1	0	0.483727	0.539	0.014	0	5	Ery-5
Uros	0	0.472347	0.637	0.121	0	5	Ery-5
Col5a1	0	0.470501	0.491	0.027	0	5	Ery-5
Mgst3	0	0.464648	0.595	0.114	0	5	Ery-5
Daam1	0	0.463709	0.689	0.15	0	5	Ery-5
Cox7c	0	0.457364	0.999	0.968	0	5	Ery-5
Lyrm4	0	0.457092	0.802	0.235	0	5	Ery-5
Chchd2	0	0.456258	0.999	0.985	0	5	Ery-5
Slc11a2	0	0.451185	0.75	0.171	0	5	Ery-5
Klf3	0	0.442255	0.7	0.187	0	5	Ery-5
Ryk	0	0.441709	0.616	0.06	0	5	Ery-5
Cyth3	0	0.441465	0.634	0.064	0	5	Ery-5
Mllt3	0	0.433205	0.829	0.268	0	5	Ery-5
Sptb	0	0.432272	0.437	0.008	0	5	Ery-5
Net1	0	0.432002	0.771	0.213	0	5	Ery-5
Golm1	0	0.430907	0.767	0.19	0	5	Ery-5
Nudt9	0	0.426503	0.678	0.123	0	5	Ery-5
Slc43a1	0	0.426116	0.727	0.184	0	5	Ery-5
Gm15915	0	0.414294	0.84	0.188	0	5	Ery-5
Mboat2	0	0.404375	0.506	0.021	0	5	Ery-5
Prelid2	0	0.402642	0.568	0.093	0	5	Ery-5
Rps2	0	0.398794	0.999	0.997	0	5	Ery-5
Camsap2	0	0.397511	0.539	0.049	0	5	Ery-5
Rplp1	0	0.396126	0.998	0.999	0	5	Ery-5
Ublcp1	0	0.392937	0.559	0.044	0	5	Ery-5
Abcg4	0	0.391471	0.497	0.007	0	5	Ery-5
Serbp1	0	0.376435	1	0.994	0	5	Ery-5
Lpin1	0	0.372138	0.727	0.172	0	5	Ery-5
Sh2d4a	0	0.371035	0.431	0.006	0	5	Ery-5
Slc39a8	0	0.367952	0.611	0.141	0	5	Ery-5
Cenpv	0	0.363031	0.593	0.104	0	5	Ery-5
Fam234b	0	0.359986	0.581	0.081	0	5	Ery-5
Cela1	0	0.356203	0.548	0.058	0	5	Ery-5
Abca3	0	0.354704	0.593	0.087	0	5	Ery-5
Rfesd	0	0.351244	0.581	0.076	0	5	Ery-5
Tango2	0	0.350858	0.672	0.164	0	5	Ery-5
Igsf3	0	0.34908	0.503	0.024	0	5	Ery-5
Cdr2	0	0.348734	0.478	0.025	0	5	Ery-5
Slc26a1	0	0.348286	0.434	0.007	0	5	Ery-5
Ntn4	0	0.344349	0.446	0.017	0	5	Ery-5
Ampd3	0	0.343287	0.512	0.038	0	5	Ery-5
Mfhas1	0	0.340981	0.46	0.034	0	5	Ery-5
Aqp9	0	0.340355	0.697	0.157	0	5	Ery-5
Pfkm	0	0.340047	0.66	0.157	0	5	Ery-5
Selenbp1	0	0.336088	0.645	0.135	0	5	Ery-5
Mgll	0	0.335525	0.419	0.014	0	5	Ery-5
Gpsm2	0	0.332244	0.552	0.069	0	5	Ery-5
Fam71e2	0	0.328309	0.438	0.006	0	5	Ery-5
Fam213a	0	0.325564	0.636	0.151	0	5	Ery-5
Scrn3	0	0.320413	0.529	0.062	0	5	Ery-5
Mst1r	0	0.31709	0.493	0.034	0	5	Ery-5
Myo1d	0	0.31701	0.489	0.033	0	5	Ery-5
Ppm1l	0	0.315429	0.535	0.083	0	5	Ery-5
Tarsl2	0	0.312953	0.593	0.128	0	5	Ery-5
Stx2	0	0.30576	0.622	0.132	0	5	Ery-5
Mmp14	0	0.304658	0.473	0.034	0	5	Ery-5
Pnp2	0	0.300982	0.462	0.059	0	5	Ery-5
Tnk2	0	0.295297	0.588	0.133	0	5	Ery-5
Cd82	0	0.274004	0.511	0.098	0	5	Ery-5
St3gal6	0	0.270755	0.318	0.017	0	5	Ery-5
Sqor	0	0.268221	0.442	0.063	0	5	Ery-5
Carhsp1	0	0.267452	0.409	0.068	0	5	Ery-5
Btnl10	0	0.26326	0.286	0.002	0	5	Ery-5
Reep6	0	0.260428	0.422	0.039	0	5	Ery-5
Clybl	0	0.259588	0.505	0.098	0	5	Ery-5
Klhl12	0	0.258572	0.482	0.085	0	5	Ery-5
Pvt1	0	0.256546	0.419	0.047	0	5	Ery-5
Clstn1	0	0.254538	0.448	0.078	0	5	Ery-5
Agpat3	0	0.252363	0.431	0.049	0	5	Ery-5
Snca	0	0.252317	0.351	0.022	0	5	Ery-5
Larp1b	1.50848e-307	0.346113	0.696	0.19	2.7753e-303	5	Ery-5
Khsrp	4.39106e-306	0.523864	0.997	0.903	8.07867e-302	5	Ery-5
Acp1	7.72641e-306	0.626829	0.958	0.541	1.42151e-301	5	Ery-5
Sdhd	1.09999e-305	0.574876	0.992	0.745	2.02376e-301	5	Ery-5
Pip4k2c	9.37627e-302	0.301409	0.605	0.146	1.72505e-297	5	Ery-5
Birc5	9.39805e-302	0.635031	0.96	0.429	1.72905e-297	5	Ery-5
Bag2	8.37868e-301	0.323372	0.619	0.157	1.54151e-296	5	Ery-5
Slc29a1	2.93653e-299	0.607471	0.922	0.442	5.40262e-295	5	Ery-5
Leprot	5.67785e-297	0.589847	0.931	0.461	1.04461e-292	5	Ery-5
Hs6st1	1.45146e-294	0.316488	0.607	0.152	2.67039e-290	5	Ery-5
Ap1b1	1.58803e-289	0.401838	0.766	0.245	2.92166e-285	5	Ery-5
Abcg2	5.38404e-289	0.369611	0.74	0.223	9.90556e-285	5	Ery-5
Hsph1	4.28067e-287	0.620821	0.958	0.539	7.87558e-283	5	Ery-5
Sppl2b	2.23495e-286	0.260879	0.505	0.11	4.11186e-282	5	Ery-5
Rrm1	3.9601e-286	0.615558	0.985	0.64	7.28578e-282	5	Ery-5
Orc2	7.54393e-286	0.558589	0.926	0.443	1.38793e-281	5	Ery-5
Stom	2.07401e-284	0.510308	0.901	0.375	3.81576e-280	5	Ery-5
Ube2c	2.36057e-284	0.523407	0.828	0.291	4.34298e-280	5	Ery-5
Pitrm1	4.01845e-284	0.466375	0.892	0.359	7.39314e-280	5	Ery-5
Eif5a	5.96695e-283	0.320905	0.998	0.998	1.0978e-278	5	Ery-5
Ddx39	1.11725e-282	0.528201	0.935	0.461	2.05552e-278	5	Ery-5
Memo1	2.64406e-282	0.538366	0.945	0.486	4.86454e-278	5	Ery-5
Ndufa10	5.00428e-281	0.552877	0.986	0.729	9.20688e-277	5	Ery-5
Ppp2r1b	5.52151e-281	0.404503	0.766	0.256	1.01585e-276	5	Ery-5
Hmgb3	1.17843e-280	0.587996	0.979	0.686	2.16808e-276	5	Ery-5
Ubxn2b	8.77242e-280	0.25513	0.527	0.12	1.61395e-275	5	Ery-5
Atp5o	1.88391e-279	0.479822	0.997	0.861	3.46602e-275	5	Ery-5
Lyar	1.96484e-279	0.588418	0.979	0.652	3.61492e-275	5	Ery-5
Odc1	9.69804e-279	0.56138	0.991	0.747	1.78425e-274	5	Ery-5
Ybx1	8.42644e-277	0.39038	0.998	0.981	1.5503e-272	5	Ery-5
Usp46	1.86832e-273	0.30539	0.651	0.18	3.43734e-269	5	Ery-5
Cox6b1	2.38414e-273	0.462672	0.997	0.903	4.38634e-269	5	Ery-5
Tfr2	7.79805e-273	0.494372	0.941	0.408	1.43469e-268	5	Ery-5
Psmd7	2.32016e-272	0.526522	0.991	0.78	4.26863e-268	5	Ery-5
Carnmt1	2.53689e-272	0.51356	0.926	0.451	4.66738e-268	5	Ery-5
Eif2b1	6.00899e-271	0.410769	0.818	0.298	1.10553e-266	5	Ery-5
Hnrnpab	1.36338e-270	0.382201	0.999	0.971	2.50835e-266	5	Ery-5
C1qbp	7.27112e-270	0.53774	0.977	0.617	1.33774e-265	5	Ery-5
Plk1	5.82549e-266	0.30974	0.526	0.128	1.07177e-261	5	Ery-5
Nop58	8.91373e-265	0.457298	0.996	0.919	1.63995e-260	5	Ery-5
Ftsj1	1.54797e-264	0.361997	0.726	0.233	2.84795e-260	5	Ery-5
C1galt1	1.09534e-263	0.362956	0.773	0.255	2.01521e-259	5	Ery-5
Nadk2	6.47152e-263	0.525648	0.977	0.612	1.19063e-258	5	Ery-5
Mpv17l2	1.48461e-262	0.323488	0.723	0.226	2.73138e-258	5	Ery-5
Uqcr11	2.24673e-262	0.537444	0.982	0.692	4.13353e-258	5	Ery-5
Atp5b	4.11942e-262	0.459126	0.997	0.871	7.5789e-258	5	Ery-5
Rrm2	2.07223e-261	0.705749	0.9	0.438	3.81249e-257	5	Ery-5
Alkbh8	3.67522e-261	0.406002	0.792	0.281	6.76167e-257	5	Ery-5
2210016F16Rik	4.77194e-261	0.296235	0.64	0.181	8.77942e-257	5	Ery-5
Taf12	5.37927e-261	0.409544	0.789	0.285	9.89677e-257	5	Ery-5
Rps12	1.81727e-257	0.263473	1	0.999	3.34342e-253	5	Ery-5
Pigq	8.45051e-256	0.48413	0.844	0.342	1.55472e-251	5	Ery-5
Sfxn1	9.71183e-256	0.50732	0.997	0.812	1.78678e-251	5	Ery-5
Oaf	1.21266e-255	0.320171	0.642	0.188	2.23105e-251	5	Ery-5
Kif20a	1.23783e-255	0.316742	0.654	0.192	2.27736e-251	5	Ery-5
Comt	1.7569e-253	0.510805	0.993	0.791	3.23234e-249	5	Ery-5
Trak2	5.90007e-253	0.331159	0.65	0.191	1.0855e-248	5	Ery-5
Mki67	7.84153e-250	0.596724	0.98	0.547	1.44269e-245	5	Ery-5
Tuba1b	1.08837e-249	0.513702	0.999	0.86	2.00239e-245	5	Ery-5
Prkaa1	6.94864e-249	0.264152	0.625	0.173	1.27841e-244	5	Ery-5
Ndufab1	3.626e-247	0.460985	0.994	0.823	6.67111e-243	5	Ery-5
H2afz	1.03144e-246	0.397868	0.999	0.968	1.89765e-242	5	Ery-5
Rcc1	3.57916e-246	0.510976	0.92	0.465	6.58495e-242	5	Ery-5
Sgpp1	4.46457e-245	0.328688	0.718	0.231	8.21392e-241	5	Ery-5
Cinp	7.3729e-245	0.298369	0.659	0.199	1.35647e-240	5	Ery-5
Gtf2f1	1.18057e-244	0.451858	0.886	0.387	2.17201e-240	5	Ery-5
Rpl41	6.19441e-244	0.366457	0.997	0.97	1.13965e-239	5	Ery-5
Anp32b	1.76773e-243	0.335845	0.999	0.984	3.25226e-239	5	Ery-5
Aldh18a1	1.8411e-243	0.323775	0.727	0.238	3.38726e-239	5	Ery-5
Wdr55	1.99096e-243	0.380615	0.779	0.283	3.66297e-239	5	Ery-5
Mrpl18	3.07239e-242	0.501369	0.986	0.673	5.65259e-238	5	Ery-5
Usp45	3.38102e-241	0.278023	0.573	0.156	6.22041e-237	5	Ery-5
Mrto4	4.83402e-241	0.436311	0.867	0.37	8.89364e-237	5	Ery-5
Dhrs4	4.66488e-239	0.431365	0.865	0.369	8.58245e-235	5	Ery-5
Psmd9	2.73815e-238	0.277341	0.605	0.173	5.03764e-234	5	Ery-5
Pgp	2.45135e-237	0.330362	0.712	0.238	4.50999e-233	5	Ery-5
Epn1	1.73122e-236	0.487798	0.911	0.463	3.18509e-232	5	Ery-5
Cdc6	5.15392e-236	0.43705	0.815	0.318	9.48217e-232	5	Ery-5
Mrps36	6.94065e-236	0.400543	0.816	0.322	1.27694e-231	5	Ery-5
Cox17	3.08357e-235	0.51556	0.913	0.47	5.67314e-231	5	Ery-5
Mospd3	4.22115e-235	0.555559	0.997	0.814	7.76607e-231	5	Ery-5
Tcp1	6.86478e-235	0.433525	0.996	0.884	1.26298e-230	5	Ery-5
Eef1e1	1.6941e-234	0.387757	0.81	0.317	3.11681e-230	5	Ery-5
Cdc34	2.70704e-234	0.480417	0.929	0.484	4.98042e-230	5	Ery-5
Gars	2.80468e-234	0.456563	0.908	0.442	5.16006e-230	5	Ery-5
Tomm22	1.92754e-233	0.502484	0.943	0.543	3.54628e-229	5	Ery-5
Psmf1	4.40578e-231	0.336503	0.733	0.253	8.10576e-227	5	Ery-5
Txn2	2.55899e-230	0.47834	0.979	0.694	4.70803e-226	5	Ery-5
Vdac2	3.08262e-230	0.45379	0.988	0.81	5.67141e-226	5	Ery-5
Pa2g4	3.27263e-230	0.408232	0.998	0.938	6.02098e-226	5	Ery-5
Cct8	2.88034e-229	0.438917	0.995	0.84	5.29926e-225	5	Ery-5
Hmgb2	4.94423e-229	0.44189	0.999	0.95	9.09639e-225	5	Ery-5
Cacybp	1.13833e-228	0.497807	0.985	0.81	2.0943e-224	5	Ery-5
Vdac1	2.6953e-228	0.436292	0.991	0.871	4.95882e-224	5	Ery-5
Clcn3	3.42319e-228	0.338577	0.668	0.216	6.29799e-224	5	Ery-5
Mcrip2	6.90578e-228	0.25847	0.6	0.172	1.27053e-223	5	Ery-5
Timm10	1.26418e-227	0.282842	0.65	0.201	2.32585e-223	5	Ery-5
Cct4	4.76289e-227	0.436126	0.99	0.861	8.76276e-223	5	Ery-5
Mkrn1	2.69096e-226	0.471718	0.881	0.395	4.95083e-222	5	Ery-5
Tomm20	1.8744e-225	0.423055	0.996	0.894	3.44852e-221	5	Ery-5
Ppid	1.19914e-223	0.493453	0.983	0.713	2.20617e-219	5	Ery-5
Tamm41	9.47296e-223	0.353077	0.775	0.291	1.74284e-218	5	Ery-5
Zfpm1	1.3733e-221	0.311042	0.775	0.262	2.5266e-217	5	Ery-5
Eif4ebp1	1.67067e-221	0.419914	0.872	0.395	3.07371e-217	5	Ery-5
Usp15	1.85244e-221	0.464237	0.95	0.551	3.40813e-217	5	Ery-5
Btaf1	3.04969e-221	0.309555	0.69	0.228	5.61083e-217	5	Ery-5
Snrpg	8.53189e-221	0.378168	0.997	0.945	1.5697e-216	5	Ery-5
Tmem147	1.69082e-220	0.469784	0.954	0.539	3.11078e-216	5	Ery-5
Prdx6	4.65383e-219	0.47731	0.992	0.88	8.56212e-215	5	Ery-5
Nup85	9.90435e-219	0.476679	0.952	0.552	1.8222e-214	5	Ery-5
Tlk1	1.33677e-218	0.404699	0.859	0.372	2.45939e-214	5	Ery-5
Psmc2	2.074e-218	0.443584	0.907	0.454	3.81575e-214	5	Ery-5
Fxn	4.60638e-218	0.42252	0.905	0.422	8.47483e-214	5	Ery-5
Pole3	8.70997e-218	0.487336	0.951	0.598	1.60246e-213	5	Ery-5
Prorsd1	5.27972e-217	0.34792	0.798	0.305	9.71363e-213	5	Ery-5
Ccnb2	1.15847e-216	0.309184	0.814	0.3	2.13134e-212	5	Ery-5
Eif3g	2.73802e-216	0.448239	0.989	0.814	5.0374e-212	5	Ery-5
Ssb	8.79353e-216	0.386503	0.997	0.932	1.61783e-211	5	Ery-5
Atp5k	1.78493e-214	0.447542	0.997	0.806	3.28391e-210	5	Ery-5
Tcf3	1.4999e-213	0.461657	0.959	0.594	2.75951e-209	5	Ery-5
Plscr1	2.84276e-213	0.353981	0.746	0.268	5.23011e-209	5	Ery-5
Nop56	4.8716e-211	0.427999	0.996	0.891	8.96277e-207	5	Ery-5
Nhp2	8.8379e-211	0.470796	0.961	0.59	1.626e-206	5	Ery-5
Snu13	1.62419e-210	0.434197	0.991	0.818	2.98818e-206	5	Ery-5
Vkorc1l1	4.23128e-210	0.366607	0.847	0.359	7.78472e-206	5	Ery-5
Rad23a	4.30538e-210	0.470523	0.943	0.518	7.92104e-206	5	Ery-5
Abhd16a	5.24453e-210	0.422243	0.907	0.434	9.64888e-206	5	Ery-5
Wrn	5.90913e-210	0.393228	0.905	0.421	1.08716e-205	5	Ery-5
Pfdn1	8.61609e-210	0.39995	0.873	0.397	1.58519e-205	5	Ery-5
Pon2	1.0542e-209	0.356507	0.816	0.327	1.93952e-205	5	Ery-5
Fen1	1.09429e-209	0.456011	0.937	0.505	2.01327e-205	5	Ery-5
Mars	3.53547e-209	0.309893	0.726	0.26	6.50455e-205	5	Ery-5
Rpl13a	4.66322e-209	0.44651	0.985	0.715	8.57939e-205	5	Ery-5
Eif2b4	1.69314e-208	0.377983	0.876	0.391	3.11504e-204	5	Ery-5
Tomm40	7.85606e-208	0.393049	0.833	0.364	1.44536e-203	5	Ery-5
Cox5b	1.29204e-207	0.467751	0.981	0.723	2.3771e-203	5	Ery-5
Pno1	7.27048e-207	0.455458	0.927	0.509	1.33762e-202	5	Ery-5
Cul4a	8.89072e-207	0.368958	0.815	0.335	1.63572e-202	5	Ery-5
Nudt19	1.38697e-204	0.405399	0.822	0.365	2.55174e-200	5	Ery-5
Hbb-bs	3.70707e-204	0.884993	0.112	0.006	6.82026e-200	5	Ery-5
Cs	4.34266e-204	0.449861	0.975	0.645	7.98963e-200	5	Ery-5
Hspa9	4.92505e-204	0.460246	0.979	0.688	9.06112e-200	5	Ery-5
Cad	7.46475e-204	0.402365	0.849	0.382	1.37336e-199	5	Ery-5
Ndufa5	7.99831e-204	0.370356	0.828	0.356	1.47153e-199	5	Ery-5
Rplp0	2.47932e-203	0.277343	0.999	0.995	4.56145e-199	5	Ery-5
Sf3b4	9.21986e-203	0.424161	0.992	0.847	1.69627e-198	5	Ery-5
Srp19	1.48004e-202	0.459491	0.973	0.67	2.72297e-198	5	Ery-5
Eif5b	2.46029e-201	0.436664	0.989	0.847	4.52645e-197	5	Ery-5
Mrpl51	4.22182e-201	0.434718	0.938	0.523	7.7673e-197	5	Ery-5
Ddx21	9.24293e-201	0.450066	0.987	0.797	1.70051e-196	5	Ery-5
Cyc1	1.49775e-200	0.359461	0.851	0.368	2.75557e-196	5	Ery-5
Eef1g	1.99491e-199	0.32194	0.998	0.963	3.67024e-195	5	Ery-5
Clic4	2.40836e-199	0.443606	0.921	0.502	4.43089e-195	5	Ery-5
Tomm5	3.25303e-199	0.412764	0.885	0.429	5.98493e-195	5	Ery-5
Knl1	1.77851e-198	0.36617	0.804	0.333	3.27211e-194	5	Ery-5
Dnajc19	4.38259e-198	0.398945	0.88	0.429	8.06308e-194	5	Ery-5
Mdh2	1.1319e-197	0.443853	0.973	0.657	2.08247e-193	5	Ery-5
Nolc1	2.53402e-197	0.45886	0.988	0.791	4.6621e-193	5	Ery-5
Farsb	6.29387e-197	0.431582	0.941	0.55	1.15795e-192	5	Ery-5
Sssca1	1.15631e-195	0.265655	0.63	0.21	2.12737e-191	5	Ery-5
Mrpl12	2.31681e-195	0.365222	0.837	0.369	4.26247e-191	5	Ery-5
Slc25a5	2.41264e-195	0.34821	0.997	0.959	4.43877e-191	5	Ery-5
Cdca3	3.85936e-195	0.288033	0.669	0.232	7.10044e-191	5	Ery-5
Pithd1	4.78236e-194	0.314305	0.769	0.301	8.79858e-190	5	Ery-5
Rmdn3	6.56777e-194	0.265462	0.647	0.218	1.20834e-189	5	Ery-5
Hnrnpa2b1	4.27809e-193	0.250732	0.999	0.998	7.87084e-189	5	Ery-5
Gspt1	5.27426e-193	0.431286	0.983	0.773	9.70358e-189	5	Ery-5
Lias	5.93362e-193	0.385963	0.871	0.412	1.09167e-188	5	Ery-5
Ubxn2a	1.00988e-192	0.356312	0.862	0.379	1.85798e-188	5	Ery-5
Cct2	3.64771e-192	0.338852	0.998	0.953	6.71106e-188	5	Ery-5
Ndufs1	1.38747e-191	0.374659	0.864	0.398	2.55267e-187	5	Ery-5
Cks2	2.54958e-190	0.447533	0.994	0.814	4.69073e-186	5	Ery-5
Ahctf1	5.62356e-190	0.28558	0.716	0.26	1.03462e-185	5	Ery-5
Glo1	7.8743e-190	0.376691	0.851	0.393	1.44871e-185	5	Ery-5
Mrps22	8.73578e-189	0.303217	0.714	0.27	1.60721e-184	5	Ery-5
Smc2	7.0285e-188	0.478484	0.974	0.619	1.2931e-183	5	Ery-5
Nptn	8.1644e-188	0.316679	0.75	0.296	1.50209e-183	5	Ery-5
Fam126a	1.02597e-187	0.2679	0.701	0.247	1.88759e-183	5	Ery-5
Snhg9	8.06201e-187	0.252425	0.611	0.204	1.48325e-182	5	Ery-5
Gnl3	2.06356e-186	0.430963	0.985	0.798	3.79654e-182	5	Ery-5
Gtf2a2	6.94202e-186	0.414275	0.943	0.545	1.27719e-181	5	Ery-5
Cdc20	3.90423e-185	0.321701	0.71	0.272	7.183e-181	5	Ery-5
Timm8a1	1.00297e-184	0.376388	0.885	0.421	1.84526e-180	5	Ery-5
Ucp2	1.37231e-184	0.349002	1	0.97	2.52477e-180	5	Ery-5
Psmb4	8.70106e-184	0.39143	0.992	0.831	1.60082e-179	5	Ery-5
Nsun2	1.06834e-183	0.411452	0.986	0.752	1.96553e-179	5	Ery-5
Noa1	1.70133e-183	0.332303	0.827	0.352	3.13011e-179	5	Ery-5
Ptcd3	1.84109e-183	0.378127	0.887	0.437	3.38724e-179	5	Ery-5
Idh3a	2.67963e-182	0.414857	0.923	0.518	4.92997e-178	5	Ery-5
Rpl7a	1.49801e-181	0.269891	0.998	0.988	2.75604e-177	5	Ery-5
Cox4i1	9.78587e-181	0.360164	0.997	0.897	1.8004e-176	5	Ery-5
Canx	1.82364e-180	0.351471	0.997	0.956	3.35513e-176	5	Ery-5
Xpnpep1	2.36398e-180	0.3799	0.843	0.402	4.34925e-176	5	Ery-5
Sav1	3.24832e-180	0.394202	0.887	0.448	5.97625e-176	5	Ery-5
Mtfr1	4.17329e-180	0.25262	0.633	0.217	7.67802e-176	5	Ery-5
Eloc	8.25979e-180	0.407673	0.959	0.594	1.51964e-175	5	Ery-5
Afg3l2	4.80886e-178	0.289003	0.753	0.294	8.84733e-174	5	Ery-5
Ndufb9	5.675e-178	0.372356	0.887	0.44	1.04409e-173	5	Ery-5
Nfs1	9.89135e-178	0.318249	0.796	0.337	1.81981e-173	5	Ery-5
Kmt5a	1.70863e-177	0.404317	0.985	0.783	3.14354e-173	5	Ery-5
Prkag1	1.29745e-176	0.277454	0.742	0.289	2.38704e-172	5	Ery-5
Morf4l2	1.76812e-176	0.431533	0.991	0.822	3.25299e-172	5	Ery-5
Mrpl20	2.00922e-175	0.29976	0.744	0.301	3.69656e-171	5	Ery-5
Abcf1	9.90973e-175	0.390949	0.986	0.813	1.82319e-170	5	Ery-5
Scoc	3.53149e-174	0.389184	0.848	0.408	6.49723e-170	5	Ery-5
Tal1	5.22663e-174	0.37198	0.915	0.473	9.61595e-170	5	Ery-5
Tmem41a	1.06423e-173	0.260131	0.696	0.256	1.95797e-169	5	Ery-5
Lpcat1	2.9787e-173	0.333158	0.627	0.234	5.4802e-169	5	Ery-5
Rpl8	3.92152e-173	0.251701	0.999	0.993	7.21481e-169	5	Ery-5
Rfc4	4.18517e-173	0.316458	0.781	0.328	7.69987e-169	5	Ery-5
Slc16a10	1.04455e-172	0.323209	0.73	0.296	1.92177e-168	5	Ery-5
Spc24	7.58481e-172	0.369326	0.934	0.477	1.39545e-167	5	Ery-5
Taf10	1.06943e-171	0.394234	0.97	0.687	1.96753e-167	5	Ery-5
Gga2	1.20939e-171	0.250782	0.682	0.252	2.22503e-167	5	Ery-5
Timm13	3.53873e-171	0.408776	0.963	0.644	6.51056e-167	5	Ery-5
Exosc8	5.88443e-171	0.396159	0.941	0.552	1.08262e-166	5	Ery-5
Gpn3	9.62767e-171	0.29769	0.754	0.309	1.7713e-166	5	Ery-5
Btf3	1.36739e-170	0.324497	0.997	0.938	2.51573e-166	5	Ery-5
Cyb5a	8.03391e-170	0.419101	0.958	0.612	1.47808e-165	5	Ery-5
Rps27l	1.24231e-169	0.403866	0.986	0.722	2.28561e-165	5	Ery-5
Me2	1.99715e-169	0.389089	0.916	0.497	3.67437e-165	5	Ery-5
Dlat	2.07035e-169	0.282237	0.714	0.279	3.80903e-165	5	Ery-5
Tpx2	2.05973e-168	0.30671	0.864	0.381	3.78949e-164	5	Ery-5
Fam98a	3.91454e-168	0.259271	0.704	0.267	7.20197e-164	5	Ery-5
Creg1	4.37923e-168	0.369729	0.992	0.84	8.05691e-164	5	Ery-5
Mrps28	4.4466e-168	0.38341	0.924	0.507	8.18085e-164	5	Ery-5
Gemin6	1.05967e-167	0.275415	0.689	0.263	1.94958e-163	5	Ery-5
Gpx4	2.22083e-167	0.408908	0.917	0.52	4.08589e-163	5	Ery-5
Tpcn1	2.24018e-167	0.264224	0.666	0.25	4.12148e-163	5	Ery-5
D1Ertd622e	3.91149e-167	0.26136	0.663	0.245	7.19635e-163	5	Ery-5
Snx3	1.1595e-166	0.35956	0.993	0.862	2.13326e-162	5	Ery-5
Hmgn1	3.34249e-166	0.411759	0.992	0.809	6.14951e-162	5	Ery-5
Cct7	4.14444e-166	0.39398	0.968	0.68	7.62494e-162	5	Ery-5
Rp9	1.42355e-165	0.391837	0.973	0.683	2.61905e-161	5	Ery-5
Gfm1	2.64452e-165	0.309327	0.793	0.344	4.86539e-161	5	Ery-5
Isca2	2.42527e-164	0.290821	0.752	0.312	4.46201e-160	5	Ery-5
Uqcrfs1	1.74308e-163	0.375725	0.985	0.748	3.20692e-159	5	Ery-5
Psme3	2.8144e-163	0.380625	0.993	0.829	5.17794e-159	5	Ery-5
Mrps24	2.13182e-162	0.329164	0.848	0.401	3.92212e-158	5	Ery-5
Ube2m	1.13163e-161	0.393978	0.978	0.737	2.08197e-157	5	Ery-5
Kcnn4	1.61459e-161	0.324573	0.852	0.412	2.97052e-157	5	Ery-5
Cdca8	7.41115e-161	0.326261	0.896	0.429	1.3635e-156	5	Ery-5
Pfas	1.03342e-160	0.346474	0.856	0.428	1.90129e-156	5	Ery-5
Polr1d	1.62647e-160	0.349462	0.991	0.86	2.99238e-156	5	Ery-5
Mpp1	6.27012e-160	0.306801	0.704	0.29	1.15358e-155	5	Ery-5
Mrpl15	3.44672e-159	0.3676	0.931	0.521	6.34128e-155	5	Ery-5
Psmc1	1.68865e-158	0.400035	0.966	0.659	3.10678e-154	5	Ery-5
Rpl14	4.00154e-158	0.263	0.998	0.984	7.36204e-154	5	Ery-5
Mrpl35	4.71077e-158	0.289986	0.762	0.326	8.66688e-154	5	Ery-5
D030056L22Rik	6.09787e-158	0.252102	0.657	0.248	1.12189e-153	5	Ery-5
Rrp9	1.13623e-157	0.272133	0.724	0.295	2.09044e-153	5	Ery-5
Cyb5r3	1.86739e-157	0.32084	0.806	0.365	3.43563e-153	5	Ery-5
Slc25a3	8.37677e-157	0.30522	0.995	0.948	1.54116e-152	5	Ery-5
Cox7a2	2.52278e-156	0.379506	0.979	0.672	4.64142e-152	5	Ery-5
Dkc1	3.122e-156	0.369736	0.989	0.821	5.74386e-152	5	Ery-5
Aifm1	3.63949e-156	0.315121	0.798	0.364	6.69592e-152	5	Ery-5
Tspan13	5.27361e-156	0.362976	0.967	0.595	9.70239e-152	5	Ery-5
Acsl4	6.49778e-156	0.251001	0.674	0.26	1.19546e-151	5	Ery-5
Lrrc8c	1.30896e-155	0.286081	0.817	0.356	2.40822e-151	5	Ery-5
Usp24	3.65325e-155	0.298837	0.828	0.374	6.72124e-151	5	Ery-5
Hspa8	9.12432e-155	0.331615	0.998	0.995	1.67869e-150	5	Ery-5
Prc1	1.49387e-154	0.328866	0.739	0.319	2.74843e-150	5	Ery-5
Wdr75	3.17916e-154	0.353377	0.897	0.472	5.84902e-150	5	Ery-5
Psmd5	4.53037e-154	0.316419	0.853	0.406	8.33497e-150	5	Ery-5
Eif1	5.87522e-154	0.290528	1	0.971	1.08092e-149	5	Ery-5
Srsf1	6.17399e-154	0.359402	0.988	0.822	1.13589e-149	5	Ery-5
Chchd3	8.66366e-154	0.357847	0.919	0.516	1.59394e-149	5	Ery-5
Uqcrc2	9.94132e-154	0.360631	0.983	0.766	1.829e-149	5	Ery-5
Ppp1r14b	1.09334e-153	0.365327	0.987	0.789	2.01152e-149	5	Ery-5
Snrpe	1.11647e-153	0.334859	0.997	0.879	2.05409e-149	5	Ery-5
Psmb3	1.36115e-152	0.367351	0.925	0.536	2.50424e-148	5	Ery-5
Nasp	1.41377e-152	0.399294	0.971	0.663	2.60105e-148	5	Ery-5
Hbb-bt	2.17392e-152	0.721491	0.143	0.017	3.99957e-148	5	Ery-5
Fam162a	2.80941e-152	0.274051	0.761	0.323	5.16875e-148	5	Ery-5
Eif3d	8.88302e-152	0.358868	0.929	0.557	1.6343e-147	5	Ery-5
Eprs	1.39412e-151	0.370444	0.989	0.807	2.5649e-147	5	Ery-5
Snrpd3	1.91827e-151	0.347576	0.997	0.83	3.52924e-147	5	Ery-5
Smc4	2.13182e-151	0.408356	0.997	0.863	3.92212e-147	5	Ery-5
Cct5	2.62931e-151	0.340563	0.989	0.832	4.8374e-147	5	Ery-5
Eif3i	4.60967e-151	0.350539	0.986	0.794	8.48087e-147	5	Ery-5
Sirt2	7.06817e-151	0.256326	0.778	0.328	1.3004e-146	5	Ery-5
BC003965	4.76265e-150	0.281374	0.807	0.357	8.76233e-146	5	Ery-5
Uap1	5.711e-150	0.282526	0.754	0.327	1.05071e-145	5	Ery-5
Mthfd1l	2.14145e-149	0.343369	0.897	0.475	3.93984e-145	5	Ery-5
Emg1	2.39323e-149	0.364801	0.941	0.587	4.40306e-145	5	Ery-5
Prelid3b	2.81004e-149	0.289263	0.811	0.367	5.16992e-145	5	Ery-5
Uqcrq	4.4433e-149	0.366802	0.989	0.776	8.17478e-145	5	Ery-5
Brix1	4.53802e-149	0.383785	0.957	0.667	8.34904e-145	5	Ery-5
Psma5	5.09148e-149	0.360173	0.935	0.56	9.3673e-145	5	Ery-5
Lsm7	1.36653e-148	0.293251	0.833	0.391	2.51414e-144	5	Ery-5
Asf1a	2.45522e-148	0.330553	0.858	0.432	4.51712e-144	5	Ery-5
Smarca5	1.8267e-147	0.323104	0.995	0.936	3.36076e-143	5	Ery-5
Agpat1	2.278e-147	0.256632	0.754	0.32	4.19106e-143	5	Ery-5
Cct3	2.89193e-147	0.358773	0.973	0.734	5.32057e-143	5	Ery-5
Noc4l	4.19917e-147	0.318212	0.828	0.405	7.72563e-143	5	Ery-5
Acsl1	1.19943e-146	0.306606	0.828	0.393	2.20672e-142	5	Ery-5
Hacd1	3.141e-146	0.35029	0.877	0.475	5.77881e-142	5	Ery-5
Uba2	3.66582e-146	0.359336	0.95	0.594	6.74438e-142	5	Ery-5
Amd1	1.02406e-145	0.281061	0.741	0.323	1.88407e-141	5	Ery-5
Dap3	1.83934e-145	0.314815	0.864	0.436	3.38402e-141	5	Ery-5
Gmnn	2.77063e-145	0.358438	0.883	0.472	5.0974e-141	5	Ery-5
Eif2s1	4.21812e-145	0.369177	0.972	0.693	7.7605e-141	5	Ery-5
Eif2s3x	7.13111e-145	0.365014	0.972	0.689	1.31198e-140	5	Ery-5
Pycr2	1.04436e-144	0.31355	0.82	0.397	1.92142e-140	5	Ery-5
Ptpa	1.20985e-144	0.301672	0.858	0.42	2.22589e-140	5	Ery-5
Bcas2	1.38553e-144	0.358646	0.946	0.627	2.5491e-140	5	Ery-5
Ssna1	1.84095e-144	0.331442	0.887	0.468	3.38699e-140	5	Ery-5
Ndufa12	2.2708e-144	0.349432	0.985	0.798	4.17782e-140	5	Ery-5
Apbb1ip	2.6167e-144	0.387686	0.978	0.722	4.81421e-140	5	Ery-5
Orc6	6.53259e-144	0.349431	0.87	0.455	1.20187e-139	5	Ery-5
Ndufc2	1.80059e-143	0.362495	0.978	0.699	3.31273e-139	5	Ery-5
Psmd3	2.7173e-141	0.265323	0.746	0.321	4.99929e-137	5	Ery-5
Bag1	3.76635e-141	0.326293	0.91	0.503	6.92934e-137	5	Ery-5
Lgals9	6.28923e-141	0.367682	0.998	0.881	1.15709e-136	5	Ery-5
Shc1	1.13907e-140	0.343779	0.858	0.451	2.09566e-136	5	Ery-5
Psmd4	1.90704e-140	0.357908	0.958	0.636	3.50857e-136	5	Ery-5
Cfdp1	2.21709e-140	0.331	0.897	0.497	4.079e-136	5	Ery-5
Fkbp4	2.64219e-140	0.357807	0.988	0.809	4.8611e-136	5	Ery-5
Ndufb10	5.6663e-140	0.350187	0.913	0.518	1.04249e-135	5	Ery-5
Eci2	6.52142e-140	0.257688	0.765	0.33	1.19981e-135	5	Ery-5
Gid8	8.84583e-140	0.279247	0.804	0.365	1.62746e-135	5	Ery-5
Mcm10	1.22862e-139	0.256295	0.7	0.293	2.26041e-135	5	Ery-5
Psmg2	2.29344e-139	0.321571	0.841	0.429	4.21948e-135	5	Ery-5
Fcf1	4.49531e-139	0.258723	0.766	0.339	8.27048e-135	5	Ery-5
Adk	8.50087e-139	0.299465	0.885	0.458	1.56399e-134	5	Ery-5
Ndufv2	1.16713e-138	0.345187	0.981	0.753	2.14728e-134	5	Ery-5
Ddb1	3.04937e-138	0.344923	0.976	0.767	5.61023e-134	5	Ery-5
Gtf2h1	3.38271e-138	0.331318	0.859	0.445	6.22351e-134	5	Ery-5
Atp5a1	3.90219e-138	0.258443	0.998	0.973	7.17925e-134	5	Ery-5
Taldo1	5.39174e-138	0.324668	0.991	0.818	9.91972e-134	5	Ery-5
Vamp5	5.7205e-138	0.271995	0.931	0.469	1.05246e-133	5	Ery-5
Wapl	9.18744e-138	0.37333	0.943	0.616	1.6903e-133	5	Ery-5
Atp5f1	3.08573e-137	0.331768	0.991	0.832	5.67712e-133	5	Ery-5
Hacd3	1.66707e-136	0.279253	0.789	0.367	3.06708e-132	5	Ery-5
Psmb7	2.35706e-136	0.336058	0.937	0.567	4.33652e-132	5	Ery-5
Sars	2.83394e-136	0.341332	0.897	0.514	5.21388e-132	5	Ery-5
Snrpd1	2.93137e-136	0.341996	0.988	0.795	5.39313e-132	5	Ery-5
Minos1	9.48246e-136	0.348007	0.961	0.639	1.74458e-131	5	Ery-5
Pdlim1	1.5071e-135	0.276705	0.879	0.44	2.77277e-131	5	Ery-5
Snrpb	1.89703e-135	0.309665	0.995	0.885	3.49016e-131	5	Ery-5
Ranbp1	3.0268e-135	0.337215	0.994	0.819	5.5687e-131	5	Ery-5
Uqcr10	3.38168e-135	0.328556	0.896	0.489	6.22161e-131	5	Ery-5
Lsm2	5.12086e-135	0.337768	0.911	0.522	9.42136e-131	5	Ery-5
Mrpl30	7.06847e-135	0.257563	0.774	0.349	1.30046e-130	5	Ery-5
Etf1	1.27835e-134	0.337399	0.987	0.792	2.35191e-130	5	Ery-5
Eif3a	1.4374e-134	0.288737	0.997	0.963	2.64453e-130	5	Ery-5
Mrpl37	1.47495e-134	0.272304	0.767	0.352	2.71361e-130	5	Ery-5
2010107E04Rik	3.42908e-134	0.330214	0.987	0.812	6.30883e-130	5	Ery-5
Ndufv1	3.83905e-134	0.266424	0.765	0.346	7.06308e-130	5	Ery-5
Dynll1	9.5974e-134	0.354647	0.985	0.788	1.76573e-129	5	Ery-5
Sh3glb1	1.44299e-133	0.324399	0.977	0.709	2.65482e-129	5	Ery-5
Hspa4l	1.74046e-133	0.302053	0.852	0.419	3.20211e-129	5	Ery-5
Hnrnpll	2.63479e-133	0.32918	0.876	0.477	4.84749e-129	5	Ery-5
Pck2	4.38432e-133	0.322411	0.9	0.509	8.06626e-129	5	Ery-5
Ftsj3	2.01211e-132	0.282034	0.794	0.382	3.70189e-128	5	Ery-5
Cdk1	2.41102e-132	0.356472	0.847	0.439	4.43579e-128	5	Ery-5
Pfdn6	2.50551e-132	0.30601	0.84	0.431	4.60963e-128	5	Ery-5
Dpy19l1	3.09158e-132	0.319364	0.861	0.461	5.68789e-128	5	Ery-5
Dtymk	4.8395e-132	0.355044	0.975	0.683	8.90372e-128	5	Ery-5
Psmd6	5.3961e-132	0.302829	0.854	0.444	9.92774e-128	5	Ery-5
Cox7b	5.52577e-132	0.333424	0.991	0.807	1.01663e-127	5	Ery-5
Dnajc11	8.49571e-132	0.250838	0.75	0.335	1.56304e-127	5	Ery-5
Mrpl41	2.34409e-131	0.2864	0.85	0.428	4.31266e-127	5	Ery-5
Abcb10	3.46319e-131	0.275407	0.636	0.26	6.37157e-127	5	Ery-5
Cenpw	4.45385e-131	0.257756	0.769	0.347	8.1942e-127	5	Ery-5
Pdcd5	4.59439e-131	0.301251	0.84	0.421	8.45276e-127	5	Ery-5
Ndufs6	8.8199e-131	0.315456	0.898	0.493	1.62269e-126	5	Ery-5
Bccip	1.86461e-130	0.262683	0.774	0.361	3.43051e-126	5	Ery-5
Mapk9	3.42502e-130	0.258115	0.787	0.368	6.30135e-126	5	Ery-5
Tapt1	3.65925e-130	0.251488	0.757	0.341	6.73228e-126	5	Ery-5
Trnt1	3.77713e-130	0.277501	0.837	0.407	6.94916e-126	5	Ery-5
Timeless	3.87258e-130	0.295139	0.816	0.404	7.12478e-126	5	Ery-5
Sod2	8.81076e-130	0.338944	0.963	0.666	1.621e-125	5	Ery-5
Ppih	1.20585e-129	0.25465	0.772	0.352	2.21852e-125	5	Ery-5
Psmd12	2.08467e-129	0.344638	0.958	0.663	3.83538e-125	5	Ery-5
Eif4e2	2.13549e-129	0.305518	0.886	0.487	3.92888e-125	5	Ery-5
Carm1	3.0315e-129	0.250765	0.75	0.337	5.57735e-125	5	Ery-5
Usmg5	9.49788e-129	0.341027	0.961	0.671	1.74742e-124	5	Ery-5
Snrpf	1.16019e-128	0.303448	0.994	0.882	2.13451e-124	5	Ery-5
Wdr12	1.92332e-128	0.346499	0.967	0.709	3.53852e-124	5	Ery-5
Pcyt1a	3.2343e-128	0.312016	0.87	0.463	5.95047e-124	5	Ery-5
Gclc	7.71551e-128	0.29813	0.763	0.364	1.4195e-123	5	Ery-5
Mrpl50	1.55538e-127	0.276761	0.8	0.383	2.86158e-123	5	Ery-5
Ddx18	8.73169e-127	0.337715	0.97	0.692	1.60646e-122	5	Ery-5
Dlst	1.51186e-126	0.287349	0.85	0.441	2.78152e-122	5	Ery-5
Tk1	1.40634e-125	0.266251	0.757	0.339	2.58738e-121	5	Ery-5
Atic	5.85472e-125	0.331137	0.985	0.764	1.07715e-120	5	Ery-5
Heatr3	9.52874e-125	0.252963	0.791	0.37	1.7531e-120	5	Ery-5
Psmd1	9.26535e-124	0.322821	0.956	0.626	1.70464e-119	5	Ery-5
Immt	1.31369e-123	0.313572	0.919	0.532	2.41692e-119	5	Ery-5
Bms1	4.9933e-123	0.306065	0.892	0.501	9.18668e-119	5	Ery-5
Eif3b	8.7053e-123	0.313116	0.991	0.836	1.6016e-118	5	Ery-5
Eif4b	1.95756e-122	0.284246	0.994	0.913	3.60152e-118	5	Ery-5
Srm	2.02174e-122	0.352221	0.936	0.609	3.71959e-118	5	Ery-5
Snrpa1	4.32371e-122	0.300212	0.87	0.473	7.95477e-118	5	Ery-5
Mrpl57	1.27026e-121	0.30098	0.895	0.504	2.33702e-117	5	Ery-5
Psmc5	1.30308e-121	0.294844	0.898	0.497	2.39741e-117	5	Ery-5
Mrpl9	1.73759e-121	0.260491	0.822	0.409	3.19681e-117	5	Ery-5
Ddx1	2.31866e-121	0.324224	0.951	0.611	4.26587e-117	5	Ery-5
Npm3	6.59097e-121	0.327242	0.992	0.875	1.21261e-116	5	Ery-5
Cd81	3.68328e-120	0.315842	0.957	0.644	6.77651e-116	5	Ery-5
Lpcat3	4.69548e-120	0.251126	0.739	0.338	8.63874e-116	5	Ery-5
Papola	3.26081e-119	0.299461	0.99	0.85	5.99923e-115	5	Ery-5
Iars	4.98438e-119	0.266551	0.798	0.402	9.17027e-115	5	Ery-5
Eif4g2	5.40315e-119	0.254577	0.997	0.967	9.94071e-115	5	Ery-5
Rpf2	7.42235e-119	0.27795	0.828	0.422	1.36556e-114	5	Ery-5
Nudt4	1.28325e-118	0.270337	0.727	0.335	2.36092e-114	5	Ery-5
Csnk2b	5.97465e-118	0.306489	0.981	0.767	1.09922e-113	5	Ery-5
Rangap1	7.39221e-118	0.323585	0.959	0.647	1.36002e-113	5	Ery-5
Pmf1	7.41798e-118	0.302203	0.917	0.53	1.36476e-113	5	Ery-5
Uqcrh	7.64241e-118	0.279675	0.996	0.913	1.40605e-113	5	Ery-5
Abce1	1.69633e-117	0.319581	0.941	0.588	3.12092e-113	5	Ery-5
Stip1	4.20709e-117	0.318934	0.982	0.774	7.7402e-113	5	Ery-5
Lsm4	4.48787e-117	0.259397	0.809	0.398	8.25678e-113	5	Ery-5
Tfg	6.40082e-117	0.315979	0.937	0.596	1.17762e-112	5	Ery-5
Slirp	3.16714e-116	0.29858	0.892	0.495	5.82691e-112	5	Ery-5
Celf1	3.27027e-116	0.320637	0.962	0.683	6.01665e-112	5	Ery-5
2810004N23Rik	5.35166e-116	0.27841	0.848	0.445	9.84598e-112	5	Ery-5
Cpsf2	6.70483e-116	0.313047	0.955	0.662	1.23356e-111	5	Ery-5
Nars	8.67468e-116	0.322894	0.977	0.708	1.59597e-111	5	Ery-5
Polr2f	2.28669e-115	0.266814	0.828	0.427	4.20705e-111	5	Ery-5
Mrpl3	2.87637e-115	0.284203	0.854	0.459	5.29195e-111	5	Ery-5
Supt16	2.95037e-115	0.312863	0.99	0.837	5.42809e-111	5	Ery-5
Cox8a	4.89374e-115	0.256522	0.998	0.942	9.00349e-111	5	Ery-5
Mtch2	3.27901e-114	0.312528	0.957	0.637	6.03272e-110	5	Ery-5
Hk1	2.2008e-113	0.280374	0.917	0.557	4.04904e-109	5	Ery-5
Ppat	2.88688e-113	0.29706	0.913	0.539	5.31128e-109	5	Ery-5
Luc7l3	6.57627e-113	0.321624	0.984	0.788	1.2099e-108	5	Ery-5
Psma3	3.5868e-112	0.305261	0.983	0.774	6.59899e-108	5	Ery-5
Armc1	3.60503e-112	0.25365	0.815	0.412	6.63253e-108	5	Ery-5
Atp8a1	9.7117e-112	0.270709	0.84	0.456	1.78676e-107	5	Ery-5
Cenph	2.22316e-110	0.267549	0.826	0.419	4.09017e-106	5	Ery-5
Smap2	2.35571e-110	0.271885	0.943	0.605	4.33403e-106	5	Ery-5
Ndufc1	2.37049e-110	0.309562	0.948	0.597	4.36122e-106	5	Ery-5
Mogs	7.4112e-110	0.289201	0.893	0.501	1.36351e-105	5	Ery-5
Psmc6	1.60328e-109	0.304047	0.967	0.673	2.94971e-105	5	Ery-5
Lrpprc	1.74317e-109	0.270189	0.882	0.478	3.20708e-105	5	Ery-5
Naa25	2.6082e-109	0.259456	0.813	0.42	4.79857e-105	5	Ery-5
Samm50	5.55669e-109	0.277753	0.899	0.508	1.02232e-104	5	Ery-5
Rars	1.4552e-108	0.301767	0.928	0.558	2.67728e-104	5	Ery-5
Nop14	3.70798e-108	0.284751	0.875	0.497	6.82194e-104	5	Ery-5
Gar1	5.26957e-108	0.294838	0.907	0.552	9.69496e-104	5	Ery-5
Aco2	9.16031e-108	0.301957	0.94	0.607	1.68531e-103	5	Ery-5
Psmd14	1.9191e-107	0.3027	0.962	0.646	3.53076e-103	5	Ery-5
Cdt1	2.15611e-107	0.336508	0.876	0.524	3.9668e-103	5	Ery-5
Ruvbl1	1.99718e-106	0.256023	0.859	0.462	3.67442e-102	5	Ery-5
Polr1c	2.49049e-106	0.264168	0.867	0.47	4.582e-102	5	Ery-5
Rsl1d1	2.4909e-106	0.295044	0.983	0.807	4.58275e-102	5	Ery-5
Ddx47	2.5511e-106	0.267393	0.89	0.503	4.69352e-102	5	Ery-5
Mia2	2.86829e-106	0.321104	0.951	0.693	5.27708e-102	5	Ery-5
Hspa14	3.38644e-106	0.291982	0.905	0.531	6.23036e-102	5	Ery-5
Ndufb4	2.56286e-105	0.284654	0.915	0.537	4.71515e-101	5	Ery-5
Cox20	3.61397e-105	0.291471	0.938	0.615	6.64898e-101	5	Ery-5
Utp4	5.70136e-105	0.273085	0.838	0.462	1.04894e-100	5	Ery-5
Eif3m	1.30819e-104	0.28798	0.955	0.692	2.4068e-100	5	Ery-5
Dnajc8	2.09471e-104	0.29951	0.973	0.75	3.85385e-100	5	Ery-5
Cltc	2.30877e-104	0.288002	0.985	0.816	4.24767e-100	5	Ery-5
Ubl5	6.91612e-104	0.290123	0.986	0.769	1.27243e-99	5	Ery-5
Ddx27	1.30546e-103	0.291469	0.951	0.618	2.40179e-99	5	Ery-5
Tomm70a	1.3659e-102	0.295421	0.961	0.658	2.51298e-98	5	Ery-5
Psmb2	2.05817e-102	0.294051	0.98	0.75	3.78662e-98	5	Ery-5
Tipin	5.07054e-102	0.263587	0.859	0.468	9.32879e-98	5	Ery-5
Erh	6.30909e-102	0.296228	0.973	0.711	1.16075e-97	5	Ery-5
Mak16	6.64563e-102	0.250667	0.84	0.461	1.22266e-97	5	Ery-5
Ruvbl2	8.28562e-102	0.300677	0.97	0.709	1.52439e-97	5	Ery-5
Srsf10	8.38045e-102	0.28662	0.973	0.728	1.54183e-97	5	Ery-5
Psmd11	4.70489e-101	0.292069	0.961	0.735	8.65606e-97	5	Ery-5
Isyna1	1.25698e-100	0.293134	0.895	0.546	2.31259e-96	5	Ery-5
Txnl4a	1.91234e-100	0.28658	0.903	0.549	3.51832e-96	5	Ery-5
Gps2	1.93235e-100	0.252401	0.881	0.493	3.55514e-96	5	Ery-5
Ndufb6	2.43562e-100	0.300699	0.955	0.631	4.48106e-96	5	Ery-5
Smc3	4.38736e-100	0.278204	0.991	0.857	8.07186e-96	5	Ery-5
Ncbp1	5.45793e-100	0.286753	0.951	0.635	1.00415e-95	5	Ery-5
Tuba1c	2.54952e-98	0.276638	0.926	0.581	4.69061e-94	5	Ery-5
Cetn3	3.37766e-98	0.272112	0.924	0.569	6.21421e-94	5	Ery-5
Cir1	6.27183e-98	0.263249	0.836	0.47	1.15389e-93	5	Ery-5
Nop10	9.46748e-98	0.298512	0.991	0.858	1.74183e-93	5	Ery-5
Zranb2	8.65408e-97	0.28065	0.99	0.82	1.59218e-92	5	Ery-5
Cops6	1.00925e-96	0.287942	0.931	0.616	1.85682e-92	5	Ery-5
Add1	5.21111e-96	0.261649	0.943	0.613	9.58739e-92	5	Ery-5
Ssbp1	8.25079e-96	0.287784	0.95	0.645	1.51798e-91	5	Ery-5
Polr2j	1.12752e-95	0.267553	0.919	0.565	2.07441e-91	5	Ery-5
Tmx1	1.46366e-95	0.258979	0.911	0.547	2.69285e-91	5	Ery-5
Mphosph10	1.67199e-95	0.258074	0.865	0.489	3.07614e-91	5	Ery-5
Alyref	2.07641e-95	0.285309	0.959	0.67	3.82019e-91	5	Ery-5
Psmd2	5.06754e-95	0.268709	0.919	0.578	9.32326e-91	5	Ery-5
Eif4e	1.47678e-94	0.28353	0.965	0.689	2.71697e-90	5	Ery-5
Eif3j1	7.16792e-94	0.274902	0.928	0.621	1.31875e-89	5	Ery-5
Prpf8	8.04247e-94	0.281338	0.973	0.738	1.47965e-89	5	Ery-5
Slbp	4.47066e-93	0.2803	0.818	0.459	8.22512e-89	5	Ery-5
Mrpl42	1.73537e-92	0.275831	0.931	0.608	3.19273e-88	5	Ery-5
Bax	3.06231e-92	0.255512	0.895	0.53	5.63404e-88	5	Ery-5
Dnttip2	1.5686e-91	0.271018	0.913	0.569	2.88592e-87	5	Ery-5
1810022K09Rik	2.26422e-91	0.271105	0.932	0.609	4.1657e-87	5	Ery-5
Sdhb	2.48711e-91	0.251307	0.879	0.513	4.57578e-87	5	Ery-5
Coa5	5.07848e-91	0.269723	0.909	0.579	9.34338e-87	5	Ery-5
Lman1	1.62572e-90	0.281503	0.946	0.637	2.991e-86	5	Ery-5
Atp5h	3.47734e-90	0.263043	0.99	0.845	6.39761e-86	5	Ery-5
Actl6a	5.15408e-90	0.268543	0.958	0.683	9.48248e-86	5	Ery-5
Nmt1	1.17888e-89	0.254533	0.895	0.538	2.16891e-85	5	Ery-5
Cycs	2.98318e-89	0.269122	0.929	0.566	5.48846e-85	5	Ery-5
Psma2	1.56061e-88	0.261167	0.985	0.796	2.87121e-84	5	Ery-5
Hat1	5.34172e-88	0.259591	0.903	0.537	9.8277e-84	5	Ery-5
Atp5d	2.30964e-87	0.266702	0.962	0.699	4.24928e-83	5	Ery-5
Mknk2	2.36113e-87	0.2548	0.906	0.586	4.34401e-83	5	Ery-5
Selenow	9.56195e-87	0.252341	0.984	0.803	1.75921e-82	5	Ery-5
Mybbp1a	1.52169e-86	0.282596	0.939	0.633	2.7996e-82	5	Ery-5
U2surp	1.9495e-84	0.265287	0.981	0.786	3.58669e-80	5	Ery-5
Ola1	5.47977e-84	0.268347	0.957	0.679	1.00817e-79	5	Ery-5
Ube2s	8.82322e-84	0.256537	0.949	0.651	1.6233e-79	5	Ery-5
Thoc7	2.21438e-83	0.252576	0.941	0.623	4.07401e-79	5	Ery-5
Dek	9.72686e-82	0.259828	0.999	0.936	1.78955e-77	5	Ery-5
Snrpd2	4.87199e-81	0.256054	0.962	0.69	8.96349e-77	5	Ery-5
Top2a	5.36364e-81	0.26784	0.95	0.631	9.86803e-77	5	Ery-5
Cks1b	8.52534e-79	0.254101	0.956	0.66	1.56849e-74	5	Ery-5
Naa15	1.10513e-78	0.259545	0.982	0.803	2.03322e-74	5	Ery-5
Mcm5	6.69975e-74	0.268312	0.985	0.752	1.23262e-69	5	Ery-5
Pcna	7.27139e-73	0.26639	0.992	0.805	1.33779e-68	5	Ery-5
Eif4g1	3.45745e-71	0.260352	0.954	0.73	6.36101e-67	5	Ery-5
Apoe	4.05051e-293	0.890289	0.898	0.449	7.45213e-289	6	MEP
Pbx1	7.71185e-280	1.07766	0.809	0.416	1.41883e-275	6	MEP
F2r	2.89379e-253	0.851386	0.644	0.235	5.32399e-249	6	MEP
Itga2b	6.36243e-250	0.707838	0.61	0.207	1.17056e-245	6	MEP
Gata2	9.37057e-246	0.782708	0.912	0.528	1.724e-241	6	MEP
Ctla2a	7.59e-221	0.740076	0.831	0.429	1.39641e-216	6	MEP
Mfsd2b	6.37061e-202	0.649221	0.673	0.275	1.17206e-197	6	MEP
Nrgn	1.91381e-191	0.919162	0.842	0.559	3.52103e-187	6	MEP
Plxnc1	2.36713e-191	0.736497	0.739	0.406	4.35505e-187	6	MEP
Slc14a1	1.5661e-190	0.758182	0.594	0.251	2.8813e-186	6	MEP
Meis1	2.08763e-179	0.68026	0.769	0.432	3.84081e-175	6	MEP
Angpt1	1.19037e-173	0.629666	0.902	0.617	2.19005e-169	6	MEP
Slc18a2	2.45731e-171	0.608388	0.661	0.288	4.52096e-167	6	MEP
Rgs1	2.59447e-164	0.705819	0.782	0.439	4.77331e-160	6	MEP
Cavin2	2.98757e-153	0.43726	0.242	0.048	5.49653e-149	6	MEP
Adgrg1	6.24721e-148	0.531423	0.954	0.805	1.14936e-143	6	MEP
Gp5	3.90112e-142	0.525316	0.418	0.15	7.17729e-138	6	MEP
Slc22a3	5.0123e-140	0.562094	0.735	0.429	9.22163e-136	6	MEP
Tgfbr3	2.20543e-129	0.510705	0.445	0.176	4.05756e-125	6	MEP
Fyb	4.99553e-114	0.511848	0.802	0.638	9.19078e-110	6	MEP
Gata1	6.45024e-110	0.451049	0.608	0.295	1.18671e-105	6	MEP
Egr1	2.30648e-108	0.65562	0.765	0.516	4.24346e-104	6	MEP
Diaph1	3.80167e-107	0.504001	0.846	0.748	6.99431e-103	6	MEP
Nr4a1	4.73538e-107	0.543989	0.62	0.334	8.71215e-103	6	MEP
Skil	1.01513e-103	0.534135	0.543	0.288	1.86763e-99	6	MEP
St8sia6	3.57504e-103	0.526063	0.389	0.153	6.57736e-99	6	MEP
Dapp1	7.82503e-102	0.490483	0.807	0.652	1.43965e-97	6	MEP
Mpl	2.31321e-101	0.4529	0.398	0.156	4.25584e-97	6	MEP
Mef2c	1.40323e-100	0.621556	0.794	0.641	2.58167e-96	6	MEP
Jun	4.0764e-100	0.477651	0.971	0.947	7.49976e-96	6	MEP
Treml1	7.77318e-100	0.252368	0.165	0.034	1.43011e-95	6	MEP
Zfpm1	1.33324e-98	0.49432	0.522	0.28	2.45289e-94	6	MEP
Taok3	3.28262e-98	0.412469	0.92	0.875	6.03936e-94	6	MEP
Smad7	1.33025e-92	0.54831	0.564	0.336	2.44739e-88	6	MEP
Cbfa2t3	1.91531e-89	0.46621	0.867	0.761	3.52379e-85	6	MEP
Zyx	1.67119e-88	0.453388	0.849	0.736	3.07465e-84	6	MEP
Osbpl8	7.16466e-88	0.485739	0.788	0.676	1.31816e-83	6	MEP
Muc13	2.23642e-87	0.47156	0.739	0.542	4.11457e-83	6	MEP
Gse1	3.02189e-86	0.508969	0.673	0.504	5.55967e-82	6	MEP
Jund	2.33397e-85	0.437869	0.972	0.952	4.29405e-81	6	MEP
Rab37	5.68634e-81	0.42482	0.528	0.298	1.04617e-76	6	MEP
Gm45353	6.53409e-79	0.306627	0.216	0.068	1.20214e-74	6	MEP
Ndrg1	8.29116e-79	0.458488	0.579	0.366	1.52541e-74	6	MEP
Hmgb3	5.26438e-75	0.43635	0.792	0.699	9.6854e-71	6	MEP
Mycn	7.18589e-73	0.290762	0.186	0.055	1.32206e-68	6	MEP
Elf1	8.55253e-73	0.333118	0.941	0.919	1.57349e-68	6	MEP
Zfp36l2	8.08172e-71	0.302556	0.989	0.975	1.48688e-66	6	MEP
Fermt3	7.15591e-69	0.394785	0.787	0.731	1.31654e-64	6	MEP
Vamp5	1.01702e-67	0.391445	0.678	0.487	1.87111e-63	6	MEP
Plek	1.02283e-65	0.455106	0.519	0.327	1.88179e-61	6	MEP
Adgrl1	2.79813e-61	0.389072	0.407	0.224	5.14801e-57	6	MEP
Tal1	1.82111e-60	0.417066	0.644	0.492	3.35048e-56	6	MEP
Rgs18	3.69443e-60	0.39167	0.73	0.633	6.79702e-56	6	MEP
Bcl11a	2.70147e-59	0.379537	0.785	0.711	4.97017e-55	6	MEP
Bin2	3.53572e-59	0.375735	0.779	0.695	6.50502e-55	6	MEP
Zfp385a	3.07203e-58	0.369266	0.417	0.243	5.65193e-54	6	MEP
Adgrl2	8.7091e-58	0.415015	0.439	0.263	1.6023e-53	6	MEP
Prkar2b	2.81938e-54	0.403043	0.719	0.646	5.18709e-50	6	MEP
Gnb4	1.07123e-53	0.422701	0.42	0.245	1.97086e-49	6	MEP
Spns2	1.79206e-53	0.343919	0.609	0.431	3.29704e-49	6	MEP
Lat	2.57938e-53	0.287206	0.273	0.121	4.74555e-49	6	MEP
Runx3	3.65388e-50	0.348654	0.756	0.711	6.7224e-46	6	MEP
Itga6	3.05248e-48	0.403306	0.534	0.405	5.61596e-44	6	MEP
Pitpnc1	3.09428e-48	0.364033	0.729	0.652	5.69286e-44	6	MEP
Vezf1	9.89751e-48	0.370789	0.703	0.617	1.82094e-43	6	MEP
Cdk6	9.84076e-47	0.261759	0.971	0.952	1.8105e-42	6	MEP
Ccnl1	1.10103e-46	0.263648	0.948	0.936	2.02567e-42	6	MEP
Mdga1	1.46548e-45	0.367804	0.426	0.26	2.69619e-41	6	MEP
Nol4l	1.52989e-45	0.29406	0.248	0.118	2.81468e-41	6	MEP
Zeb2	6.8688e-45	0.409871	0.785	0.713	1.26372e-40	6	MEP
Unc119	2.28801e-44	0.30719	0.291	0.152	4.20949e-40	6	MEP
Klf6	2.11429e-43	0.383802	0.806	0.712	3.88987e-39	6	MEP
Cmas	4.14903e-43	0.3418	0.716	0.685	7.63338e-39	6	MEP
Cttn	1.86594e-42	0.314251	0.249	0.121	3.43296e-38	6	MEP
Tnik	2.26068e-42	0.277714	0.278	0.14	4.15919e-38	6	MEP
Zfp36	3.61467e-41	0.296089	0.894	0.825	6.65027e-37	6	MEP
Pdcd4	5.92623e-41	0.377209	0.835	0.784	1.09031e-36	6	MEP
Zfand5	6.21309e-41	0.314658	0.828	0.832	1.14308e-36	6	MEP
Bnip3l	1.51095e-40	0.314306	0.752	0.711	2.77985e-36	6	MEP
Lgals9	3.96809e-40	0.254499	0.902	0.888	7.30049e-36	6	MEP
Tspan32	6.94116e-40	0.338272	0.612	0.531	1.27703e-35	6	MEP
Nt5c3	7.77399e-40	0.332918	0.683	0.632	1.43026e-35	6	MEP
Junb	3.19777e-39	0.374309	0.752	0.715	5.88327e-35	6	MEP
Dok2	1.69535e-38	0.279556	0.287	0.154	3.11911e-34	6	MEP
Ripor1	3.29248e-38	0.316397	0.676	0.616	6.05751e-34	6	MEP
Fosb	3.45831e-38	0.555544	0.748	0.676	6.3626e-34	6	MEP
Stard4	5.74065e-38	0.343013	0.486	0.366	1.05617e-33	6	MEP
Psd3	7.90874e-38	0.265632	0.199	0.09	1.45505e-33	6	MEP
Fli1	1.60239e-37	0.388631	0.676	0.613	2.94808e-33	6	MEP
Igf1r	1.05601e-36	0.290098	0.729	0.649	1.94285e-32	6	MEP
Tsc22d1	1.3797e-36	0.392192	0.653	0.559	2.53837e-32	6	MEP
Smap2	1.81561e-36	0.300855	0.694	0.622	3.34036e-32	6	MEP
Cpne2	1.00026e-35	0.290351	0.726	0.673	1.84028e-31	6	MEP
Sgms1	3.20543e-35	0.332527	0.477	0.355	5.89735e-31	6	MEP
Itga4	3.68756e-35	0.288406	0.815	0.826	6.78438e-31	6	MEP
Ppp1r15a	2.43772e-34	0.330485	0.638	0.561	4.48493e-30	6	MEP
Ccnd2	3.47054e-34	0.260787	0.928	0.891	6.3851e-30	6	MEP
H1f0	5.31386e-34	0.461555	0.439	0.311	9.77644e-30	6	MEP
Pafah2	4.54292e-32	0.325688	0.473	0.354	8.35807e-28	6	MEP
Tnfaip3	1.12131e-31	0.374434	0.464	0.333	2.06298e-27	6	MEP
Glul	1.30179e-31	0.321494	0.76	0.76	2.39504e-27	6	MEP
Smim3	2.96999e-31	0.332387	0.552	0.457	5.46419e-27	6	MEP
Dach1	8.2142e-31	0.349513	0.388	0.265	1.51125e-26	6	MEP
Hdac7	1.32252e-30	0.291088	0.637	0.563	2.43317e-26	6	MEP
Rap1b	1.67179e-30	0.319371	0.787	0.809	3.07576e-26	6	MEP
Treml2	1.72529e-30	0.278637	0.683	0.627	3.17419e-26	6	MEP
Fam189b	2.76193e-30	0.275401	0.301	0.183	5.0814e-26	6	MEP
Erbin	3.31292e-30	0.307476	0.64	0.595	6.09512e-26	6	MEP
AI504432	6.47239e-30	0.326797	0.529	0.427	1.19079e-25	6	MEP
Plk3	8.00682e-30	0.250245	0.241	0.131	1.4731e-25	6	MEP
Zcchc6	1.02907e-29	0.297687	0.694	0.659	1.89329e-25	6	MEP
H2-Q7	3.89428e-29	0.281351	0.635	0.539	7.16469e-25	6	MEP
Gatad1	1.93416e-28	0.294722	0.665	0.66	3.55847e-24	6	MEP
Nrip1	2.96793e-28	0.289265	0.591	0.521	5.46039e-24	6	MEP
Sord	3.03394e-28	0.263811	0.611	0.552	5.58185e-24	6	MEP
Arhgef2	5.35437e-28	0.252278	0.741	0.729	9.85097e-24	6	MEP
Clstn3	1.16778e-27	0.271379	0.267	0.163	2.14848e-23	6	MEP
Hipk1	2.0483e-27	0.304851	0.67	0.651	3.76846e-23	6	MEP
Dpf2	2.97098e-27	0.308362	0.627	0.603	5.46601e-23	6	MEP
Pde4b	4.34258e-27	0.31418	0.594	0.499	7.98948e-23	6	MEP
Osbpl1a	7.15519e-27	0.306936	0.449	0.351	1.31641e-22	6	MEP
Asph	7.37761e-25	0.279308	0.435	0.335	1.35733e-20	6	MEP
Fyn	1.00296e-24	0.299546	0.399	0.298	1.84524e-20	6	MEP
Serpina3g	1.75114e-24	0.317683	0.38	0.27	3.22174e-20	6	MEP
H1fx	5.89456e-24	0.312739	0.32	0.214	1.08448e-19	6	MEP
Tns1	1.31657e-23	0.301768	0.355	0.255	2.42223e-19	6	MEP
Btg2	1.626e-23	0.417274	0.462	0.378	2.99151e-19	6	MEP
Arid1b	1.00897e-22	0.297384	0.611	0.581	1.8563e-18	6	MEP
Furin	7.95767e-22	0.297341	0.412	0.33	1.46405e-17	6	MEP
Rhob	6.98314e-21	0.338214	0.669	0.634	1.28476e-16	6	MEP
Adam10	2.71324e-20	0.268339	0.652	0.663	4.99181e-16	6	MEP
Fbxo9	5.57602e-20	0.270621	0.469	0.412	1.02588e-15	6	MEP
St3gal1	1.05649e-19	0.251907	0.479	0.407	1.94373e-15	6	MEP
Zfp36l1	1.53537e-19	0.263293	0.51	0.428	2.82478e-15	6	MEP
Atp8a1	3.48598e-19	0.273331	0.531	0.478	6.41351e-15	6	MEP
Ank	3.37867e-18	0.273885	0.37	0.296	6.21607e-14	6	MEP
Smarca2	4.27497e-18	0.260817	0.577	0.545	7.86509e-14	6	MEP
Vps37b	4.6037e-17	0.283679	0.474	0.429	8.46989e-13	6	MEP
Sik3	2.04836e-14	0.27783	0.378	0.324	3.76858e-10	6	MEP
Tpst2	1.0081e-13	0.253786	0.509	0.504	1.8547e-09	6	MEP
Tpm1	4.11317e-11	0.251497	0.456	0.44	7.5674e-07	6	MEP
Dntt	0	2.41305	0.765	0.031	0	7	Lym
Ighm	0	2.00315	0.875	0.2	0	7	Lym
Flt3	0	1.42736	0.876	0.227	0	7	Lym
Satb1	0	1.20028	0.865	0.351	0	7	Lym
H2afy	0	0.881753	0.996	0.985	0	7	Lym
Lsp1	0	0.831052	0.816	0.277	0	7	Lym
Il7r	0	0.753214	0.273	0.005	0	7	Lym
Epb41l4b	0	0.748211	0.619	0.163	0	7	Lym
Cmah	0	0.727489	0.318	0.009	0	7	Lym
Wfdc17	0	0.627476	0.334	0.036	0	7	Lym
Lck	0	0.584416	0.321	0.038	0	7	Lym
Cd33	0	0.544758	0.319	0.03	0	7	Lym
Cox6a2	0	0.543659	0.269	0.022	0	7	Lym
Emp1	0	0.45717	0.24	0.011	0	7	Lym
Ddx4	0	0.419734	0.236	0.014	0	7	Lym
Arpp21	0	0.381084	0.22	0.006	0	7	Lym
Mn1	0	0.250701	0.161	0.007	0	7	Lym
Dusp5	5.32758e-302	1.00116	0.72	0.256	9.80168e-298	7	Lym
Notch1	6.0518e-294	0.888296	0.679	0.244	1.11341e-289	7	Lym
Rag2	9.20614e-289	0.272694	0.166	0.009	1.69375e-284	7	Lym
Sdc4	1.74507e-285	0.296601	0.129	0.005	3.21059e-281	7	Lym
Blnk	7.1066e-283	0.281883	0.123	0.004	1.30747e-278	7	Lym
Ly6a	9.98017e-282	1.09316	0.56	0.149	1.83615e-277	7	Lym
Il12a	3.67245e-263	0.754227	0.526	0.147	6.75657e-259	7	Lym
Tlr7	6.70386e-253	0.251533	0.158	0.01	1.23338e-248	7	Lym
Dusp2	1.2162e-246	1.06936	0.908	0.619	2.23756e-242	7	Lym
Gimap6	9.97962e-246	0.687771	0.54	0.151	1.83605e-241	7	Lym
Tcf4	5.2844e-240	0.811808	0.906	0.648	9.72223e-236	7	Lym
Gpr171	1.65683e-230	0.576996	0.509	0.148	3.04823e-226	7	Lym
Ifi206	3.51905e-229	0.520376	0.27	0.04	6.47434e-225	7	Lym
Cnn3	1.39536e-226	0.82114	0.574	0.211	2.56718e-222	7	Lym
Il1r1	8.58627e-225	0.503635	0.335	0.065	1.5797e-220	7	Lym
Lax1	3.06006e-219	0.37966	0.241	0.032	5.62991e-215	7	Lym
[truncated: 4,963 more rows]
