# Supplementary material for: Setd2 ensures the establishment of a precise basal inflammatory state within murine hematopoietic stem/progenitor cells
Source: Cell Death Dis. 2025 Nov 6;16(1):799. doi: 10.1038/s41419-025-08110-0 (PMC12592349; doi:10.1038/s41419-025-08110-0)
Supplement: Supplementary file 3 — Table S2. Flow cytometry antibodies and RT-qPCR primers [file 41419_2025_8110_MOESM3_ESM.xlsx]

## Sheet: Flow cytometry antibodies
Flow cytometry analysis
Target	Source	Catalog No.	Format
c-Kit	BioLegend	135120	BV605
B220	BioLegend	103212	APC
B220	Biolegend	103246	BV785
CD105	BD Biosciences	564746	BV786
Cd115	Biolegend	135513	BV421
Cd11b	BioLegend	101226	APC/Cy7
Cd150	BioLegend	115904	PE
Cd16	eBioscience	45-0161-82	PerCP/Cy5.5
Cd19	Biolegend	115546	BV510
CD3	BioLegend	100220	PE/Cy7
Cd41	BioLegend	133928	APC/Cy7
Cd43	BD Biosciences	747726	BV605
Cd45	BioLegend	103126	PB
Cd45.1	BioLegend	110708	PE
Cd45.2	BD Biosciences	553772	FITC
Cd48	BioLegend	103443	BV510
CD5	Biolegend	100622	PE/Cy7
Cd71	BD Biosciences	553267	PE
Cd93	eBioscience	12-5892-82	PE
F4/80	eBioscience	12-4801-82	PE
IgD	Biolegend	405725	BV421
IgM	eBioscience	15-5790-82	PE/Cy5
Ly6C	Biolegend	128041	BV785
Ly6G	Biolegend	127616	PerCP/Cy5.5
Sca1	BD Biosciences	558162	PE/Cy7
Ter119	BD Biosciences	557853	PE/Cy7
IgG1	BD Biosciences	550083	PE
IgG2a	Biolegend	407113	PE/Cy7
CD3	Biolegend	100244	Biotin
B220	Biolegend	103204	Biotin
Gr1	Biolegend	108404	Biotin
Cd11b	Biolegend	101204	Biotin
Ter119	Biolegend	116204	Biotin
IgG3	BD Biosciences	553401	Biotin
CD19	Biolegend	115504	Biotin
Streptavidin	Biolegend	405237	AF-647
Streptavidin	Biolegend	405208	APC/Cy7

## Sheet: RT-qPCR primers
Name	Sequence
Isg15_qPCR_F	GGTGTCCGTGACTAACTCCAT
Isg15_qPCR_R	TGGAAAGGGTAAGACCGTCCT
Cxcl10_qPCR_F	CCAAGTGCTGCCGTCATTTTC
Cxcl10_qPCR_R	GGCTCGCAGGGATGATTTCAA
Cxcl9_qPCR_F	TCCTTTTGGGCATCATCTTCC
Cxcl9_qPCR_R	TTTGTAGTGGATCGTGCCTCG
Irf1_qPCR_F	ATGCCAATCACTCGAATGCG
Irf1_qPCR_R	TTGTATCGGCCTGTGTGAATG
Ccl2_qPCR_F	TTAAAAACCTGGATCGGAACCAA
Ccl2_qPCR_R	GCATTAGCTTCAGATTTACGGGT
Ccl5_qPCR_F	CCCTCTCCTTCCTCATTCTTACA
Ccl5_qPCR_R	AGTCTTGAAAGCCCATGTGAAA
Stat1_qPCR_F	TCACAGTGGTTCGAGCTTCAG
Stat1_qPCR_R	CGAGACATCATAGGCAGCGTG
Il1b_qPCR_F	GCTGCTTCCAAACCTTTGAC
Il1b_qPCR_R	CTCCACAGCCACAATGAGTG
Il6_qPCR_F	TAGTCCTTCCTACCCCAATTTCC
Il6_qPCR_R	TTGGTCCTTAGCCACTCCTTC
Tnf-𝛼_qPCR_F	CCCTCACACTCAGATCATCTTCT
Tnf-𝛼_qPCR_R	GCTACGACGTGGGCTACAG
S100a8_qPCR_F	AAATCACCATGCCCTCTACAAG
S100a8_qPCR_R	CCCACTTTTATCACCATCGCAA
Cox2_qPCR_F	TTCAACACACTCTATCACTGGC
Cox2_qPCR_R	AGAAGCGTTTGCGGTACTCAT
Irf7_qPCR_F	GAGACTGGCTATTGGGGGAG
Irf7_qPCR_R	GACCGAAATGCTTCCAGGG
Mx1_qPCR_F	GACCATAGGGGTCTTGACCAA
Mx1_qPCR_R	AGACTTGCTCTTTCTGAAAAGCC
Oasl2_qPCR_F	TTGTGCGGAGGATCAGGTACT
Oasl2_qPCR_R	TGATGGTGTCGCAGTCTTTGA
Oas3_qPCR_F	TCTGGGGTCGCTAAACATCAC
Oas3_qPCR_R	GATGACGAGTTCGACATCGGT
Ifi44_qPCR_F	AACTGACTGCTCGCAATAATGT
Ifi44_qPCR_R	GTAACACAGCAATGCCTCTTGT
Ifit1_qPCR_F	CTGAGATGTCACTTCACATGGAA
Ifit1_qPCR_R	GTGCATCCCCAATGGGTTCT
Hspa1a_qPCR_F	TGGTGCAGTCCGACATGAAG
Hspa1a_qPCR_R	GCTGAGAGTCGTTGAAGTAGGC
Ly6a_qPCR_F	AGGAGGCAGCAGTTATTGTGG
Ly6a_qPCR_R	CGTTGACCTTAGTACCCAGGA
