# Supplementary material for: Setd2 ensures the establishment of a precise basal inflammatory state within murine hematopoietic stem/progenitor cells
Source: Cell Death Dis. 2025 Nov 6;16(1):799. doi: 10.1038/s41419-025-08110-0 (PMC12592349; doi:10.1038/s41419-025-08110-0)
Supplement: Supplementary file 4 — Table S3. DE_modules [file 41419_2025_8110_MOESM4_ESM.xlsx]

## Sheet: cluster.name
Cluster	Cluster_name
1	HSC-1
20	HSC-2
7	Lym
4	IMP-1
0	IMP-2
8	Mono-1
12	Mono-2
14	Mono-3
2	Mono-4
18	cDC
17	Neu-1
3	Neu-2
21	Neu-3
6	MEP
15	MKP
13	Baso
19	Eos
10	Ery-1
9	Ery-2
11	Ery-3
16	Ery-4
5	Ery-5
Pan_changed_module
	SKO.5	SKO.17	SKO.19	SKO.6	SKO.14	SKO.4	SKO.3	SKO.8	SKO.0	SKO.1	SKO.15	SKO.7	SKO.12	SKO.10	SKO.13	SKO.11	SKO.2	SKO.21	SKO.18	SKO.9	SKO.16	SKO.20	WT.17	WT.5	WT.6	WT.19	WT.3	WT.14	WT.8	WT.7	WT.4	WT.20	WT.16	WT.12	WT.18	WT.13	WT.1	WT.10	WT.2	WT.21	WT.0	WT.15	WT.11	WT.9
Adar	2.73808	2.90378	3.03836	3.10289	3.07023	3.01991	2.74707	3.91141	2.96658	3.32057	2.88228	3.49187	2.77463	2.93234	2.84895	2.86943	2.85335	2.43549	2.91703	3.60506	4.18008	3.45603	3.31716	3.47727	3.66368	3.87286	3.65303	3.6255	4.04022	4.09113	3.44837	5.01713	4.53353	3.19198	3.7854	3.74701	4.22174	3.95626	3.56396	3.32565	3.51237	3.56368	3.44204	3.88995
Atf3	1.378	2.87209	4.04378	3.43029	2.7742	2.41303	1.52841	4.59224	2.59595	3.29849	1.97388	3.85928	1.98257	3.26647	2.68017	2.72838	2.53457	1.53089	5.70346	4.25321	5.79502	6.39829	3.33383	1.68889	4.66173	4.65515	1.93756	3.61963	3.30488	5.01181	3.11056	4.45939	4.01047	3.3351	6.30892	4.32311	4.64218	4.07413	3.17763	2.28331	3.61303	3.08213	2.64057	5.39242
B2m	10.4023	11.0539	11.3736	11.3209	10.8099	11.2477	10.7704	11.2193	11.1021	11.644	11.2996	11.3621	10.8707	11.4243	11.0441	11.1486	10.8783	10.7414	11.1376	11.3856	11.633	12.1654	11.5355	11.0716	11.8812	11.9898	11.4228	11.408	11.5712	11.8959	11.7875	12.2725	11.9004	11.429	11.9564	11.6764	12.138	11.9895	11.4596	11.5163	11.7507	11.967	11.7562	11.9151
Banp	1.96178	2.45496	2.35127	2.4611	2.3563	2.41354	1.82547	2.3736	2.14885	2.53886	2.57269	2.25051	1.97792	2.46101	2.20776	2.03758	2.15776	1.51171	2.65862	2.50401	2.66499	0	2.77404	2.87363	3.10421	3.26002	2.63493	2.86962	3.13681	3.18281	3.2143	3.34867	3.34608	2.58443	3.26575	2.92894	3.04607	3.45612	2.56823	2.96748	3.03569	3.04677	2.79719	3.69419
Bst2	5.74009	6.48905	4.82434	5.57675	6.32555	5.82604	6.04278	8.03456	5.90365	5.80104	5.33349	6.43226	6.23699	5.43153	5.58514	5.87727	6.51857	4.59255	6.54217	5.67687	7.03068	8.24434	7.4294	7.42802	6.91002	6.47156	7.51769	7.63177	8.30238	7.8858	6.8954	8.40241	8.32242	7.38943	8.57951	6.88024	7.06987	7.1563	7.65298	6.86686	7.01137	6.78248	7.3263	6.74471
Cdk5rap1	2.39734	2.01306	1.39206	1.91412	1.81766	2.13777	1.9576	2.9819	2.03245	2.17774	1.8868	2.71828	1.5758	2.31691	1.60761	2.1904	1.7401	0.793372	0.855459	2.52857	2.65268	0	3.02818	3.16245	3.51297	4.01781	2.71534	3.14236	2.72447	3.01241	3.21667	3.33549	2.83673	2.95972	2.34907	2.69402	3.50932	3.05726	2.9537	1.70086	3.13352	3.16053	3.12417	3.50062
Cmpk2	3.36154	3.03439	2.84817	2.32287	1.88597	2.3504	2.1663	4.83468	2.02986	2.63365	1.37934	2.65112	1.86056	2.72181	2.12919	3.00619	2.3394	2.60593	3.9442	2.83679	5.92218	7.55469	3.35985	4.36859	3.51619	4.11164	3.63599	2.75297	4.36394	3.62019	3.05012	5.78763	5.60306	2.76595	4.36023	3.61098	3.69426	4.47353	2.69593	4.85742	2.83435	2.9799	3.91623	3.65101
Ddx58	1.1201	2.56982	3.66004	3.27369	0.503405	3.0822	2.2227	4.73939	3.00251	4.19671	2.28299	3.28175	1.32669	3.13134	3.42715	2.61074	0.564818	3.70959	1.96337	3.73614	5.53834	7.12959	3.58115	3.10116	4.44729	5.01755	3.69694	1.30417	4.44492	4.30517	3.74258	6.5977	5.5858	2.00718	3.67099	4.60201	5.04537	4.84498	1.22486	4.18627	3.6991	3.75039	2.94405	4.74841
Ddx60	0.49581	0.880712	1.74009	1.58446	0.349775	1.09872	0.841432	3.00317	1.28735	2.08037	0.732867	1.32478	0.727551	1.07987	0.998382	0.780255	0.319569	1.35237	0.425413	1.23114	3.31669	5.23038	1.54261	1.28143	2.25587	3.22262	1.48361	1.04715	2.29259	2.47823	1.72329	4.44056	3.45164	1.08806	1.72843	1.63582	2.91669	2.41217	0.685574	3.10949	1.34916	1.71098	2.0352	2.65156
Dhx58	1.89269	2.47764	1.5209	2.29126	1.62596	2.28191	1.92795	4.20723	2.27915	2.74433	1.20634	2.68928	1.94484	1.87126	1.58639	1.91418	1.74721	1.82019	3.23009	2.58274	4.66366	0	3.33988	3.29401	3.68421	2.61938	3.56275	3.49807	4.53042	4.24024	3.35154	5.60101	4.9935	3.44781	4.3112	3.42377	3.7411	4.0964	3.39238	4.04823	3.25435	3.02924	3.40399	3.86865
Dnaja1	6.58812	6.29998	6.78335	6.16739	5.97838	6.21728	6.17785	6.2343	6.23083	6.17279	6.16268	6.11087	6.12492	6.03774	6.19432	6.45559	5.95013	5.61232	5.43956	6.14178	6.57046	6.96959	6.53561	6.6822	6.63349	7.16215	6.51431	6.41008	6.79235	6.68894	6.58114	6.88834	6.97912	6.34233	6.05395	6.67068	6.73355	6.60988	6.2564	6.12674	6.62625	6.51357	6.72856	6.65393
Dtx3l	3.0049	4.22684	4.55636	4.22897	4.0006	4.29512	4.2026	5.55989	4.38605	4.86666	3.82293	4.81471	4.16914	3.84434	3.80281	3.71604	4.15553	3.82302	4.26667	4.5969	5.90636	6.21281	4.63002	3.94897	4.6578	5.19173	4.67493	4.20169	5.47399	5.31294	4.21536	6.557	5.96999	4.3165	4.69043	4.60368	5.10603	4.78177	4.15188	4.36782	4.44587	3.97991	4.10869	5.03987
Eif2ak2	3.84647	3.8684	3.12722	3.8346	3.32812	3.82682	3.7121	5.04339	3.95943	4.30008	3.74745	3.99209	3.69083	3.68863	3.30674	3.90633	3.73271	3.50855	3.57764	4.13423	6.03719	6.61659	4.35694	4.80467	4.42022	3.70976	4.47066	3.99985	5.20701	4.91492	4.18299	5.93645	5.50742	4.12534	4.78536	4.05134	4.48901	4.7328	4.35079	4.53698	4.35671	4.29645	4.10535	4.05615
Epsti1	0.69892	3.48497	4.01395	4.13407	3.22702	4.19169	2.8024	5.61079	4.21416	5.06478	4.23526	4.95122	2.6958	3.57964	2.49896	2.03235	3.10408	2.42873	5.12432	3.32046	4.717	7.50372	4.30992	1.84901	5.0968	4.90069	3.91178	4.31847	5.29247	5.84361	4.99772	6.56706	5.02525	4.12406	6.06866	4.05877	5.73979	4.84231	4.00988	3.94097	4.63307	5.05944	2.96397	4.24777
Gbp6	0	0.16928	0.429074	0	0	0.190616	0.176215	3.06282	0.0771328	1.08203	0.203374	1.17761	0.178863	0.117581	0	0	0.0628912	0	0	0.548219	0	4.58386	1.04022	0	0.454313	1.53913	0.817479	1.2577	1.96056	3.19702	0.275699	4.76859	1.47836	0.475789	1.67026	0.2348	2.427	1.34121	0.205447	0	0.703082	0.297267	0	0.544326
Gbp7	3.70053	3.94829	4.45192	4.43214	3.38025	4.23091	3.6611	5.94799	4.11933	4.93451	4.33414	4.26531	3.7038	4.2389	3.89926	3.85628	3.60166	2.76558	2.63287	4.66927	6.53175	7.50952	4.52005	4.84375	5.1337	5.16691	4.57025	3.89465	5.21026	4.8744	4.51905	6.83982	6.28133	4.07132	4.06115	4.86391	5.52827	5.3609	3.68026	4.11476	4.44609	5.14515	4.91308	5.09893
Gm47283	2.2432	2.86122	2.76792	2.44024	2.19972	2.33098	2.2351	3.24967	2.75508	2.86515	2.08427	2.37076	2.40992	1.96289	2.11981	2.21014	2.30569	1.89255	1.99818	2.4003	2.91134	3.83752	4.38541	4.33332	4.42049	4.41967	4.29872	4.7663	4.59146	4.75604	4.75219	4.78883	4.58979	4.55393	3.74604	4.49668	4.64735	4.75343	4.54028	3.70396	4.7478	4.44515	4.77132	4.95868
Gm4951	0.0732574	0.575574	0	0.403689	0	0.549461	0.0602326	2.76418	0.216864	1.96318	0.200431	1.27498	0.0908164	0	0	0.356779	0.178363	0	0	0.203771	0	7.67687	1.67623	0	0.684658	0	0.342598	0.911071	2.49971	3.15182	1.23116	5.74138	1.74193	0	1.05273	0.605979	3.32193	0.971461	0.202475	0	0.579755	0.926811	0	0
H2-D1	8.24824	8.74609	9.25996	9.02449	8.53181	8.978	8.57757	8.89113	8.83215	9.33254	8.92608	9.09058	8.71125	9.09003	8.95694	8.83404	8.7581	8.69719	9.57054	9.11553	9.09701	9.73108	9.17789	8.5214	9.43069	9.54261	9.10742	9.18299	9.15113	9.52118	9.39903	9.6576	9.18938	9.29237	10.2301	9.32273	9.6422	9.40486	9.31682	9.27086	9.31642	9.33765	9.18213	9.58368
H2-K1	8.23933	9.01173	9.20887	9.40265	8.60977	9.49179	8.87564	9.29534	9.21672	9.93608	9.16216	9.3957	8.83853	9.49305	8.97665	9.2507	8.69495	8.35257	8.50296	9.54267	9.49085	10.3868	9.44804	8.60694	9.87289	9.7233	9.3562	9.34358	9.44026	10.005	9.97715	10.2825	9.668	9.44182	9.71347	9.55855	10.3477	10.0226	9.35405	8.93832	9.84224	9.768	9.67965	10.0886
H2-Q4	2.99866	3.96768	4.5002	4.84725	3.39548	4.85977	3.05234	4.33842	4.15619	5.41739	4.78677	4.8192	3.5761	5.03637	3.65196	3.87363	3.1841	3.48741	3.61793	4.88973	5.39019	7.39132	4.57568	3.7474	5.61532	4.9751	3.97353	4.65789	4.7333	5.83557	5.3864	6.48525	5.25493	4.34278	4.63081	4.93164	6.30336	5.59033	3.90716	4.2036	5.22104	5.34145	5.03405	5.78792
H2-Q6	2.62158	3.78136	4.52744	5.22182	2.36114	4.63659	2.85195	3.97263	4.22468	5.91234	5.17661	4.33193	3.03048	5.36434	3.82997	5.01968	1.73865	2.29406	2.67532	5.39204	5.17811	0	5.02336	3.78526	6.27477	6.17833	4.54262	4.44128	4.91128	6.22131	5.90476	6.67819	5.93192	4.50543	4.03981	5.16497	6.7775	6.3783	4.15544	3.58362	5.50434	6.28304	5.98195	6.91796
H2-Q7	4.89256	5.41921	5.8715	6.85454	3.80618	6.4371	4.11867	5.35426	5.53426	7.31166	7.49504	5.95008	4.24893	7.17373	5.2896	6.64214	3.29836	3.16185	3.96597	6.90523	6.59359	6.30236	6.63395	5.89352	7.78815	7.35927	6.16413	6.08129	6.33582	7.74704	7.60093	8.00636	7.37763	5.97561	6.40728	7.04374	8.13472	8.17202	5.61087	4.50441	7.16222	8.32306	7.52794	8.0424
H2-T22	2.68245	3.51314	3.16914	4.02667	3.31641	3.8393	2.69994	4.60567	3.68756	4.29316	3.90474	3.98417	3.00818	3.70102	3.74826	3.30857	3.36747	3.32481	3.8145	3.86399	5.3808	5.09402	4.13727	3.30532	4.80098	4.60733	3.60346	4.4642	4.50509	4.85987	4.61731	5.70832	5.09958	4.03197	4.9984	4.29378	5.06638	4.98062	4.00123	4.10059	4.05159	4.925	4.10812	4.8299
Helz2	1.27696	1.33144	2.50047	1.38357	0.947376	1.45026	1.24046	2.54934	1.35669	2.27494	1.29861	2.19179	1.00352	1.52345	1.81571	1.26196	0.677439	1.83931	1.57076	1.88685	3.46138	5.38631	2.08655	2.09362	2.0682	2.60392	1.95906	1.97276	2.81765	2.94555	1.62488	4.10413	3.21893	1.34298	2.64669	2.12565	2.67615	2.38141	1.64003	2.28001	1.77499	1.78192	1.46392	2.27454
Hsh2d	1.98035	2.49086	2.30915	2.54554	2.01959	2.59487	2.34493	3.23287	2.76595	2.966	1.6605	3.32315	2.13482	2.35662	2.14656	2.62139	1.9731	2.12011	2.2312	2.5459	4.09567	0	3.4223	3.25771	3.09995	3.39571	3.01329	2.88434	3.85267	3.76242	3.18856	4.48145	3.92966	2.80648	3.63527	2.96583	3.32295	3.16378	2.97864	3.34134	2.58989	1.97818	3.70675	3.47797
Hspa1a	0.527216	3.09412	0	0.741261	1.36459	1.36193	1.09775	4.99951	1.14078	0.919326	0.948649	1.18005	1.32536	0.921666	0.8207	0.502696	1.54408	0.753541	2.25887	0.491311	2.57238	0	4.46064	1.78956	5.12035	2.11968	4.39396	5.04847	6.27213	5.26514	4.23533	5.42074	5.0333	4.4254	4.90951	4.95853	4.24547	4.05854	4.86824	4.15772	4.84689	4.70611	2.47543	3.93361
Hspa1b	1.0404	3.43709	0.716821	1.69348	1.80767	1.50443	1.1937	3.57701	1.45138	1.52945	0.507841	1.87963	1.47405	0.960976	1.4455	0.770616	1.80059	0.787482	1.76749	1.58695	0	5.44957	5.0801	3.52077	5.60188	2.8476	4.84404	5.3855	6.34477	5.16124	4.08269	6.25611	6.31879	4.71783	5.71067	4.78658	3.95173	4.81098	4.9071	3.07569	4.92615	5.60964	3.85587	4.71891
Ifi203	1.4072	4.55403	4.27905	4.26076	5.05183	5.48207	3.31012	6.96321	5.11233	6.2015	4.26938	6.17555	4.39201	4.06853	3.29923	2.44939	4.98444	1.935	6.63221	3.40923	4.76495	7.74496	5.43003	2.42664	5.38171	4.97731	4.65045	6.07508	6.79837	7.06111	6.16617	7.9965	5.57638	5.28021	6.96929	4.28681	6.93882	5.12791	5.74443	2.47027	5.87359	5.10531	3.26401	4.39977
Ifi206	0.124629	0.614252	0	0.246626	0.160539	0.401814	0.151564	4.00478	0.507358	0.759304	0	2.74152	0.225045	0	0	0.112362	0.204099	0	3.06292	0	0	5.90174	1.76651	0.348018	1.36623	0	0.947529	1.43002	3.68145	4.9929	1.69795	6.10548	1.01107	1.27246	4.4856	0.202513	3.13664	0.673007	0.984549	0	1.49596	0.664753	0.24445	0.257496
Ifi213	0.0393636	0.333815	0.240103	0	0	0.102785	0.0322974	2.83855	0.119201	0.711097	0	0.810664	0	0	0	0	0	0	2.20428	0.215512	0	3.70205	1.03092	0.115878	0.175045	0	0.191983	0.872761	2.05899	3.13693	0.868421	4.61127	0.390984	0.385555	4.10145	0.244641	2.47955	0.2853	0.485473	0.504027	0.728223	0	0.154725	0.16325
Ifi44	1.53298	2.94192	1.92201	1.90272	1.12004	1.85289	0.763433	5.02663	1.90769	4.08686	0.746179	4.02913	0.915206	1.41774	0.370696	1.43301	1.35332	0.764993	1.55098	2.01206	5.68505	6.37956	4.30771	4.25078	4.67919	2.96772	3.17628	4.47005	6.15503	6.24312	4.15907	8.21459	6.42826	3.43145	4.26528	2.77649	6.10807	4.7787	3.93006	1.65412	4.28034	4.59318	4.1269	4.5328
Ifi47	4.39855	5.64384	4.87385	6.05091	5.27024	5.68661	5.86576	7.26599	5.77234	5.56376	6.57607	5.33901	5.82292	5.87146	5.83571	4.87949	5.26378	5.32162	5.08243	5.32479	7.55849	7.80699	6.29352	5.4525	6.74158	5.5207	6.54946	6.01393	7.16438	6.48731	6.2862	7.61751	7.31309	6.15206	6.69832	6.51771	6.05885	6.88138	6.06297	5.90089	6.28093	6.79073	5.75002	5.76436
Ifih1	2.96825	2.79217	2.7594	3.23742	1.79259	2.57917	2.4633	4.92674	2.35182	3.35519	2.57839	2.03201	2.06114	2.99147	2.04167	3.04976	1.87682	2.79761	2.51688	3.33574	4.93177	3.57779	3.07601	3.69563	3.7114	3.19645	3.22847	2.58837	4.01963	3.23012	2.9758	5.39099	5.055	2.44985	3.6754	2.91893	3.66759	4.09832	2.09712	3.67856	2.89866	3.12661	3.44579	3.72452
Ifit1	0.743608	2.46368	0.747752	2.14726	0.745634	1.2257	1.58279	6.13412	1.29501	2.19664	0.918802	0.91364	0.880604	1.22158	0.715445	1.26124	0.177668	5.7919	1.98574	1.56754	7.06236	8.81902	3.59086	3.16979	4.05346	3.0833	3.87972	1.51147	5.13508	4.20938	2.84674	7.75791	6.36267	1.84215	3.08576	2.46084	4.59857	4.56626	1.44654	4.56939	2.40865	3.14595	2.83935	3.5861
Ifitm3	6.51297	8.46712	7.63818	8.87653	8.00311	8.2755	6.89388	10.0233	8.31874	9.33121	9.8468	8.21943	8.05323	8.35228	7.11357	7.70961	8.29067	8.27693	10.567	8.71835	9.43854	11.3712	9.55403	8.61389	9.94565	8.23442	9.32688	10.0634	10.6821	10.1407	9.68638	11.363	10.399	9.97165	11.3952	8.9117	10.5276	9.81303	10.1116	10.1164	9.8016	10.4202	8.93186	9.63306
Igtp	2.50271	2.9512	3.49307	2.92925	2.3969	2.85709	2.62914	5.35007	2.70414	3.64481	2.7342	3.0755	2.70585	2.69326	2.90018	3.16219	2.5552	3.17824	2.71274	3.25296	5.6955	4.9353	3.86854	3.97552	3.95036	3.85816	3.76791	3.22001	4.85721	4.44893	3.12581	6.3964	6.0145	2.89043	3.66817	3.68213	4.80025	4.55115	2.90768	4.04016	3.13156	3.83394	3.42771	3.67867
Iigp1	0.411802	0.69764	1.1066	1.24193	0.0806029	1.17267	0.554499	5.14131	0.753425	3.32845	0.324298	1.40651	0.220107	0.579976	0.240871	0.480681	0.152221	0	0	0.823486	7.04887	6.85538	2.43236	1.37748	2.51718	3.15937	0.539332	1.05337	3.93387	4.40201	2.33113	7.1385	5.0964	0.492151	2.38952	0.912889	4.46702	3.22601	0.466984	0	1.23831	2.32197	1.81714	2.32376
Irf7	2.20114	2.17707	1.70552	1.75671	0.745001	1.50816	0.922462	2.88825	1.09456	2.14585	1.21281	2.56185	0.89668	1.60066	1.59402	1.99918	0.661594	1.43345	3.77344	2.17673	5.24063	5.67288	3.68709	4.64522	4.13039	4.29781	3.27067	2.67952	4.79223	5.13327	3.05879	6.63614	6.02202	1.87068	6.24447	3.8154	4.92044	4.62455	1.93777	3.40252	3.32484	3.35228	4.3781	4.37161
Irf9	4.38377	4.05068	5.04369	4.31507	3.68684	4.30555	3.49205	5.04921	4.02734	5.01278	3.82952	4.78059	3.8816	4.60765	4.20932	4.78422	3.98294	3.94801	5.38963	5.25266	6.07159	5.87962	4.90084	4.72513	5.14084	5.38558	4.65685	4.82153	5.45335	5.60918	4.88934	6.34641	5.94501	4.42609	5.79073	5.03998	5.65212	5.60044	4.35046	4.96421	4.79597	4.80174	4.96237	5.67837
Irgm1	3.71522	3.93979	4.1559	3.81675	3.53664	3.66699	3.27192	5.9268	3.68373	4.39752	3.30646	4.09511	3.325	3.75176	3.35711	4.08662	3.27172	2.18005	4.05271	4.7042	6.4945	7.51365	4.74032	5.23258	5.42471	5.96287	4.41694	4.40642	5.92768	5.26863	4.47843	7.2134	7.04076	4.078	5.23178	4.98865	5.34732	5.69697	4.13734	4.25344	4.36321	5.01248	5.47722	5.97445
Irgm2	0.437983	1.59488	1.43883	1.38963	1.3554	1.77633	1.30269	4.69584	1.59231	2.57158	1.31942	1.87648	1.14462	1.09662	1.10784	1.00399	1.39784	1.40849	1.903	1.39568	4.63637	5.06333	2.57788	1.60032	2.29806	1.88377	3.05328	2.36099	3.94457	3.19741	2.56168	5.35439	4.28456	2.01174	3.03355	2.90415	3.73956	3.42499	1.80076	2.3078	2.18437	2.37803	1.42276	1.84301
Isg15	3.84065	4.44307	2.89044	3.96145	2.34786	3.20116	2.85915	8.20591	3.40069	3.47973	3.05135	4.03207	2.06279	3.19815	2.82043	4.07332	2.40359	3.95184	4.33452	4.08592	7.5618	9.73517	6.11416	6.98781	6.13882	5.43845	6.07378	5.61025	7.64425	6.79304	5.09384	8.72949	8.68189	4.90412	7.09907	5.73807	6.44832	7.24111	5.10629	6.53681	5.18416	5.67259	6.09547	6.19287
Isg20	6.35685	4.45912	5.14404	4.7073	1.43923	2.86897	3.28317	5.13149	3.15374	4.03966	4.41101	3.58843	2.30102	4.96922	4.31802	5.11965	1.50675	4.52147	3.25684	5.25535	6.23969	8.57351	5.09548	6.77055	5.87596	5.59317	4.61982	2.64551	4.8856	5.09515	4.05894	7.17588	7.20156	3.10259	4.05641	5.25215	5.24948	6.19279	2.62927	4.97346	4.20498	5.29311	6.0243	6.42412
Lgals3bp	6.10484	5.85914	5.58012	5.68195	4.73391	5.89516	5.11824	6.68568	5.9168	6.44523	5.50233	5.83325	5.18306	5.33229	5.92806	6.01567	4.78093	3.81781	3.99512	5.73283	7.24996	7.68982	6.42875	6.94071	6.62788	6.58197	6.69066	6.38965	7.24624	6.68336	6.61241	7.70823	7.41103	6.54788	6.5624	6.85011	7.00717	6.56685	6.38565	5.33391	6.68123	6.55586	6.6713	6.40951
Ly6a	0.971291	4.32561	2.86561	2.46903	2.01554	3.78893	1.59537	5.1433	3.61504	6.52968	0.477826	7.48507	2.19992	1.57634	0.359583	0.79837	2.39941	2.33745	4.05869	1.37776	3.9655	7.90342	6.57573	1.62041	5.27647	3.73984	3.2863	5.54277	6.85102	8.75568	6.5731	9.61407	4.16895	3.9951	6.65841	2.22257	8.85648	4.30769	5.38149	1.62039	6.53193	3.87278	1.08631	3.3937
Lyrm7	2.97208	2.73754	2.64561	2.6386	2.86518	2.60273	2.45152	1.08174	2.50293	2.43109	2.57061	2.49884	2.55055	2.65182	2.43027	2.81888	2.49389	1.98762	1.71892	2.34859	0	0	1.52158	1.89991	1.78014	0	1.45192	1.49056	0.872272	1.4886	1.83072	0.689913	1.36832	1.26809	0.634316	1.52506	1.24373	1.37141	1.36069	1.14676	1.16298	1.45239	1.92372	1.35917
Mcts2	3.66766	2.88723	0.992024	2.42494	2.78917	2.5459	2.71461	3.23287	2.38787	1.85179	3.13431	2.49389	2.92509	2.86864	2.91529	3.14824	2.63601	2.94384	2.83971	2.17626	0	0	1.8803	1.24509	1.6386	0	1.5951	1.27417	1.64165	1.80384	1.48738	0	0.887577	1.41859	1.02766	1.32995	1.07238	0	1.85674	0	2.19726	1.85332	1.51345	1.85494
Mid1	0.126212	0.779956	0.676722	0.324087	0.162553	0.217498	0.262484	1.43016	0.361422	0.233234	0.120612	0.501178	0.105711	0.257777	0.323587	0.219269	0.32957	0	0.803578	0.235738	2.0865	0	1.8081	1.80235	1.99444	1.4043	1.69009	2.01198	2.62175	1.9555	1.80175	2.37522	2.40245	1.48552	0.703634	1.74046	2.18895	2.10181	1.51154	1.25226	1.96111	1.6962	1.80511	1.75529
Mitd1	5.34269	4.67724	4.78995	4.4858	3.71464	4.23326	4.32626	4.37133	4.33692	4.62186	4.67667	3.80465	4.17943	4.51628	4.42329	5.0631	3.97859	4.8312	4.01444	4.72955	6.71124	6.86271	4.91995	5.83513	5.30027	5.17356	5.24782	4.30678	5.10253	4.92939	4.60045	6.28667	6.2896	4.42166	4.35627	5.08032	5.11331	5.32068	4.41695	5.6203	4.76942	5.10075	5.89109	5.21144
Mndal	3.70827	6.46546	6.55526	6.36135	6.79679	6.74343	5.56064	7.92504	6.52447	7.21036	6.35657	7.40087	6.18677	6.10382	5.52879	5.27528	6.66217	4.3281	7.96554	6.00848	7.03813	8.79465	7.10066	5.05221	7.33944	7.32419	6.55477	7.65015	8.29046	8.23733	7.46701	9.12575	7.74241	6.99194	8.5219	6.50713	7.99545	7.35185	7.28362	4.79338	7.14076	7.26611	6.3769	6.9453
Mov10	1.31268	2.00638	1.86341	2.43063	1.54204	2.33439	1.79047	3.72538	2.32009	2.66558	2.01453	2.52222	1.83168	1.9997	1.45332	1.21149	1.6315	1.39165	1.13426	1.59819	2.29407	4.08032	2.59471	2.55457	2.67424	2.79507	2.79873	2.4341	3.35088	3.2335	2.7097	4.17518	3.58868	2.68062	2.09601	2.36786	3.0552	2.80458	2.63076	2.93499	2.78968	2.60191	2.80712	2.71258
Mx1	0.0575238	0.46766	0	0	0.455714	0.195091	0.0930028	3.32895	0.172065	0.20932	0.301916	0.759623	0.204412	0.177047	0	0.196691	0.723228	0	3.1635	0	0	5.1834	1.39209	0.6355	1.15906	0	1.06244	2.31399	3.36664	2.94648	0.49031	4.98855	2.84401	1.18684	4.81402	1.15248	1.36953	0.893382	1.64059	0	0.659344	1.03949	0.414651	0
Nampt	4.06476	4.55815	3.4804	4.18827	4.66773	4.28324	4.45936	5.6942	4.52076	4.47649	4.38829	4.54845	4.87004	3.95481	3.39807	4.13393	4.9512	3.81118	4.51329	4.09113	5.31883	5.34548	4.94389	4.68672	4.61832	3.98207	4.71053	5.20758	5.47284	4.95957	4.57121	5.43598	5.22793	5.09368	5.15933	4.15999	4.70639	4.50165	5.15189	4.24367	4.7934	4.779	4.42981	4.31111
Ncoa7	2.75063	2.93685	2.45269	2.93866	2.88084	3.41807	2.81217	3.59088	3.35836	3.43196	2.96752	3.11049	3.07974	2.76355	2.8473	2.24441	2.85286	1.93261	3.09029	2.50474	4.29499	4.44043	3.33612	2.97242	3.27397	2.62149	3.15661	3.48661	3.9333	3.89429	3.80738	4.93598	3.40191	3.1574	3.56309	2.92295	3.95108	3.38762	3.06682	2.85752	3.59158	3.24107	2.38641	2.70214
Nefh	1.15355	1.47806	0.293753	1.89084	0.344836	0.941802	0.154371	0	0.975827	2.06278	1.47333	0.956318	0.472227	1.25342	0.361335	2.19917	0.267058	0	0	1.77027	3.58819	0	2.04896	3.25592	2.90988	1.1653	1.33717	0.829786	2.05646	2.30178	2.31658	2.76432	3.75701	1.30136	0.962531	1.50778	2.99414	2.73027	0.961933	0	2.4604	3.27091	3.68477	2.53138
Oas1a	2.16086	2.58197	2.27139	2.6521	2.14815	2.83067	2.42414	4.6661	2.56837	3.29831	2.90364	3.20459	2.40188	2.62324	2.15948	2.54977	1.84206	3.26862	3.47652	2.39434	4.60668	6.58861	4.1327	4.27373	4.29113	3.52771	4.14561	4.1606	5.16501	4.52522	3.87503	5.98872	5.1179	4.23343	5.11565	3.99038	4.39912	4.44632	4.28534	4.5298	3.91204	4.07078	4.41563	3.90011
Oas1g	0.143439	0.727638	0	0.656249	0.540586	0.948783	0.484679	1.55473	0.658733	1.65078	0.48419	1.12917	0.520679	0.291236	0	0.17008	0.160115	0	0.649121	0.266593	0	4.96672	1.66209	1.24467	1.91173	0	2.75225	2.0037	2.7582	2.56335	1.48691	4.03829	2.11543	1.8371	2.53397	1.39483	1.9572	1.40749	2.24161	2.64796	1.5778	2.29806	0.89195	0.681405
Oas2	0.120267	0.926057	0.750989	0.897027	0.125293	0.609824	0.361342	2.28326	0.657665	1.58604	0.136846	0.871413	0.0612581	0.587156	0.442165	0.523099	0.197141	1.34539	1.93935	1.00918	2.23429	4.0094	2.34746	2.07276	2.95053	2.42893	2.68701	0.258127	3.05671	3.11505	2.06463	5.48568	4.53052	1.06438	2.89833	3.09603	3.74844	3.12056	0.930003	3.38721	2.23714	2.25086	2.39774	3.09272
Oas3	0.74103	1.02167	1.44351	1.29132	0.29687	1.00939	0.309074	3.62798	0.977874	2.34757	0.50345	1.76007	0.594293	1.17942	0.567228	0.70389	0.552924	1.19757	1.27977	1.72042	4.2973	4.72016	2.485	2.13684	3.05017	2.05482	2.07531	2.35375	3.63799	3.32415	2.29039	5.29766	4.37226	1.26362	3.79127	2.26388	3.06826	3.41842	1.57733	3.91851	1.71659	1.96474	2.0378	2.84703
Oasl1	3.27113	2.65373	2.09503	1.73288	0.923442	1.44557	1.22013	5.29364	1.6509	2.30959	0.44102	2.33495	1.44076	1.43549	1.78609	2.79612	0.999837	0.943334	1.60304	2.09612	5.09967	6.36494	3.6123	4.41343	2.97232	2.46002	3.00166	3.0892	4.35595	3.58022	2.12342	5.68842	5.20408	2.39717	3.75048	2.31202	3.31778	3.60837	2.05759	2.92834	2.32329	1.23333	3.38711	2.48565
Oasl2	1.38419	3.4549	2.82068	3.17339	1.3527	3.27445	2.33461	6.63135	3.07355	4.55597	2.47099	3.46883	2.14135	2.522	1.82699	1.68607	1.35637	3.03003	3.42116	2.58758	6.25194	7.43848	4.74112	3.90748	5.20566	4.3832	5.23245	4.14864	6.43153	5.82004	4.85827	8.11479	6.34089	4.14526	6.25794	4.27957	6.31251	5.61164	3.37564	5.26113	4.44196	4.79235	3.47398	4.48552
Parp12	1.06169	1.63556	2.12096	1.7937	0.531094	1.92906	1.1962	3.5449	2.29132	2.67841	2.22042	1.66881	1.04529	1.70416	1.55338	1.42455	0.977888	1.17617	2.04584	1.99297	3.33446	0	2.56556	2.14298	2.8998	2.67288	2.41808	1.66096	3.27233	2.86104	2.75922	4.61124	3.71339	1.96809	3.60185	2.39872	3.26498	3.11118	1.44722	1.83941	2.8224	2.66628	2.27488	2.74967
Parp14	0.869179	1.56896	1.77909	1.77317	1.2808	1.89822	1.04563	3.28996	1.67721	2.38042	1.18625	2.16392	1.32542	1.49495	1.07803	1.26348	1.32294	0.866447	1.64173	1.75719	4.07333	4.65567	2.17098	1.73591	2.53805	2.50708	2.21766	2.15502	3.03386	3.22145	2.17369	4.95071	3.55014	1.66006	2.78139	1.96954	3.08814	2.38118	1.75025	2.45765	2.29996	1.96051	1.87222	2.54287
Parp9	2.93729	3.4052	3.63686	3.14782	2.93285	3.45315	2.57487	4.69124	3.39956	4.01827	2.61141	3.67542	2.76816	3.12563	2.84148	3.15028	2.76304	2.48254	3.55643	3.36089	6.07044	6.41507	4.07496	4.51342	4.42995	4.71053	3.55953	3.9756	4.93556	4.83188	4.24245	6.17304	5.85056	3.3672	4.39401	4.08367	4.58843	4.7653	3.4442	3.29365	3.8353	3.86816	4.09189	4.34642
Psmb8	5.24728	7.69975	7.60253	7.50072	8.17567	8.00213	7.72169	8.19376	8.04826	7.73117	7.13418	8.09698	8.05677	7.23659	7.38076	7.18636	8.19084	6.99162	8.26059	7.38477	7.70322	8.52589	7.9581	6.08836	7.7778	7.90896	7.94099	8.27601	8.28049	8.15849	8.1924	8.19185	7.79415	8.1612	8.29486	7.61934	7.92719	7.69234	8.29897	7.05289	8.08961	7.66812	7.48967	7.51133
Psme1	7.40517	8.01362	7.99364	8.02138	8.14737	8.16605	7.85425	8.37389	8.21019	8.25782	7.82316	8.35283	8.04711	7.8682	7.72509	7.94203	8.157	7.4501	8.29074	7.80736	8.58441	8.56117	8.21867	7.83185	8.27138	7.86491	8.24049	8.36031	8.60754	8.60245	8.41157	8.69813	8.49343	8.35279	8.48701	8.15234	8.48985	8.25556	8.50584	7.95564	8.50519	8.31381	8.30337	8.23357
Pura	4.35247	3.9821	4.07878	4.42956	3.71801	4.13322	3.81952	4.38795	4.13462	4.78371	4.61428	4.26933	3.79354	4.28705	3.93208	4.3411	3.70454	3.40134	3.80857	4.23651	5.14981	4.39863	4.41423	4.57487	4.83043	4.81152	4.3538	4.39696	4.55669	4.8328	4.71271	5.14707	4.75641	4.26213	4.4165	4.35541	5.27883	4.71323	4.3387	4.06475	4.82203	5.19013	4.58512	4.752
Rnf213	2.33061	2.25753	2.36899	2.31073	1.63564	2.09567	2.11057	3.91309	2.44289	2.85747	1.71703	2.79681	1.97478	2.02282	1.73944	2.53713	1.65554	2.16824	2.13502	2.78999	4.61298	5.44371	2.92388	3.75557	3.45779	2.98316	3.15527	2.70054	3.92865	3.84367	2.57722	5.08005	4.89864	2.68631	3.20878	2.76076	3.67951	3.42472	2.68162	3.02741	2.95581	3.07799	3.35743	3.56229
Rsad2	1.44911	2.4707	2.46759	1.52697	0.560946	1.37211	1.052	6.06269	1.49316	2.73624	1.52417	1.31591	0.54042	1.07782	0.869132	0.543831	0.484212	3.09315	1.31332	2.26888	5.16731	7.79785	2.93129	3.64507	3.35886	3.14971	2.38861	1.73386	4.33723	3.89463	2.43887	6.67585	5.54256	1.45862	4.46205	2.94356	3.90757	3.85194	1.03825	5.01757	2.31553	3.42864	1.99349	3.27477
Rtp4	2.2027	3.31869	3.42132	3.22054	1.1956	3.28386	1.77771	5.33244	3.14523	4.34989	1.38807	3.88	1.41925	2.636	2.88995	2.99583	0.777375	3.37754	3.5784	3.76045	7.17032	7.53245	4.81355	4.86787	5.41001	5.38295	4.88638	3.38145	6.21886	5.90698	5.10699	7.72372	6.87148	2.88575	4.89054	5.43455	6.07401	6.12696	2.485	5.48523	4.78133	4.78572	4.72506	5.40306
Samd9l	2.30887	2.29064	4.03554	3.22219	0.490216	2.20523	1.67822	3.80093	1.91212	3.56863	3.15605	2.25927	0.660258	3.12371	3.15237	2.79503	0.334823	4.2726	4.22527	3.63726	5.30598	6.82373	2.4064	3.22696	3.61726	4.48668	2.93056	0.829233	3.21518	3.48947	2.76823	5.35979	5.01547	1.00148	4.76162	3.83771	4.12252	4.26204	0.642263	4.63447	2.66411	3.72082	3.33607	4.09782
Samhd1	4.23038	4.33815	5.22595	4.70406	4.23418	3.98683	4.08929	5.32294	4.52905	5.04392	4.18677	4.49327	4.33149	4.08143	4.13712	3.91933	4.68463	4.5822	6.92808	4.60203	5.6168	7.53974	4.66435	4.64739	5.03794	5.44097	4.31149	4.71316	5.1105	4.97099	4.23696	5.95524	5.49645	4.50752	7.18059	4.70232	5.36866	4.78054	4.94641	5.19448	4.79872	4.70258	4.44786	4.89572
Shisa5	3.1694	4.17839	5.17101	4.04454	4.1996	4.25656	3.85034	4.56316	4.20525	5.88095	3.39027	5.13281	3.90695	4.03568	4.5206	3.93594	4.07626	3.70343	6.50179	4.45963	4.6886	7.66599	4.84516	4.42534	4.9779	5.68052	4.67805	4.82859	5.39617	6.37441	5.06202	7.24344	5.5028	4.53749	7.05917	4.80758	6.56302	4.95594	4.88333	4.72779	4.85923	4.68078	4.60449	5.18056
Slfn5	0.565033	1.49898	2.1975	1.74784	0.646954	0.841826	0.880367	3.84105	1.51013	2.81692	0.834999	2.21915	0.912846	0.762255	1.09096	0.895886	1.09377	1.00839	4.76796	1.51686	3.0527	7.40579	2.35133	0.601895	2.84303	2.35402	2.37354	1.41799	3.87707	3.80097	1.15486	6.56112	3.9071	1.81908	5.5398	2.09736	4.27304	1.66252	1.8112	2.45595	2.32488	2.1556	0.726013	2.59527
Slfn8	1.25771	2.44504	3.69131	2.76975	1.88308	2.68729	1.99281	4.58033	2.81993	3.83966	1.90763	3.59924	1.88724	2.34467	2.75254	2.00788	2.01341	1.33467	3.09792	3.12152	4.92031	7.36738	3.42698	2.67823	3.75438	4.14622	3.37406	3.09554	4.59791	4.33328	3.55236	5.92588	4.97463	2.85081	4.50641	3.93951	4.35591	4.11962	2.57722	3.21858	3.40892	3.02332	2.90053	3.83202
Sp100	3.49056	5.33948	6.15458	5.4243	5.43226	5.72168	5.31058	6.42061	5.70512	5.91342	4.69439	6.03556	5.29959	5.30204	5.70433	4.7035	5.47073	6.39216	7.19965	5.77435	6.60816	6.98817	5.71788	5.02035	6.04251	6.65681	5.49484	5.9993	6.42194	6.52486	5.72222	7.39128	7.07794	5.49275	7.74373	6.15684	6.19115	6.33549	5.68016	6.91242	5.71771	5.31175	5.41574	6.41197
Sp110	4.69617	6.96624	6.79269	7.07169	7.3599	7.36991	7.16578	7.88463	7.54202	7.36943	6.59745	7.38319	7.26069	6.605	6.88106	6.15076	7.32002	6.78293	7.40939	6.78729	7.46571	8.77195	7.23138	5.36552	7.35662	7.41149	7.34233	7.51868	7.70145	7.65187	7.39467	8.08195	7.47382	7.37818	7.97447	7.02917	7.59889	7.13613	7.42493	7.12708	7.53037	7.0432	6.67627	7.39343
Stat1	3.02665	3.41318	3.82704	3.6208	3.12083	3.26357	3.13027	5.44933	3.2803	3.72264	3.14164	3.65627	3.01649	3.52494	3.45237	3.57777	3.30293	3.88951	4.71331	4.09338	5.9623	5.01173	4.15114	4.39371	4.71005	5.06228	4.18655	4.32937	5.23853	4.78934	3.92401	6.39187	6.1835	3.86308	5.67185	4.26842	4.5921	4.99322	3.96414	4.76092	3.66383	4.10307	4.43426	4.77027
Stat2	2.6579	2.27321	3.46614	2.67214	2.27572	2.55574	2.30729	3.62371	2.37731	3.13058	2.4783	2.82496	2.27209	2.53041	2.86182	2.54551	2.26298	2.36894	3.83644	2.88519	4.14516	6.58904	3.06513	3.06049	3.16418	3.91754	3.08431	2.93541	3.49823	3.66115	2.64104	5.45362	4.42308	2.62011	4.89015	2.80039	3.78769	3.75145	2.7267	3.45257	2.81246	3.29397	3.0987	3.50012
Tap1	4.23798	4.86318	5.13785	5.33387	4.96015	5.30638	4.49426	5.86003	5.19358	5.53325	5.23181	5.33726	4.78332	5.49037	4.72282	5.10179	4.93295	3.95166	5.84049	5.6217	6.84976	6.67706	5.33034	4.80813	5.67065	5.53558	5.15461	5.64079	5.70252	5.98155	5.68933	6.33617	5.98531	5.28473	6.04704	5.45996	5.73412	5.95088	5.35806	4.55895	5.46937	5.71846	5.48314	5.98282
Tapbp	5.31449	5.60453	6.44643	5.60706	5.5722	5.83647	5.70081	6.01019	6.01917	6.142	5.0898	5.91	5.77884	5.43529	6.11379	5.66328	5.7139	6.05115	7.02756	5.92306	5.69089	8.18042	6.29906	6.2294	6.08896	6.78947	6.36912	6.29463	6.70434	6.4064	6.16144	7.24793	6.93292	6.32955	7.40381	6.67922	6.42103	6.39118	6.34658	6.48227	6.33203	5.78328	6.23887	6.38498
Tdrd7	1.09929	1.12176	2.01379	1.84074	1.58628	1.53918	1.67429	2.57622	1.78487	2.19004	2.7265	1.67347	1.70981	1.97168	1.61447	1.10689	1.76779	1.63668	3.0492	2.24588	2.2643	4.04507	2.21534	2.20675	2.80616	3.3225	2.08182	2.09947	2.88918	2.51362	2.274	3.36009	3.3421	1.91382	3.83348	2.37135	2.78828	2.73223	2.0885	2.79436	2.16181	3.40229	2.2182	2.90591
Tgtp2	1.7666	2.04089	2.37092	2.67115	1.18856	2.3134	1.00235	4.67471	2.0372	3.16972	2.12663	1.87702	0.892357	2.57468	2.01222	2.82254	0.96324	0.785969	0.485191	3.025	5.73453	4.47877	3.50269	3.59032	4.2354	4.00134	2.66647	2.55591	4.59353	4.06448	3.52828	6.20942	5.81902	2.17947	2.51593	3.93068	4.37898	4.45487	2.16178	1.31178	3.34974	4.29715	4.04018	4.02597
Tpm3-rs7	3.13699	4.67025	4.31501	4.68902	4.62592	4.63635	4.6103	5.51125	4.69554	4.51094	4.63631	4.72055	4.61663	4.42591	4.31674	3.93419	4.65285	4.62629	5.17216	4.50332	5.3932	4.85167	5.23236	4.38461	5.27459	4.72418	5.46354	5.48763	6.42929	5.23114	5.02989	6.07966	5.90781	5.25982	5.72967	5.32244	5.09857	5.39544	5.1203	5.34964	4.86695	5.36598	4.51092	5.07887
Trafd1	3.02295	3.88061	4.35464	3.87265	4.17714	4.14596	4.00023	5.35032	3.9122	4.41168	3.64354	4.4599	3.81904	3.769	3.89256	3.36313	4.03064	3.53232	5.1521	4.38395	5.39424	6.91343	4.53018	3.6893	4.70916	4.84617	4.58152	4.48536	5.34205	5.1496	4.5039	6.75712	5.49624	4.23905	5.74435	4.3569	5.27205	4.70561	4.05341	4.65148	4.21015	4.27274	4.12482	4.88801
Trim12c	2.57851	3.01933	4.25453	3.62544	3.14296	3.3568	3.15863	4.61822	3.35267	4.13294	2.99217	3.77381	3.26193	3.37034	3.9124	3.18096	3.30796	3.75655	4.00163	3.93257	4.83171	6.33995	3.9281	3.5748	4.48475	4.71242	3.99091	3.96329	4.9637	4.58021	3.75088	6.17311	5.24008	3.57876	4.78636	4.29145	4.61926	4.47002	3.86124	4.19098	3.74604	3.58407	3.65645	4.28607
Trim30a	2.75192	4.63306	4.66654	4.30723	4.44182	4.26602	4.1567	6.57713	4.46255	4.99972	3.92763	4.78879	4.41449	4.0115	4.2545	3.62623	4.82542	4.19139	5.8993	4.60936	5.98385	8.16316	5.19327	4.7704	5.32264	5.61602	5.24932	5.95259	6.53037	5.93547	4.90386	7.2068	6.55185	5.37153	7.16425	5.17103	5.81057	5.47315	5.73497	5.24819	4.95859	4.69847	4.33202	5.28465
Trim30d	0.746959	1.87746	3.2327	2.52917	2.16716	2.15649	1.76577	3.83315	1.9464	3.353	2.05207	2.83215	2.10183	2.06257	1.80551	1.75259	2.12609	1.39212	3.31726	3.04626	2.29468	6.81342	2.99921	2.09428	3.13416	4.42446	2.79939	3.34448	4.10842	3.59733	2.44637	5.33871	4.76551	2.82598	4.76638	3.25895	3.75388	3.42727	3.14527	2.82717	2.44319	2.35679	2.67849	3.70803
Trim34a	1.3305	2.42696	2.86067	2.27621	2.18156	2.4072	1.47702	4.43911	1.9724	3.16307	1.95965	2.46678	1.48033	2.08463	1.9451	1.6758	1.95041	0.836056	1.20175	2.93672	4.56407	4.59025	3.07554	2.23159	3.27446	3.4026	2.6816	2.76341	3.93099	3.60373	2.74674	5.27585	4.34282	2.41071	2.8506	3.11022	4.1964	3.68994	2.42812	2.72794	2.59624	2.93854	2.78113	3.84332
Ube2l6	5.79422	5.0536	5.45235	6.04761	3.69847	5.01258	3.18524	6.01904	4.91857	6.25926	5.53873	5.06617	3.40383	5.79992	4.0108	5.73679	3.68932	5.66032	5.20965	5.97703	7.33073	7.27097	5.89703	7.02954	6.97973	6.18175	4.62246	4.89214	6.28987	6.08187	5.36624	7.93722	8.06672	4.5139	6.28762	5.7178	6.81437	7.22156	4.68102	6.26876	5.35906	6.56922	6.8663	7.05916
Ubxn4	6.0238	5.73707	5.97361	5.94073	5.54564	5.7581	5.86275	5.73229	5.76572	5.98847	5.90095	5.76604	5.73186	5.72608	5.87345	5.85385	5.68953	5.47713	5.41913	5.67652	6.10467	5.88753	5.82637	6.1109	6.08124	6.35506	5.9848	5.70275	5.94016	5.98816	5.76009	6.35436	6.30442	5.86903	5.67834	6.16655	6.26784	6.01639	5.6887	5.3755	6.04537	6.13136	5.96713	6.19771
Usp18	1.94094	2.32976	1.60271	1.77026	0.936129	1.65358	0.653579	4.86402	1.55485	1.48116	1.78598	2.15255	0.661953	1.45836	1.8349	1.26108	0.544587	1.10377	2.60275	2.06074	6.24039	7.08921	3.48337	4.03626	3.86845	3.76687	2.84094	3.05402	5.22403	4.65882	3.15308	6.55847	5.91446	2.32799	5.20313	3.75211	3.87095	4.45352	2.62659	3.20676	2.82662	4.73169	2.68097	3.71486
Xaf1	3.15887	3.49009	2.713	3.32029	2.1117	3.35136	2.66468	5.0641	3.45512	4.06886	3.20116	4.00038	2.72787	3.26295	2.23897	3.09166	2.54229	1.74457	4.05069	3.38198	5.98142	5.55727	4.48692	4.61942	4.80574	4.46105	4.318	4.25803	5.7439	5.42884	4.60477	6.99295	6.32119	3.98967	5.42453	4.35714	5.38977	5.30175	3.7308	4.82116	4.38527	4.92444	4.26598	4.71571
Zbp1	0.433143	1.69918	2.11582	1.50677	0.115109	0.973186	0.790391	4.22523	1.29507	2.10408	0.448202	2.229	0.709569	0.861903	1.85858	0.652182	0.851399	0.956394	2.85386	1.68934	5.12597	5.8153	3.13249	2.49061	3.26466	3.17444	3.09342	2.27091	4.24885	3.52358	2.37324	5.56009	5.08574	2.06118	5.42709	3.9307	3.31996	4.03869	1.91166	3.53452	2.30143	2.50608	2.95886	3.07821
Module2
	SKO.5	SKO.17	SKO.19	SKO.6	SKO.14	SKO.4	SKO.3	SKO.8	SKO.0	SKO.1	SKO.15	SKO.7	SKO.12	SKO.10	SKO.13	SKO.11	SKO.2	SKO.21	SKO.18	SKO.9	SKO.16	SKO.20	WT.17	WT.5	WT.6	WT.19	WT.3	WT.14	WT.8	WT.7	WT.4	WT.20	WT.16	WT.12	WT.18	WT.13	WT.1	WT.10	WT.2	WT.21	WT.0	WT.15	WT.11	WT.9
Actb	11.4171	11.5173	12.0039	11.7412	11.7316	11.5682	11.5163	11.5488	11.6033	11.6047	12.0472	11.5666	11.6227	11.6588	11.8601	11.5932	11.8115	12.7193	13.3187	11.6055	11.5013	11.6207	11.5239	11.4258	11.6722	11.8393	11.4874	11.7418	11.6352	11.617	11.5339	11.5468	11.4155	11.5678	13.2101	11.6604	11.5483	11.5313	11.7623	12.7132	11.5648	11.8997	11.5071	11.5283
Atp5a1	8.63132	8.36091	7.91896	8.32187	8.53932	8.34314	8.29721	8.51217	8.28056	8.05119	8.51848	8.1874	8.46058	8.3449	8.0452	8.42885	8.47521	7.56084	8.01905	8.08358	7.9583	8.45668	8.37394	8.63559	8.16147	7.74591	8.35213	8.48932	8.36956	8.00763	8.33305	7.98776	8.28731	8.46917	8.04397	8.06207	7.91929	8.27518	8.53893	7.6824	8.26364	8.40744	8.41858	7.88693
Atp5b	8.42643	7.95637	7.24896	7.54362	7.81446	7.67408	7.72989	8.04948	7.60449	7.26211	7.87865	7.56362	7.85718	7.74716	7.32729	8.00788	7.86414	7.15249	7.27796	7.40232	7.98781	7.29618	8.01497	8.46976	7.56711	7.1517	7.93354	7.91922	7.82324	7.57552	7.73422	7.39147	7.83157	8.00892	7.26468	7.38149	7.32726	7.70512	8.09253	7.32916	7.76108	7.77475	8.06575	7.35936
Atp5g2	10.5885	10.5761	10.1086	10.5484	10.7126	10.7664	10.4241	10.6761	10.5091	10.4079	10.8104	10.5189	10.4774	10.8531	10.3052	10.6823	10.6054	9.91331	10.2934	10.4855	10.6507	10.7484	10.6334	10.7566	10.5974	10.0957	10.5026	10.7386	10.6341	10.5525	10.7851	10.4088	10.6014	10.5573	10.4071	10.4243	10.4311	10.9133	10.6687	9.92997	10.5245	10.8026	10.729	10.3576
Bcap29	4.78761	4.81036	4.15696	4.60105	4.71973	4.71352	4.64225	4.7139	4.79762	4.55622	4.81828	4.56593	4.69407	4.63213	4.50545	4.82182	4.54106	3.71512	3.63872	4.60989	4.27987	4.3058	4.54826	4.73265	4.34731	4.11717	4.5124	4.39044	4.37287	4.13956	4.2978	4.27192	4.39286	4.55731	3.39392	4.20741	4.28268	4.28204	4.59111	3.59818	4.70262	4.36671	4.60093	4.11191
Cacybp	8.1667	7.69872	6.31602	7.19836	7.52617	7.16525	7.65415	7.68311	7.36577	6.70531	7.48788	7.0604	7.78802	7.05363	6.62841	7.69005	7.71874	6.698	6.46396	6.66134	8.16938	7.16614	7.76501	8.30069	7.37305	6.59724	7.66348	7.72555	7.86099	7.24452	7.52835	6.96398	7.63307	7.85833	6.5686	6.84915	7.10138	7.24367	7.81106	6.80984	7.56936	7.50932	7.77641	6.81744
Cand1	3.56881	3.49432	2.95161	3.74703	3.61173	3.70378	3.40375	3.73689	3.68266	3.5641	3.89808	3.62819	3.71685	3.68308	3.26297	3.56046	3.72478	3.05964	3.04133	3.34275	3.83111	4.03667	3.57332	3.39158	3.52971	3.31445	3.46492	3.47191	3.58749	3.48722	3.49939	3.58155	3.44399	3.60497	2.87637	3.37346	3.46155	3.43528	3.38081	3.17731	3.59907	3.58152	3.52714	3.32056
Cct2	8.82214	8.43938	8.05721	8.22663	8.28647	8.33144	8.13482	8.38812	8.29452	8.10982	8.16352	8.27585	8.20326	8.28513	8.19582	8.50554	8.23868	7.48731	7.7144	8.27251	8.36603	8.04082	8.51141	8.89396	8.36469	8.38654	8.30067	8.4517	8.45095	8.43846	8.43277	8.21508	8.48779	8.42015	7.43555	8.35691	8.36309	8.4711	8.4966	7.60571	8.52246	8.27654	8.57418	8.39046
Cdk6	5.57177	6.43109	6.00877	6.87122	6.62001	6.87521	6.88352	6.66374	7.09567	6.70355	6.51095	6.68594	6.80889	6.60455	6.2695	6.36963	6.6369	6.06321	3.94727	6.5373	6.09826	6.63893	6.47801	5.57101	7.0452	6.6291	6.64051	6.47698	6.58534	6.49799	6.73319	6.32926	6.72065	6.58532	4.07585	6.79932	6.49079	6.83084	6.44435	5.87855	6.96688	6.72723	6.62726	7.27267
Cdkn2c	1.98164	1.66564	0.417698	0.966336	2.48984	1.93737	0.846135	1.27875	0.758863	0.259295	1.3865	2.05176	1.26758	2.23403	2.41628	0.870932	1.27828	3.62822	4.1136	0.923212	0	4.54103	2.31712	3.21685	1.99648	2.71018	2.1817	3.66179	2.96719	2.6212	3.43286	1.35982	2.45253	2.42106	4.86861	3.33363	2.35594	4.01244	2.44656	3.25249	2.32715	2.4427	1.53079	2.11523
Chaf1b	6.32766	5.97392	5.34612	6.24777	5.49892	5.66839	5.81104	6.07952	6.18364	6.08645	6.16139	5.75035	5.85703	5.61673	5.85755	6.28644	5.94613	5.05618	4.68415	6.02319	6.62379	6.53656	5.76757	5.97012	6.05678	4.9164	5.66752	5.30915	5.64944	5.67179	5.47493	5.70366	5.72652	5.61866	4.60042	5.27302	5.93538	5.2742	5.79518	5.51562	6.07855	5.99511	6.06721	5.50019
Chordc1	5.0423	4.94941	4.58361	4.62591	4.44546	4.66347	4.90946	5.20107	4.89753	4.48105	4.65362	4.61597	4.78604	4.57941	4.47801	5.04128	4.54876	4.32267	3.88134	4.69344	4.95044	4.97688	5.05715	5.13784	4.99966	4.98961	5.10438	4.96507	5.24619	4.86648	4.96873	5.17772	5.46985	5.07831	4.21231	4.85715	4.8069	5.20018	4.94079	4.42744	5.13131	5.08701	5.17965	4.97294
Cybb	0.213458	2.73605	1.09681	0.924939	3.27788	0.444893	2.49854	3.71071	0.507238	0.289932	0.935485	1.79488	3.6646	0.128376	0.309427	0.448249	4.1517	8.54036	7.82351	0.325754	0	0	3.47245	0	0.68569	0	3.20251	4.00746	3.57819	1.72416	0.428872	0	0.315817	4.46164	8.07639	0.97711	0.0983606	0.205143	4.85015	8.50751	1.02315	0.170419	0.672039	0.323267
Ddx24	6.277	5.91814	5.79762	5.84889	5.7021	5.68566	5.65125	6.44798	5.83984	5.76297	5.81366	5.91495	5.83061	5.88807	5.69028	6.07546	5.87046	5.37464	5.575	5.95799	6.03178	6.46831	6.09289	6.55449	5.96732	5.69567	5.92055	5.94574	6.28317	5.92385	5.8588	6.0763	6.67309	5.9354	5.68486	5.74185	5.95224	6.22129	5.94419	5.48787	5.97298	5.91335	6.22709	6.19537
Dnmt3b	3.0012	4.0455	3.43285	4.5869	3.87471	4.73141	3.83999	4.53229	5.08713	5.14623	4.56624	4.90049	4.13468	3.92204	3.81485	3.75119	3.96011	1.26983	2.29135	3.90747	3.48292	3.8908	3.99827	2.83084	4.17047	3.8845	3.53033	3.62114	4.19864	4.58876	4.53101	4.60547	3.79733	3.83662	2.69476	3.13199	4.79384	3.60429	3.64031	2.27853	4.6287	4.35193	3.57887	3.60569
Eef1a1	12.3917	12.4464	12.5701	12.5056	12.4533	12.4624	12.3413	12.4066	12.5658	12.5884	12.2473	12.5697	12.4482	12.5107	12.358	12.6784	12.5091	11.6045	12.0183	12.7477	12.6346	12.4696	12.38	12.3925	12.436	12.3397	12.2488	12.3718	12.3661	12.4668	12.3632	12.4458	12.5723	12.3327	11.88	12.3209	12.4255	12.4766	12.4189	11.5231	12.44	12.2289	12.6175	12.5861
Eef1b2	10.4055	10.3949	10.1574	10.2946	10.4237	10.2766	10.329	10.2736	10.3868	10.2656	10.0857	10.3978	10.3807	10.2607	10.1381	10.5045	10.4342	9.605	9.75527	10.381	10.3645	10.0367	10.2595	10.2672	10.1535	9.86546	10.1618	10.2211	10.1805	10.1942	10.1634	10.0689	10.3679	10.244	9.45145	9.99299	10.0387	10.1989	10.2915	9.41145	10.2196	10.0602	10.3967	10.2106
Eif4b	7.2984	6.86789	6.3659	6.93594	6.93441	6.92181	6.77493	6.48569	6.93858	6.93581	6.84106	6.90134	6.91446	6.94628	6.45682	7.19075	6.96831	6.00961	6.02246	6.91626	6.93702	5.48265	6.83556	7.1953	6.77786	6.13944	6.60523	6.76634	6.72411	6.69983	6.76572	6.64561	6.88997	6.67944	5.82829	6.42343	6.73216	6.76381	6.70317	5.66395	6.69995	6.63463	7.02611	6.85897
Fus	7.35613	7.18573	6.95996	7.33117	7.24918	7.16106	7.05612	7.14445	7.28441	7.31165	7.40801	7.29419	7.19443	7.19089	7.08429	7.356	7.28878	6.61547	6.89109	7.28776	6.91087	7.52959	7.07345	7.18094	7.09652	6.76876	6.91054	7.04452	7.00407	7.10399	6.97221	6.8094	6.95123	7.07988	6.65969	6.73132	7.01633	6.84605	7.20593	6.48854	7.18256	7.1584	7.10427	6.83932
Gja1	3.45314	2.67481	1.22515	2.0735	2.01404	2.66596	2.14147	1.71058	2.21675	1.84342	2.0557	1.34024	2.52133	3.09479	2.10025	3.21598	1.79833	0.681423	0.414938	2.64095	3.27945	0	2.26565	3.54714	1.83723	0	1.51134	1.34208	1.74624	1.07244	1.78241	1.35628	2.82669	1.23759	0	1.06504	1.42806	2.67468	1.44053	1.16077	2.00273	1.64202	3.12015	1.87003
Gm10073	11.7676	11.2135	11.0034	10.8589	11.0336	10.9168	10.9361	10.8701	10.9311	10.9145	10.7983	10.9735	11.0212	11.093	10.7344	11.5065	10.9755	10.2747	10.2008	11.0305	11.2823	10.6219	11.1493	11.6277	10.8009	10.9369	10.8961	10.9287	10.8622	10.9519	10.884	10.9094	11.2352	10.9441	10.2293	10.7284	10.9146	10.9673	10.9767	10.2587	10.8266	10.7545	11.3757	10.8068
Hnrnpa0	8.24255	8.11317	7.95346	8.35281	8.20768	8.28266	8.11801	8.26945	8.26632	8.27732	8.38361	8.24509	8.16272	8.28936	7.99643	8.22837	8.22919	7.48855	7.5488	8.22049	8.48108	7.65907	8.11025	8.12924	8.16793	7.92962	7.99936	8.08399	8.05483	8.0475	8.12605	7.96145	8.00024	8.1097	7.44568	7.91957	8.13607	8.04442	8.07393	7.27612	8.09777	8.06123	8.04667	8.09908
Hnrnpf	8.17604	7.88115	7.65966	8.05727	7.81524	7.79603	7.77921	7.9275	7.90278	7.72469	8.12564	7.89899	7.88451	7.99901	7.88265	8.16416	7.90439	7.44814	7.68397	7.96354	8.09302	7.71594	7.74522	8.04948	7.87231	7.53791	7.6259	7.5984	7.72147	7.70444	7.67476	7.35051	7.89019	7.66564	7.53779	7.66961	7.6066	7.73295	7.70041	7.53337	7.75631	8.01285	7.9896	7.74454
Hsp90aa1	10.1689	9.41683	8.53634	9.07085	9.14245	9.05568	9.08318	9.5042	9.06514	8.6884	9.13489	8.87754	9.14028	9.21124	8.70559	9.82945	9.07549	8.2296	8.02877	9.0164	9.79947	8.23794	9.62084	10.326	9.39386	9.04054	9.46716	9.54944	9.74276	9.32908	9.42017	9.26264	10.151	9.45504	8.72437	9.20959	9.06744	9.55998	9.44971	8.76389	9.40067	9.39816	10.0092	9.46018
Hsp90ab1	10.8548	10.8592	10.3914	10.5807	10.8198	10.7873	10.7238	10.9213	10.9007	10.7639	10.5053	10.8152	10.8877	10.5864	10.3604	10.8468	10.8819	9.67646	9.70494	10.6166	10.7959	10.3782	10.9451	10.9736	10.7687	10.5677	10.9161	11.0069	11.0634	11.0232	10.9599	10.9415	10.9476	11.0494	10.024	10.653	10.8453	10.7506	11.0869	9.95423	10.9943	10.6409	10.9883	10.7821
Hspa8	9.9939	9.59714	9.0446	9.30259	9.53559	9.31509	9.17263	9.54443	9.44772	9.15414	9.43554	9.33841	9.33359	9.22207	9.13903	9.82852	9.41576	8.35508	9.06843	9.26355	9.58406	9.10577	9.79992	10.2115	9.73872	9.66296	9.60178	9.92965	10.0565	9.77893	9.76434	9.80461	10.2489	9.66101	9.75756	9.71154	9.57505	9.82925	9.68288	8.98688	9.78511	9.78472	10.0633	9.79184
Hspd1	9.18308	8.25514	6.88123	7.60454	7.97399	7.65776	7.84213	8.25811	7.80726	7.20414	7.86019	7.56329	8.07579	7.72285	7.02125	8.45979	7.98066	6.45142	6.14044	7.38314	8.12775	6.95991	8.18512	9.1943	7.66302	6.90471	7.95697	8.06768	8.2309	7.68732	7.81409	7.47326	8.27277	8.22652	6.48782	7.30283	7.44154	7.74092	8.21739	6.73788	7.95582	8.02203	8.55161	7.38156
Hsph1	6.25082	5.11051	4.07081	4.6123	4.97412	4.68897	4.69862	5.22061	4.67917	4.11105	5.2216	4.41577	4.84771	4.87929	4.26076	5.52496	4.85783	3.47512	3.60554	4.25915	4.66301	3.92325	5.38385	6.3925	5.33112	4.1734	4.85476	5.24358	5.78847	5.15111	5.05604	5.27102	6.20714	5.04087	4.31055	4.86922	5.03377	5.34151	5.06654	3.68228	5.17323	5.58871	5.88473	5.322
Huwe1	3.76274	3.74264	4.12568	4.06172	3.89547	4.08564	3.90243	3.87424	4.20484	4.20542	4.12211	4.20077	3.85532	4.02036	3.85106	3.97366	3.86957	3.16299	3.05659	4.22051	4.17937	3.20315	3.62815	3.64233	3.90412	4.1443	3.66677	3.56178	3.66751	3.98114	3.88972	4.16639	3.82658	3.70841	2.63184	3.707	4.16955	3.73086	3.56708	3.0001	3.88498	3.88089	3.9292	4.05626
Itgb2	2.48948	3.26653	5.3391	4.66914	2.87858	2.84644	4.20379	2.62284	3.50495	3.18619	4.46626	4.00151	3.35869	3.95584	6.02692	3.99172	3.0942	7.41733	7.25429	4.49931	2.57117	4.40256	3.23879	2.45639	4.66943	5.5011	3.98184	2.96264	2.74162	3.77903	3.01939	2.8117	4.01255	3.15028	7.12337	5.17079	3.57898	4.10919	3.15653	7.68005	3.15842	4.84223	3.71713	4.41236
Itm2b	7.01193	8.57753	9.31148	8.614	8.33244	8.63795	8.98929	8.65584	8.78985	8.84458	8.41898	8.54167	8.72993	8.46439	9.28227	7.80962	8.4444	9.69911	9.07587	8.66874	8.29583	9.29229	8.591	7.36496	8.76193	9.24662	9.17719	8.43434	8.77906	8.66996	8.70379	9.0197	8.44262	8.90905	9.38814	9.25289	8.87945	8.55829	8.61908	9.65199	8.85266	8.64073	8.02663	8.66266
Khsrp	7.8114	7.08688	6.42968	7.06961	7.03548	6.9446	6.82922	6.88815	6.91313	6.73945	7.16367	6.8125	6.91709	7.15347	6.65645	7.36151	7.01251	6.40427	6.41413	6.95208	7.27317	6.91086	7.05743	7.60012	6.95419	6.62557	6.87201	6.95409	6.88564	6.82523	6.83762	6.70465	6.9995	6.99615	6.44987	6.69746	6.6563	6.94232	7.03918	6.39345	6.89133	7.03612	7.25679	6.81261
Kit	4.58588	5.11929	6.63993	5.84472	4.35775	5.42668	5.05034	4.76844	5.69793	6.21711	4.69572	4.97207	4.96178	5.61678	4.68806	5.57774	4.57923	4.11035	3.28804	5.99525	5.22229	3.63139	4.86333	4.55839	5.36822	6.19549	4.90121	4.12125	4.8305	4.78363	5.1067	5.85976	5.42338	4.85963	2.72037	4.64927	6.05499	5.16879	4.19357	3.73248	5.44784	4.30953	5.37025	5.7863
Ltv1	5.76509	5.70298	5.25938	5.60995	5.53797	5.28358	5.79551	5.62548	5.47636	5.10851	5.58569	5.13472	5.62005	5.44135	5.32538	5.73998	5.41353	5.15194	4.77657	5.33912	6.39377	4.75773	5.46768	5.6791	5.40601	4.69215	5.45011	5.3006	5.36717	4.96005	5.29263	4.7604	5.32737	5.33691	4.43432	5.18048	5.15356	5.38469	5.23629	4.72192	5.35286	5.73871	5.68161	5.19347
Luc7l	5.22904	5.13356	4.87218	5.08565	4.96409	5.0373	4.74345	4.86538	5.0471	5.31853	4.93219	4.99065	4.8205	5.04692	4.64021	4.98131	4.8036	4.18125	4.2106	5.28157	5.13757	5.052	5.23669	5.47532	5.29813	4.6449	5.10391	5.27598	5.29113	5.4636	5.31709	5.5253	5.48876	5.20975	4.45163	4.89254	5.39572	5.26347	5.0364	4.61568	5.29762	5.30941	5.554	5.53767
Luc7l3	5.93073	5.43029	4.94951	5.28705	5.25721	5.09317	5.38549	5.55856	5.36684	5.05795	5.45988	5.22343	5.47344	5.21428	5.01176	5.60891	5.54076	5.00724	4.88536	5.16809	5.16659	6.34101	5.63428	6.1052	5.4573	5.1866	5.55047	5.55706	5.75721	5.46312	5.48063	5.45438	5.6366	5.76712	5.27575	5.29192	5.33003	5.21567	5.88116	5.02602	5.54236	5.51784	5.73399	5.33584
Mmp8	0.079723	1.13959	1.69226	0.769228	3.22886	0.437136	0.456294	0	0.437057	0	0	0.660644	1.23049	0	1.88573	0.140132	3.34178	8.06542	5.68631	0	0	0	1.0061	0.22871	0	1.01682	0.303207	1.64802	0.845898	0.328315	0.154534	0	0	0.274719	4.80499	0.650184	0.352219	0.201274	1.85975	8.41055	0.182523	0	0.301627	0.317403
Myc	5.30011	6.68297	5.49924	6.61337	6.05089	6.68879	6.74074	6.68319	7.31263	6.66377	6.01424	6.56708	6.7905	6.12818	6.36682	6.60492	6.42256	4.98971	4.13148	6.55423	6.59976	4.66995	6.71511	5.9648	6.97265	5.66386	6.96716	6.46505	7.05852	6.99002	6.99181	7.31856	6.96802	6.99659	3.9377	6.78252	7.09287	6.59761	6.71743	5.32751	7.44473	6.55108	7.09033	7.14685
Myh9	4.14423	4.91127	6.35429	5.37042	5.01732	5.30495	5.01472	5.17183	5.37771	5.48863	5.53105	5.13885	5.18392	5.04997	6.092	4.52341	5.06673	6.12922	6.04409	5.20762	5.19182	5.05332	4.8315	3.91335	5.16339	6.03216	4.91582	4.62478	4.8249	5.19266	5.02568	5.16245	4.61893	4.87269	5.90707	5.682	5.41546	4.67353	4.70109	6.11048	5.29086	5.36037	4.39424	5.1009
Ncl	8.71179	8.13342	7.16949	7.87931	7.98876	7.95701	7.89081	8.27057	8.01506	7.75664	8.04362	7.81509	7.99866	7.97844	7.36625	8.37907	7.91172	6.58918	6.501	7.73755	8.30385	7.3993	8.25855	8.91649	8.08444	7.29866	8.14154	8.22976	8.27115	8.07587	8.26099	7.87846	8.40316	8.25182	6.66179	7.64288	7.97724	8.13041	8.28222	7.10459	8.28089	8.22149	8.64297	7.9711
Nolc1	7.26207	6.61482	5.75052	6.37731	6.43739	6.28758	6.47953	6.81616	6.59124	6.14155	6.51789	6.31529	6.69503	6.29864	5.83588	6.93188	6.59639	5.13516	4.90889	6.11501	6.4227	5.65468	6.79401	7.35635	6.61757	5.21633	6.69922	6.63958	6.80998	6.53705	6.55652	5.98188	6.92949	6.89485	5.32482	6.11851	6.32571	6.42245	6.8887	5.76222	6.81884	6.74179	7.14474	6.34733
Nop56	8.83146	8.31927	7.03414	7.9397	8.34108	8.18372	8.19591	8.30561	8.24849	7.74789	8.18399	8.14153	8.38207	8.11293	7.49763	8.56452	8.34666	7.02382	6.70165	7.66979	8.37513	6.98329	8.41768	8.9074	8.14904	7.14524	8.32316	8.48048	8.43114	8.28884	8.45746	7.7704	8.37733	8.47259	6.81722	7.80113	7.93787	8.2645	8.473	7.26597	8.46949	8.42391	8.79907	7.84982
Npm1	11.2015	10.6957	9.79849	10.3388	10.5081	10.3839	10.3206	10.6579	10.4652	10.1419	10.3207	10.362	10.5405	10.4231	9.87528	10.8755	10.5229	8.80706	9.24209	10.3086	10.3386	9.63765	10.6979	11.2729	10.3918	9.84156	10.4632	10.6928	10.6268	10.4116	10.5683	10.1343	10.6654	10.7116	9.35929	10.0274	10.1147	10.4365	10.7778	9.30312	10.5355	10.3521	10.8971	10.2479
Odc1	7.77411	6.99341	6.26639	6.66443	6.69214	6.72343	6.82864	7.05382	6.62267	6.57184	6.87099	6.85039	6.77065	6.67871	6.25593	7.09336	6.77425	5.40861	5.13288	6.1963	6.45012	6.77365	7.14491	7.96113	6.91761	6.4334	7.03104	6.91887	7.00552	7.3761	6.99332	6.90813	6.85567	7.13906	5.8595	6.44438	7.19896	6.77508	7.02594	6.10686	6.93616	7.01022	7.2473	6.84278
Pabpc1	9.96863	10.3481	10.2013	10.3268	10.4187	10.3668	10.4254	10.4219	10.4372	10.2759	10.1218	10.1825	10.5116	10.2432	10.11	10.3202	10.4455	9.47111	9.61434	10.4421	10.3017	10.0827	10.4059	10.0817	10.3881	10.2257	10.5432	10.5013	10.4797	10.2677	10.4534	10.2167	10.4083	10.5915	9.55313	10.3361	10.2283	10.3238	10.5654	9.77796	10.4889	10.236	10.4166	10.4827
Parp1	5.8957	5.8539	4.95613	5.8825	6.15878	5.97908	5.69995	5.89143	6.09956	5.81513	6.08908	6.43594	5.9555	5.69202	5.32059	5.94213	6.10548	4.15502	5.00158	5.49949	6.03205	4.99564	5.86744	5.93753	5.803	5.10107	5.56079	5.93692	5.90164	6.1449	5.92812	5.44764	5.67646	5.85797	4.85217	5.33816	5.6388	5.70029	5.8645	4.49261	5.88089	5.92341	5.7856	5.34884
Pfn1	10.3386	10.2145	10.4626	10.5053	10.1676	10.1528	10.0791	10.1066	10.1413	10.0361	10.9211	9.92409	10.0902	10.4786	10.4507	10.491	10.1864	11.0373	10.7943	10.2402	10.2994	10.7249	10.1936	10.312	10.3583	10.2586	10.0765	10.1588	10.1239	9.95822	10.1466	9.93078	10.2964	10.1362	10.7782	10.2466	9.94296	10.3556	10.1805	10.9004	10.178	10.7462	10.3955	10.1075
Plbd1	0.228189	0	0.924067	0.191096	0.12356	0	0.0787502	0	0.0991596	0.178308	0.25837	0.302837	0	0	0.190788	0	0.603617	6.06206	7.84287	0	0	0	0.204249	0	0	0	0	0.59925	0	0	0	0	0.470617	0	6.7034	0.297456	0.585369	0	0	5.9813	0	0.374548	0	0
Plp2	5.28931	5.60389	7.02687	5.92576	5.59635	6.31714	4.87589	5.66299	6.12614	6.53723	4.9692	6.17821	4.69786	6.23173	7.63999	5.50004	5.22506	7.3932	8.37962	5.73791	6.48894	6.70663	5.49581	4.87107	5.71831	6.54286	4.93817	5.47929	5.47135	6.50184	6.41151	6.38776	5.50967	4.69152	8.19218	7.07314	6.50055	5.81319	5.11201	7.28375	6.16326	4.89912	5.39024	5.25309
Ptpn6	5.08143	5.49308	5.37483	5.41716	5.8012	5.55642	5.47395	5.39788	5.4656	5.74857	4.8191	5.61765	5.55145	5.29835	5.33512	5.82333	5.96649	6.40192	6.80457	5.56048	5.97651	5.55238	5.44175	4.63334	5.14047	5.39066	5.23959	5.79984	5.4935	5.66615	5.42201	5.8047	4.92138	5.26224	6.93988	5.32302	5.56429	5.12323	5.71943	6.29515	5.36756	4.77048	5.16341	5.16217
Rac2	5.28388	7.17093	8.18958	7.23952	7.50244	7.29668	7.60637	7.28639	7.37866	7.32292	6.37294	7.65302	7.33372	6.89636	8.05077	6.56681	7.44996	9.01352	7.82609	7.15973	7.09068	7.89108	7.13095	5.35897	6.9833	8.08432	7.53308	7.37854	7.18504	7.5721	7.2096	7.09885	6.48462	7.25293	7.85056	7.59317	7.28494	6.55603	7.29135	8.92807	7.29453	6.28321	6.5257	6.77127
Rpl12	10.6814	10.5334	10.3653	10.5685	10.439	10.4033	10.4433	10.5299	10.5003	10.4479	10.3816	10.4991	10.4343	10.5818	10.2639	10.8242	10.4668	9.79889	9.58325	10.7491	10.8677	10.2355	10.4638	10.5953	10.504	9.96599	10.3166	10.3214	10.3477	10.3352	10.3055	10.2524	10.6333	10.3071	9.42511	10.2401	10.2769	10.5157	10.358	9.60885	10.3766	10.33	10.7716	10.5882
Rpl14	10.4244	10.136	9.95987	10.1981	9.90457	10.0273	9.92826	9.92629	10.0342	9.96163	9.97815	10.0015	9.89569	10.3393	9.99597	10.6059	9.94446	9.08096	9.2341	10.2933	10.6452	9.47721	10.0214	10.3343	10.0117	9.80791	9.80489	9.87391	9.84939	9.86146	9.91372	9.8015	10.3231	9.87758	8.99661	9.9866	9.77904	10.22	9.84997	9.11972	9.95543	9.96601	10.4739	10.0462
Rpl15	9.74095	9.73693	9.51611	9.77335	9.649	9.65816	9.59333	9.63501	9.74931	9.66301	9.73411	9.70386	9.62561	9.7338	9.45115	9.8426	9.67887	8.94904	9.02306	9.77427	9.81173	8.92289	9.66308	9.74476	9.65526	9.19965	9.51913	9.58596	9.56434	9.59454	9.60095	9.43765	9.71882	9.58946	8.7278	9.44362	9.48207	9.67401	9.63026	8.84226	9.66352	9.63302	9.80944	9.62647
Rpl17	11.4459	11.5099	11.7625	11.7671	11.3911	11.4638	11.4083	11.3927	11.625	11.7731	11.4949	11.6151	11.3897	11.6304	11.509	11.7853	11.396	10.8845	11.1085	11.9752	11.8689	12.2367	11.4843	11.4148	11.7322	11.5946	11.3205	11.344	11.3882	11.5473	11.4103	11.6519	11.8083	11.354	10.8588	11.4772	11.6454	11.6605	11.3771	10.8073	11.5883	11.5732	11.8135	11.9036
Rpl21	9.0528	9.0412	9.21683	9.37088	8.9419	8.98233	8.76105	8.75365	9.04691	9.1638	9.41487	9.08112	8.81683	9.32224	8.96932	9.34497	8.85375	8.08363	8.57094	9.45797	9.44654	9.16499	8.91195	9.03933	9.2724	9.07224	8.75582	8.81858	8.84877	8.90069	8.917	8.85357	9.29043	8.77542	8.28252	8.93263	8.94678	9.23931	8.82769	8.05246	8.93847	9.42339	9.30547	9.36821
Rpl22l1	9.62519	9.80944	9.6698	9.72088	9.65829	9.64821	9.66154	9.5937	9.77124	9.75496	9.59875	9.80399	9.68456	9.72527	9.42502	9.84811	9.70332	9.06143	8.62745	9.64375	10.0331	9.54636	9.61176	9.58998	9.4207	9.33741	9.48946	9.47991	9.56783	9.50968	9.53129	9.70634	9.63215	9.60624	8.71346	9.25977	9.62771	9.63022	9.60852	8.87287	9.49498	9.49617	9.71132	9.48562
Rpl23a	11.6892	11.6015	11.5507	11.5859	11.4995	11.5284	11.4971	11.5691	11.5708	11.5384	11.5271	11.5754	11.5137	11.598	11.4105	11.8431	11.5443	10.9204	11.048	11.7606	11.4408	11.384	11.5685	11.6926	11.5796	11.2413	11.4544	11.497	11.4766	11.448	11.5166	11.3726	11.7519	11.5023	10.9064	11.4118	11.3788	11.5941	11.514	10.9538	11.5411	11.5712	11.8141	11.6284
Rpl27a	11.6094	11.4571	11.2924	11.4664	11.4315	11.3436	11.3571	11.321	11.4471	11.3768	11.3065	11.5421	11.4258	11.4445	11.1835	11.7018	11.4867	10.6661	10.9889	11.5788	11.659	11.3068	11.4311	11.5465	11.3851	11.1325	11.2664	11.4087	11.3357	11.4501	11.341	11.309	11.5514	11.3774	10.7985	11.2098	11.3013	11.3661	11.4355	10.586	11.4068	11.3519	11.6493	11.4648
Rpl28	11.0198	11.1142	10.8915	11.2378	11.1451	11.1405	11.0483	11.0169	11.1799	11.0771	11.1957	11.1465	11.1156	11.2859	11.0228	11.3847	11.1291	10.4605	10.675	11.318	11.0349	10.6754	10.9822	10.9322	11.0317	10.5583	10.9348	11.0164	10.9801	10.9098	11.0048	10.7917	11.14	10.9525	10.3219	10.9047	10.7704	11.143	11.0228	10.2182	11.0247	11.0624	11.1704	10.9535
Rpl29	9.16317	8.93584	8.6474	8.93841	8.85481	8.8666	8.7999	8.77797	8.91865	8.76987	8.94334	8.7275	8.8796	8.90408	8.67243	9.11817	8.92683	8.38099	8.03387	8.83032	9.01513	9.40436	9.10877	9.45806	9.08708	8.81372	9.04804	9.22042	8.88853	9.07332	9.24115	8.86472	9.01862	9.12637	8.4887	9.07493	8.89775	9.14957	9.23132	8.0371	9.13189	9.29008	9.35817	9.13577
Rpl31	10.8957	10.8641	10.6446	10.9053	10.7831	10.7894	10.7561	10.7543	10.8647	10.8451	10.8783	10.8872	10.741	10.898	10.6887	11.0857	10.7889	10.1999	10.4171	11.006	10.9939	10.5305	10.7801	10.8807	10.8471	10.4316	10.697	10.7694	10.7109	10.7159	10.7324	10.6463	10.9447	10.7078	10.1848	10.6548	10.6161	10.8595	10.7708	10.1439	10.7821	10.8531	11.0346	10.8259
Rpl35	11.0581	10.8749	10.6617	10.9305	10.8225	10.8221	10.7928	10.6444	10.8967	10.7405	10.9342	10.826	10.7809	10.9409	10.7403	11.185	10.8092	10.1886	10.2659	10.9765	10.9453	10.739	10.8018	11.0254	10.8305	10.4451	10.6983	10.749	10.7082	10.7474	10.7704	10.5845	11.0542	10.7401	10.0974	10.7134	10.5615	10.952	10.7912	10.0678	10.8263	10.8884	11.1403	10.831
Rpl36a	12.0823	12.0288	11.7327	12.0398	11.9845	11.9862	11.9525	11.8949	12.0629	12.0313	11.9843	12.1132	11.9599	12.0449	11.7181	12.2904	11.946	11.2355	11.0402	12.0923	12.045	11.8603	11.9394	11.9639	11.9055	11.4963	11.9049	11.8988	11.8845	11.9301	11.9075	11.8504	12.0847	11.8268	11.0004	11.7656	11.8376	11.9644	11.9076	11.1859	11.9582	11.9467	12.2081	11.8843
Rpl37	11.9357	11.8517	11.7032	11.8862	11.7646	11.7268	11.7652	11.8313	11.9265	11.9177	11.596	11.9187	11.797	11.7634	11.707	12.0518	11.8509	11.1298	11.2981	11.971	11.9111	12.1636	11.8558	11.9033	11.8181	11.473	11.7247	11.7744	11.7507	11.862	11.7316	11.7509	11.9629	11.7843	11.1578	11.6903	11.7935	11.7465	11.8219	11.1235	11.8742	11.6605	12.0281	11.8269
Rpl37a	12.1929	12.1058	12.1899	12.1864	11.9912	11.973	12.0249	11.9472	12.0483	12.0845	12.1754	12.0517	11.9477	12.2257	12.009	12.4888	11.9328	11.6649	11.5257	12.4033	12.4525	11.4458	12.0407	12.1599	12.0861	12.0036	11.9458	11.8025	11.8675	11.9709	11.9102	11.9235	12.2941	11.8677	11.3129	12.0044	11.9585	12.203	11.8992	11.6918	12.0038	12.1318	12.408	12.2437
Rpl8	10.7002	10.4705	10.1201	10.4474	10.3722	10.2936	10.355	10.2475	10.3702	10.208	10.3333	10.2597	10.3699	10.445	10.178	10.6921	10.3929	9.83803	9.89511	10.4744	10.4147	9.84259	10.3591	10.6689	10.3132	10.0056	10.273	10.3182	10.266	10.1456	10.2287	10.036	10.489	10.318	9.72257	10.1799	9.99074	10.3251	10.3695	9.65646	10.2779	10.2615	10.6042	10.328
Rplp1	13.4221	13.0554	12.8268	12.7753	12.9308	12.8512	12.9186	12.8265	12.8621	12.874	12.6841	12.8954	12.9203	12.8889	12.6648	13.2518	12.9232	12.2292	12.297	12.8545	12.8389	12.4609	12.9339	13.2984	12.6407	12.7492	12.7965	12.8263	12.7625	12.8672	12.7691	12.7091	12.9172	12.8469	12.196	12.5924	12.757	12.7301	12.8285	11.9792	12.812	12.6012	13.0579	12.6173
Rplp2	11.2325	11.2489	11.0099	11.2716	11.1618	11.1226	11.1975	10.9972	11.202	11.1661	11.1763	11.1278	11.1608	11.1942	11.0557	11.3795	11.1793	10.7094	10.7502	11.3174	11.3501	11.29	11.1532	11.1429	11.1327	10.915	11.1171	11.0518	11.0501	11.0386	11.0533	10.9843	11.2645	11.1038	10.5751	11.029	11.0054	11.1069	11.1139	10.5352	11.1126	11.1495	11.3204	11.2322
Rps11	11.5114	11.516	11.4348	11.5587	11.4496	11.4257	11.3165	11.2905	11.5353	11.4841	11.4882	11.5659	11.3958	11.4956	11.3036	11.6599	11.4432	10.7396	11.1623	11.6274	11.6732	11.4078	11.3975	11.4103	11.4993	11.2085	11.2322	11.395	11.3414	11.4453	11.3594	11.3397	11.5334	11.2968	11.0696	11.3402	11.3035	11.4174	11.3897	10.6483	11.4221	11.4254	11.5514	11.4408
Rps12	13.5746	13.3737	13.0306	13.1635	13.3368	13.1647	13.3309	13.1893	13.2593	13.0916	13.0659	13.2576	13.3485	13.2624	13.013	13.6585	13.3806	12.741	12.6523	13.2674	13.3965	12.767	13.2436	13.4184	13.0166	12.6573	13.1719	13.1746	13.0904	13.0428	13.0366	12.8793	13.2691	13.1665	12.4549	12.9575	12.8604	13.0807	13.2589	12.5478	13.0818	12.9083	13.4606	13.0137
Rps16	11.6235	11.7144	11.5081	11.7197	11.6601	11.6396	11.5866	11.5015	11.6854	11.6359	11.6965	11.6736	11.6245	11.7383	11.5485	11.8486	11.65	10.9916	11.32	11.8212	11.7931	11.4548	11.6012	11.6087	11.6162	11.2634	11.5053	11.5872	11.5421	11.5335	11.5802	11.4306	11.7823	11.5173	11.1176	11.5017	11.4574	11.7195	11.5889	11.0133	11.5924	11.6688	11.8223	11.7323
Rps17	11.8298	11.7794	11.0024	11.8183	11.6826	11.6703	11.7361	11.6351	11.7364	11.5939	11.824	11.6455	11.6771	11.7896	11.5233	11.9746	11.7053	11.2744	10.9755	11.7397	11.675	10.8282	11.6879	11.7626	11.605	10.9842	11.6168	11.5798	11.5454	11.3661	11.5269	11.2722	11.7076	11.6051	10.7051	11.4414	11.2076	11.6232	11.6472	11.0192	11.5798	11.7127	11.8464	11.3908
Rps19	9.70876	9.84918	9.75735	9.9126	9.74275	9.78789	9.75644	9.55021	9.8743	9.87206	9.78866	9.84057	9.74306	9.91637	9.73398	10.0763	9.74128	9.22018	9.27198	10.034	9.85911	9.93882	9.7523	9.6588	9.78818	9.57084	9.64038	9.65657	9.69406	9.70312	9.73104	9.69608	9.98321	9.68436	9.09097	9.71033	9.64787	9.88622	9.66789	9.00249	9.77469	9.7582	9.98485	9.95773
Rps2	11.6001	11.2309	10.7168	11.0204	11.1422	11.0047	11.0766	11.1559	11.0429	10.8684	10.9932	10.9266	11.1061	11.069	10.7588	11.3916	11.1399	10.4008	10.2695	11.0675	11.1536	10.2826	11.1512	11.4839	10.9287	10.5152	11.0413	11.1238	11.0544	10.9215	11.0049	10.8199	11.1032	11.0887	10.1238	10.7874	10.7609	10.9678	11.1805	10.2919	10.9763	10.9004	11.2986	10.8878
Rps20	10.0624	10.1173	9.97426	10.0785	10.1215	10.111	9.99883	10.0122	10.1416	10.0792	9.94623	10.2287	10.0303	10.1271	9.89264	10.2404	10.094	9.39126	9.46796	10.2014	10.3358	9.96892	9.98245	10.0017	9.96481	9.70985	9.86138	9.98079	9.9229	10.0562	9.96061	9.88643	10.1132	9.90668	9.23043	9.85943	9.83452	10.0568	9.99785	9.18522	9.95014	9.88869	10.1901	10.058
Rps21	12.1355	12.1132	11.7499	11.9842	12.1158	12.0364	12.0705	12.0533	12.0705	12.0173	11.9873	12.0337	12.1018	11.9777	11.8285	12.168	12.139	11.3638	11.4764	11.934	12.1268	12.0546	12.0008	11.9475	11.8007	11.4305	11.8931	11.9925	11.8687	11.8452	11.8656	11.8413	11.8898	11.9625	11.3065	11.7299	11.7958	11.796	12.0043	11.2263	11.8824	11.8615	11.9745	11.7447
Rps23	11.8208	11.7908	11.5961	11.6596	11.7177	11.6634	11.7564	11.7307	11.7581	11.6128	11.5262	11.7116	11.7719	11.676	11.6555	11.9821	11.7364	11.1531	11.0937	11.7765	11.9701	10.9977	11.6248	11.6866	11.488	11.242	11.5644	11.5406	11.4848	11.4932	11.4976	11.3418	11.6615	11.5386	10.8969	11.4734	11.3729	11.4945	11.5859	10.9395	11.5316	11.4101	11.7862	11.5123
Rps26	12.9756	12.9277	12.7763	12.9922	12.9344	12.7926	12.7944	12.822	12.9421	12.875	12.7471	12.9575	12.8701	12.8926	12.7388	13.1392	12.9906	12.1033	12.5627	13.1013	12.8691	12.4577	12.8359	12.8862	12.8722	12.4926	12.6838	12.8114	12.73	12.7412	12.6841	12.6381	12.9478	12.7713	12.2513	12.6672	12.6315	12.8452	12.8689	12.0909	12.8199	12.7714	13.0246	12.8754
Rps27	12.0179	12.1379	12.4386	12.3159	12.0317	12.1175	12.0345	12.1209	12.2603	12.3868	12.0755	12.3513	12.0672	12.1961	12.1764	12.328	12.0432	11.5659	11.8738	12.5094	12.3738	12.3029	12.1076	12.0111	12.2864	12.2602	11.9815	11.9611	12.047	12.227	12.0737	12.2715	12.3551	11.9621	11.7377	12.1725	12.2236	12.217	11.9594	11.3899	12.1788	12.1951	12.3773	12.4207
Rps27a	11.8924	11.8135	11.463	11.7288	11.7006	11.608	11.7773	11.762	11.7571	11.6592	11.6116	11.6986	11.7284	11.6991	11.552	12.0582	11.7628	11.4399	11.357	11.8353	11.8124	11.833	11.6919	11.8191	11.669	11.1609	11.6783	11.5889	11.5949	11.5742	11.5987	11.4872	11.858	11.6584	11.0709	11.5216	11.4945	11.6507	11.6851	11.2394	11.6876	11.62	12.0402	11.6684
Rps28	12.5034	12.669	12.5093	12.7705	12.6733	12.6557	12.5939	12.6214	12.7289	12.7353	12.6501	12.7797	12.6197	12.6801	12.6088	12.7668	12.6552	11.9937	12.3673	12.8249	12.6194	12.8394	12.5839	12.4401	12.6879	12.4132	12.494	12.5634	12.5602	12.63	12.5712	12.5698	12.7536	12.5202	12.0415	12.6174	12.5465	12.6724	12.6045	11.9887	12.6553	12.6882	12.7624	12.6884
Rps29	13.2071	13.1429	12.6946	13.0379	13.1486	12.9986	13.1142	12.9652	13.0514	12.9072	13.09	13.0041	13.1164	13.0478	12.8246	13.3057	13.1783	12.7953	12.841	13.0509	13.0092	12.9342	13.0152	13.0696	12.9024	12.5281	12.956	12.9101	12.8829	12.8331	12.8498	12.6956	13.0339	12.9452	12.5758	12.7809	12.6703	12.944	13.0395	12.4834	12.8564	12.979	13.1592	12.8245
Rps3	10.6763	10.7446	10.6652	10.7968	10.6902	10.6976	10.6613	10.6965	10.7812	10.7407	10.6011	10.8538	10.692	10.7313	10.5925	10.89	10.6933	9.98324	10.1189	10.8795	10.7901	10.8048	10.6817	10.6404	10.6959	10.433	10.6355	10.6607	10.6603	10.7472	10.6424	10.6834	10.7964	10.6799	9.96999	10.5442	10.5894	10.679	10.7034	10.0182	10.7403	10.6361	10.8876	10.7669
Rps3a1	11.5561	11.688	11.4555	11.7974	11.6435	11.7133	11.6228	11.5586	11.7868	11.8003	11.6714	11.7387	11.6257	11.7161	11.5337	11.8208	11.6358	10.8923	11.0923	11.8313	11.6103	11.1073	11.6113	11.4776	11.665	11.2389	11.5189	11.5554	11.4838	11.6098	11.6771	11.5026	11.5981	11.5603	10.7725	11.4905	11.6123	11.6594	11.5792	10.8003	11.7194	11.6316	11.7464	11.641
Rps4x	11.8465	11.8979	11.7673	11.9996	11.8501	11.9499	11.7633	11.8295	11.9522	11.9688	11.9504	11.9928	11.7975	12.0576	11.7083	12.1746	11.844	11.0224	11.3069	12.075	12.1653	12.1298	11.8661	11.8285	11.9295	11.5688	11.7048	11.7992	11.805	11.9262	11.8898	11.8298	12.0532	11.7497	11.1371	11.7481	11.8591	12.032	11.7847	10.9476	11.9058	11.9572	12.1374	11.9285
Rps8	12.427	12.3633	12.0869	12.4269	12.2866	12.3248	12.2865	12.1945	12.3636	12.3346	12.3701	12.3162	12.2738	12.4373	12.1823	12.5625	12.3038	11.6494	11.6521	12.4729	12.3651	11.7061	12.2739	12.3855	12.2841	11.8792	12.1908	12.1729	12.2087	12.1374	12.2162	12.1183	12.3969	12.2153	11.3921	12.1368	12.1127	12.3882	12.1956	11.6064	12.2384	12.3057	12.4747	12.2801
Serbp1	7.46993	7.12287	6.40629	7.03275	7.07563	7.03044	6.96869	7.1734	7.01681	6.69725	7.13475	6.76064	7.05485	7.11695	6.69933	7.27693	7.02808	6.17034	6.04699	6.89088	7.08446	6.61007	7.07703	7.38112	6.91843	6.27922	6.89098	6.99397	6.97216	6.69473	6.96489	6.62578	7.04591	7.0015	5.93927	6.63372	6.58482	6.93095	6.97373	6.26524	6.93599	6.97935	7.18007	6.76335
Sf3b4	8.23007	7.66868	6.92008	7.49766	7.63757	7.57567	7.50792	7.72148	7.56085	7.24064	7.7391	7.63368	7.66729	7.41268	7.23588	7.82194	7.63664	7.06439	6.89371	7.26837	7.70032	7.29693	7.68626	8.02224	7.42024	6.86227	7.46337	7.64699	7.49815	7.50009	7.47193	7.16259	7.43509	7.52053	6.85505	7.11344	7.21013	7.33609	7.60777	7.05102	7.52954	7.41423	7.67784	7.21332
Slfn2	0.114765	2.40223	1.39292	1.01898	2.46899	1.34898	2.01777	3.88887	1.34879	1.5395	0.559556	1.26943	2.23817	0.845826	2.76696	0.199947	2.7329	6.06704	6.77729	0.311667	0	0	2.96297	0.459983	2.44378	0	3.89622	3.66249	4.22779	2.38424	2.25993	3.47439	1.26165	3.21001	7.60407	3.37906	2.4417	1.85527	3.58699	6.07343	2.182	2.89633	1.01195	0
Slfn4	0.120209	0.113412	0.295763	0.193622	0.240457	0.207455	1.03743	1.55233	0.14826	0.341223	0	0	0.333561	0	0	0.0873306	0.233422	4.89485	0.887656	0	0	0	0.824706	0.451879	0.11243	1.17134	1.14807	0.407491	0.299907	0	0.186922	0	0.134599	0.401414	4.856	0.550329	0	0	0.323474	7.27082	0.319058	0.202024	0	0.379719
Smarcc1	4.87634	5.00468	4.63978	5.25855	5.44205	5.55207	4.90838	5.23411	5.45124	5.39903	5.22118	5.37938	5.14923	5.18464	4.78474	5.00436	5.23812	3.85784	4.36319	5.11047	5.03132	4.84262	5.03064	4.82158	5.05361	4.92968	4.73871	5.30726	5.18023	5.30109	5.36228	5.02859	4.85413	5.08049	4.18921	4.67599	5.24512	4.80985	5.09571	3.95026	5.28679	5.10275	4.90518	4.99678
Snx5	7.28047	6.84384	6.65311	6.97527	6.70489	6.91261	6.50299	6.87964	6.71578	6.59541	6.69656	6.62686	6.60441	7.34634	6.48301	7.27855	6.6376	5.70513	6.35547	7.34901	7.69991	5.54213	6.76448	7.06169	6.93125	6.44358	6.43205	6.5356	6.53797	6.69727	6.67981	6.59057	7.16342	6.56516	6.17899	6.31375	6.56413	6.97286	6.58554	5.78022	6.63375	6.56942	7.08646	7.20808
Srsf11	7.47873	7.39338	7.3436	7.3921	7.27852	7.24806	7.30645	7.25833	7.45573	7.54133	7.28581	7.45372	7.45504	7.29804	7.22258	7.56442	7.3804	6.49195	6.96628	7.6204	7.28372	7.54397	7.50635	7.56179	7.58594	7.32509	7.51527	7.46044	7.50105	7.65495	7.43567	7.50328	7.61218	7.59842	6.95893	7.43716	7.62381	7.49406	7.54526	7.08087	7.61675	7.51017	7.7251	7.66624
Srsf6	6.96457	6.84959	6.56325	7.02236	6.80478	6.82542	6.78229	7.10822	6.98654	7.08221	6.93802	7.07709	6.80215	6.85263	6.59971	6.93866	6.84726	6.66283	6.36709	7.0734	6.46725	6.61846	6.94693	7.02827	7.12806	6.67008	6.87253	6.88657	6.92729	7.14854	7.05166	7.2124	7.08433	6.8806	6.32242	6.83214	7.13618	6.94637	6.89066	6.34183	7.09591	7.03248	7.00428	7.16065
Srsf7	7.37314	7.24884	6.44927	7.13354	7.1644	7.1599	7.04869	7.30797	7.14763	7.06811	7.17829	7.25739	7.14704	7.11932	6.94361	7.17001	7.21756	6.44318	6.73938	6.90156	7.56106	6.55179	7.36051	7.4536	7.44424	6.82774	7.26995	7.38757	7.55677	7.48746	7.42225	7.61746	7.56933	7.41214	6.88924	7.25781	7.35664	7.47192	7.3887	6.64874	7.45737	7.41233	7.55248	7.36884
Syncrip	5.66772	5.34092	5.02841	5.38938	5.43818	5.44539	5.30886	5.05269	5.467	5.38524	5.60763	5.42064	5.37384	5.50929	5.14917	5.5551	5.42743	4.42497	4.59446	5.27773	5.14666	4.21266	5.1915	5.49442	5.22664	4.93469	5.12858	5.34396	5.29909	5.1584	5.3288	4.98779	5.32226	5.32867	4.54262	5.13648	5.06875	5.16893	5.35029	4.63286	5.34989	5.31998	5.48188	5.08255
Taf1d	8.07888	8.06705	7.13082	7.82199	7.92704	7.85188	8.01471	7.88754	8.11056	8.0963	7.6941	8.16848	8.14828	7.78711	7.39205	8.01924	8.15806	6.86423	7.27195	7.85361	7.9509	6.59506	8.22339	8.29624	8.21483	7.55065	8.14753	8.18889	8.29107	8.44261	8.16936	8.39087	8.20786	8.32368	7.40823	7.61731	8.32284	8.02647	8.26724	7.1381	8.3346	8.01762	8.43014	8.25653
Tln1	4.92797	5.44001	6.1962	6.03221	5.4496	5.6289	5.68325	5.54366	5.79906	5.93564	6.36042	5.55396	5.69489	5.64847	6.08478	5.3718	5.63364	6.01731	6.14976	5.81911	5.42556	5.66993	5.39397	4.82647	5.85409	6.28325	5.59153	5.29836	5.50129	5.48015	5.46871	5.65122	5.44721	5.64734	6.17432	5.95496	5.97543	5.37764	5.41903	6.0717	5.69416	6.38234	5.29138	5.82639
Tra2b	7.58487	7.53409	7.31311	7.56459	7.52787	7.51091	7.35338	7.41074	7.53654	7.51824	7.49344	7.64235	7.42158	7.5723	7.33803	7.54713	7.38266	7.22514	7.1771	7.62808	7.1098	7.26161	7.71871	7.64198	7.73512	7.51525	7.54332	7.71289	7.68153	7.79142	7.70989	7.59722	7.67536	7.60418	7.3973	7.56207	7.67973	7.688	7.6224	7.29674	7.796	7.73236	7.67258	7.71616
Ubc	7.49791	7.78172	8.50994	7.79089	7.9244	8.1615	7.65259	7.64626	7.8287	8.41006	7.48608	8.18627	7.69368	8.05233	8.08058	7.48725	7.74475	7.76725	8.26895	7.96227	7.3959	8.50607	7.92135	7.73573	8.01529	8.69368	7.78404	8.14178	8.05656	8.34161	8.15554	8.48034	7.85525	7.84974	8.73826	8.2562	8.51913	8.15154	8.1161	8.0989	7.98758	7.56165	7.67363	8.23706
Xrcc6	4.79786	4.24585	3.66509	4.40886	4.33416	4.50596	4.17982	4.65762	4.53278	4.52788	4.59462	5.72937	4.2055	4.48449	3.61079	4.4409	4.43232	3.58943	3.29278	4.08393	4.22439	5.21186	4.46544	4.81629	4.42118	3.69649	4.15987	4.44728	4.28011	4.98847	4.3917	4.22871	4.40633	4.20722	2.86378	3.8805	4.16762	4.40848	4.32421	4.00554	4.35136	4.58368	4.65109	4.20482
Module3
	SKO.5	SKO.17	SKO.19	SKO.6	SKO.14	SKO.4	SKO.3	SKO.8	SKO.0	SKO.1	SKO.15	SKO.7	SKO.12	SKO.10	SKO.13	SKO.11	SKO.2	SKO.21	SKO.18	SKO.9	SKO.16	SKO.20	WT.17	WT.5	WT.6	WT.19	WT.3	WT.14	WT.8	WT.7	WT.4	WT.20	WT.16	WT.12	WT.18	WT.13	WT.1	WT.10	WT.2	WT.21	WT.0	WT.15	WT.11	WT.9
Akap13	2.36213	3.93502	5.21704	4.79932	3.95522	4.75287	4.04351	4.12159	4.81636	5.22602	3.8144	4.62528	4.09906	4.24601	4.79458	3.40774	3.9544	3.43904	3.91423	4.71171	2.77007	4.88152	3.85354	2.2529	4.49216	5.00449	3.91556	3.7436	4.08861	4.54508	4.27119	5.06045	3.6821	3.98049	3.80708	4.64697	5.06812	3.85265	3.62605	4.00291	4.53623	3.46796	3.36487	4.7207
Aldoa	7.47389	7.97154	7.85813	7.62935	7.74112	7.3066	8.34513	7.85182	7.85896	7.69905	7.51181	7.08438	8.24205	7.05507	7.79032	7.93316	8.04683	8.37787	7.65837	7.63015	7.98201	7.72096	8.0056	7.55968	7.71198	7.72748	8.47262	7.9013	7.9702	7.2248	7.46277	7.67823	7.71427	8.36717	8.09959	7.78192	7.68256	6.99799	8.23855	8.56143	7.94738	7.56698	7.84458	7.59026
Angpt1	2.19848	5.27881	7.52964	7.15519	3.9157	6.67921	3.85537	5.75646	6.71011	7.66698	7.28884	5.695	4.14577	6.5404	6.4538	4.38659	3.38557	2.94266	3.02145	6.26703	5.28196	6.82507	5.0848	2.68421	7.17133	7.58566	3.67236	3.97261	5.48435	5.70209	6.50639	7.13205	5.61869	3.80891	2.5588	6.60219	7.42978	6.57892	3.40448	2.87897	6.6288	7.44075	4.78693	6.27064
Ankrd13a	6.86739	6.73754	7.26559	7.25765	6.70507	7.23919	6.52236	6.77111	7.12977	7.52502	6.82958	6.92773	6.57327	7.15323	7.14882	6.88012	6.57489	6.27897	5.89066	7.28458	7.07985	7.60142	6.63461	6.63764	7.0171	7.15537	6.43505	6.51236	6.64117	6.85636	6.98181	7.08738	6.74507	6.40283	6.1095	7.08839	7.24963	6.92401	6.32033	6.16201	6.91379	6.75167	6.70057	6.9963
Arid1a	4.91437	5.37899	6.14389	5.65032	5.6565	5.75738	5.31518	5.55676	5.69327	5.81015	5.02768	5.83751	5.4541	5.72353	5.53369	5.42796	5.52192	5.14786	5.09519	6.07234	5.61447	5.99738	5.32359	4.70447	5.67032	6.02323	5.05667	5.49914	5.41639	5.75194	5.51474	5.70298	5.7081	5.20557	4.94778	5.55615	5.74659	5.61172	5.30389	4.80703	5.55497	4.9886	5.54913	6.22333
Cbfa2t3	4.34904	4.25131	5.81221	5.68261	3.73661	4.4582	3.88477	4.03589	4.69411	5.6893	5.16668	4.68455	3.92468	5.33411	5.0394	5.4741	3.70342	3.48905	5.38021	6.01738	5.6668	6.25155	4.77944	4.85419	6.09446	6.36436	4.11724	4.28289	4.73194	5.27756	4.79348	5.99801	6.01143	4.20536	5.6346	5.43918	6.12761	5.84479	4.15779	3.5521	5.28425	5.60991	5.86235	6.54727
Ccnl1	7.02847	7.48513	8.0837	8.08343	7.40907	7.6252	7.31804	7.63533	7.66173	8.26324	7.48034	7.74718	7.39385	7.83049	7.74087	7.51403	7.36031	7.32651	7.76822	8.45234	7.93462	8.11326	7.67506	7.09377	8.27188	8.37865	7.46852	7.62469	7.54395	8.0284	7.63719	8.33983	7.87503	7.44062	7.88512	7.98104	8.32773	8.07942	7.42058	7.48877	7.76104	7.62507	7.86035	8.89193
Cd69	2.78245	5.64949	8.31792	6.28133	5.66849	4.89979	5.00071	5.67129	4.98584	5.27123	3.74254	7.16474	5.35518	6.57746	7.741	5.15399	5.13959	4.42682	3.05741	7.41035	7.13168	5.18879	6.3056	2.81761	7.52963	8.91311	5.4467	6.24798	5.64343	7.53738	6.01226	5.50054	6.33917	5.72825	4.51726	8.03689	5.6804	6.82996	5.73675	4.99398	5.77859	4.19427	5.37314	8.00225
Csgalnact1	0.648664	1.50183	1.54169	3.24988	0.276915	3.1601	1.0441	2.20421	2.81301	4.52612	3.74826	0.826837	0.822792	2.85752	2.22661	1.42712	0.252461	0.564813	0	2.04189	3.50716	0	1.40899	0.754136	3.04651	1.73878	1.09433	0.0853237	1.77411	0.980217	2.60882	3.76892	1.90232	0.505073	0.739119	2.52812	3.88133	2.873	0.129397	0	2.76034	3.31888	1.29897	1.26611
Csrnp1	2.17661	3.65971	5.77563	4.81735	3.62279	4.20606	3.13548	4.11413	4.17085	5.59163	3.81481	5.37225	3.02905	4.1822	4.25321	3.556	3.37213	2.84629	4.40352	5.04367	5.36443	5.79751	4.14895	2.50824	5.06814	5.70995	3.34883	3.44873	3.9475	5.78255	4.4387	5.57663	4.49703	3.39467	4.73604	4.73462	6.10072	4.54295	3.36956	4.22827	4.38541	4.33732	3.97761	6.00405
Ctdsp2	3.64302	4.15134	5.37854	5.0919	4.24995	4.87389	4.01649	3.79268	4.6042	5.26817	4.79566	4.6281	4.15065	5.05389	4.53023	4.38384	4.24659	3.95093	4.61527	5.12216	5.16111	5.90873	4.09715	3.49054	4.98353	5.34661	3.91468	4.06916	4.34265	4.57522	4.68583	5.22283	4.83548	3.91263	4.72443	4.52292	5.16798	4.90143	3.80149	3.26841	4.71054	4.79812	4.45486	5.28311
Dapp1	3.89057	5.32237	5.9162	6.51556	4.66166	6.1504	5.28417	5.51521	6.2088	6.30157	6.73285	5.17696	5.08507	6.01383	5.92	4.58661	4.31415	3.9563	4.53771	5.73311	5.6034	6.29727	5.46376	4.10557	6.92686	6.11741	5.30863	4.77808	6.01297	5.64129	6.45464	6.96412	5.88172	5.24945	4.91601	6.49619	6.60033	6.25931	4.4513	3.29025	6.45225	7.24183	5.08418	6.26084
Ddx17	4.99618	5.03431	5.63969	5.60403	4.85954	5.07985	5.15375	4.91036	5.49454	5.77243	5.50818	5.47338	5.07438	5.1771	5.3381	5.3347	5.05436	4.94593	4.96706	5.6674	5.61527	5.99186	5.24781	5.13982	5.88079	5.76168	5.17985	4.95398	5.24859	5.53789	5.30347	5.87111	5.76163	5.17818	5.18285	5.55477	5.98596	5.51559	5.13452	5.36923	5.75879	5.63812	5.85693	6.14891
Def8	4.28031	4.50493	4.70621	5.19739	3.80062	5.08826	4.65238	4.75153	5.18278	5.75785	4.0547	3.66156	4.23244	5.20667	5.21448	4.99781	3.84339	3.27432	2.84741	5.52595	4.529	4.95477	4.28344	4.16369	4.85571	4.34287	4.4225	3.75033	4.3734	3.57014	4.6632	5.1837	4.80344	4.1619	3.54711	5.08282	5.25718	4.66146	3.79609	3.9657	4.55277	3.88219	4.4359	5.20606
Dip2b	1.22044	1.9358	2.8014	2.06092	1.79866	1.99139	1.6735	1.63856	2.28273	2.7165	1.96876	2.16049	1.64328	2.18195	2.13308	2.41676	2.1224	1.69846	1.74633	3.08447	2.9029	2.9266	1.96376	1.14931	1.89901	1.7927	1.5326	1.70287	1.70855	2.1804	1.87271	2.08743	1.8516	1.9177	1.36057	1.67068	2.46293	1.48679	1.90623	1.81887	1.94517	1.60314	1.69595	2.30764
Dnajb1	4.94082	4.93289	5.60213	5.47693	4.82656	5.11899	4.58604	5.15685	5.01297	5.63737	4.8968	5.43295	4.68218	5.27097	5.09103	4.98415	4.66513	4.1819	4.78902	5.5801	5.40044	5.26138	5.57168	5.2451	6.06132	6.70077	5.12877	5.28081	5.7122	5.81218	5.45241	6.2638	6.14089	5.10179	5.4552	5.98836	6.07126	5.98979	5.08847	5.03801	5.71557	5.61409	5.81412	6.75368
Dusp1	4.53474	5.71437	7.69088	6.36346	5.40187	6.21057	5.33609	5.84561	5.75095	6.50838	5.86163	5.93411	5.39196	6.83794	7.38255	5.98258	4.85149	5.48346	6.44555	7.13965	5.82471	4.71253	6.29791	5.04222	7.38707	8.54835	5.9277	6.33464	6.08451	6.86327	6.80927	7.04188	6.82092	6.03152	6.5548	8.07478	7.32786	7.28807	5.62793	6.00445	6.83132	6.37251	6.70883	8.17589
Egr1	2.51513	4.24262	7.27499	6.37107	3.3304	4.75943	3.24031	3.8748	4.42248	6.7387	5.87462	5.06873	3.70848	5.99156	6.296	5.24015	3.11854	3.57202	3.13197	7.33654	5.73832	5.76513	5.80074	3.81757	8.01045	9.10201	4.08483	4.3538	5.01542	6.20528	5.98986	7.29467	7.25796	4.46596	4.56103	7.92131	7.61092	7.56104	4.1464	3.65683	6.0086	6.1476	6.83518	9.22149
Fos	5.47773	7.03629	8.1225	7.57547	7.28705	7.55943	5.81951	7.24643	7.10468	8.5839	7.54168	8.29726	6.51428	7.46599	7.57707	6.33409	6.976	6.28974	8.82135	7.38522	6.62202	7.83361	7.77833	6.46835	8.67108	9.27131	7.01201	8.23947	7.56516	9.12611	8.5181	8.94552	7.66205	7.6864	9.0847	8.67539	9.41107	8.29907	7.70642	7.34914	8.28788	8.01873	7.42346	9.19164
Fosb	5.25736	6.23658	8.0355	7.0441	5.66148	6.59058	5.58559	6.28513	6.31632	7.63007	7.34301	6.7043	5.61425	6.90309	7.3199	5.87177	5.51988	5.64294	5.97227	7.02134	5.68542	7.79785	7.0761	6.30753	8.47641	9.09536	6.43617	6.90661	6.52873	7.63696	7.41173	7.65491	7.19617	6.67632	6.28348	8.54214	8.3444	7.80052	6.55043	6.17083	7.46672	7.91158	7.15024	8.74245
Foxo3	3.50751	3.64549	4.99719	4.51568	3.40097	4.27885	3.26821	3.63015	4.38221	5.00303	3.41085	4.22407	3.48987	4.32989	4.05483	4.19143	3.50551	3.16514	3.10184	5.02401	3.44791	5.84728	3.70189	3.33018	4.41603	4.99253	3.03557	3.32915	3.59094	4.17791	3.89934	4.76225	4.46912	3.203	3.17942	3.76733	4.86606	4.36879	3.05646	3.00576	4.09767	3.33519	4.13757	5.00844
Gata3	0.470603	1.32916	2.21632	2.86529	0.740591	2.94708	0.506807	1.13199	2.54808	4.0339	2.46906	3.79184	0.761195	2.45166	1.60078	1.5477	0.519108	0	0	2.52173	0	4.29382	0.651225	0.539542	1.92525	1.7294	0.179269	0.111676	1.59738	2.90484	2.32428	3.84948	1.42652	0.396632	0.668393	0.363236	3.34728	1.97675	0.168588	0	1.44856	1.91836	1.26493	2.44753
Gm47015	1.67217	3.45059	5.66131	4.49458	2.27743	3.2697	3.09329	1.27153	4.25605	5.61256	3.48368	4.76386	3.31393	3.45391	4.01892	3.92156	3.07936	3.32409	2.93259	5.32033	4.50313	6.07195	3.07856	1.58453	4.01615	4.33909	2.40381	1.63289	3.25784	3.85764	2.52527	5.39782	4.08967	2.09961	2.27696	3.61034	4.79998	3.19772	2.05759	2.98548	3.44621	2.96686	3.01387	4.26932
H2-T23	4.35862	5.3835	6.91269	6.32719	4.78755	5.65751	4.48372	6.20697	5.73258	6.46735	5.66711	5.99616	4.7316	6.10951	6.20524	5.56623	4.9483	4.53114	6.66868	6.69722	6.33601	8.51923	5.8761	5.2614	6.87979	7.33248	5.19916	5.61437	6.24821	6.6789	6.11598	7.41852	7.32479	5.39649	6.96815	6.73291	6.95417	7.0113	5.50034	5.44129	6.24556	6.70906	6.40108	7.29537
H3f3b	8.66553	8.97262	10.1195	9.22205	9.08953	9.32528	8.70619	8.83972	8.72308	9.23994	9.08545	8.86357	8.77821	9.48004	9.82123	8.42587	8.54904	8.67023	8.88118	9.43984	8.67864	9.52931	9.05102	8.48019	9.40796	10.4521	8.94821	9.20012	9.02399	9.06251	9.35421	9.49407	9.01335	8.83527	9.32971	10.0394	9.47136	9.49452	8.62196	8.92878	8.80985	9.08678	8.565	9.97787
Hes1	4.45787	4.38374	8.13529	5.46109	1.62358	3.77557	0.822252	1.85187	3.08767	7.33534	3.58617	6.32753	1.74042	5.14332	3.54193	5.91037	1.64801	2.98763	3.45259	6.36552	4.39236	7.67828	4.50187	3.85592	5.41216	8.5942	0.745126	2.33743	2.82797	6.65888	3.81494	7.20844	4.36036	1.77632	3.98568	3.58171	8.10965	4.55492	2.26323	3.24992	3.75233	4.87831	4.84081	5.70654
Ier2	5.74092	6.84039	8.382	7.66482	6.84752	6.95336	6.52376	6.2075	7.13096	7.9292	6.73171	7.46677	6.86801	7.54357	7.70293	7.07061	6.82589	6.88892	7.06264	8.34363	7.79802	8.46928	7.12106	5.90464	8.0958	8.93533	6.8591	7.05996	6.9994	7.81845	7.27779	7.99048	7.71302	7.10691	7.69605	8.2287	8.10278	8.09806	6.80912	7.30536	7.47436	7.05263	7.5844	9.15965
Ier5	3.48796	3.89281	5.64405	4.80418	3.25683	3.92095	2.48866	3.37231	3.72974	5.13848	4.46326	5.26852	2.91786	4.62591	4.50931	3.92557	3.33153	3.45149	5.86456	5.09564	3.31649	6.21082	4.54237	3.86223	5.53318	6.58043	3.12887	3.94992	3.75697	5.87516	4.37513	5.71965	4.67872	3.33389	6.05205	5.03344	5.95415	5.08853	3.72528	3.96564	4.58264	5.0127	4.43666	6.22799
Ifitm1	4.46151	7.7439	11.328	8.59777	6.54429	7.53765	4.95878	6.86494	7.74551	8.87922	5.41953	6.37442	6.26735	9.08502	10.1217	9.19629	6.4641	6.16371	5.73792	10.8334	7.07885	10.7744	7.14519	4.19581	7.61899	11.1482	5.13819	6.68897	7.11851	7.24125	7.69877	8.69509	8.19283	6.73217	4.50129	9.37963	8.89493	7.67546	6.73663	4.57574	8.05457	5.62856	8.06331	9.6915
Ikzf2	1.01243	3.34107	5.4526	4.01313	1.92783	4.42329	3.11717	3.46349	4.70781	4.5908	2.0198	2.80708	2.95411	3.77513	5.58846	2.67553	1.84332	1.31733	0.866769	4.1648	2.02683	3.75867	2.93724	1.079	4.1338	5.88815	2.72541	1.53456	3.31366	2.89667	4.09913	4.57989	3.53557	2.32065	1.37152	5.65005	4.39341	3.9316	1.23666	0.726349	4.40431	1.77978	2.93992	4.24795
Iqgap2	4.04791	5.15148	5.61395	5.83266	5.5617	5.74954	4.89041	5.48862	5.70779	6.13791	5.47312	5.56953	5.1595	5.58061	5.60671	4.9909	5.46662	4.4518	5.60997	5.92048	5.87645	5.7053	5.1372	4.17787	5.73631	5.49649	4.84997	5.54168	5.35688	5.48225	5.51669	5.71297	5.48398	5.20839	5.51974	5.76259	5.76972	5.49658	5.34342	4.46059	5.39999	5.52486	5.07027	5.94066
Irf1	3.21384	4.20845	5.76145	4.72368	4.0963	4.28127	3.82226	4.83557	4.24463	5.25415	3.15623	5.02298	3.9706	4.68458	4.57947	4.29323	3.82201	3.15839	3.9519	5.67983	7.23434	6.18457	4.60643	3.43292	5.21722	6.47186	4.3697	4.40858	4.61373	5.69375	4.59513	6.11696	5.58283	4.11989	4.66753	5.13768	5.74817	5.19285	3.95515	3.75313	4.62175	3.88251	4.71031	6.33873
Jun	6.43283	7.95733	10.0288	8.82695	7.59934	8.14214	7.48985	8.02506	8.05692	8.54869	8.42434	7.85695	7.6891	8.57274	9.23338	7.78627	7.51734	7.20731	7.27882	9.33872	7.93654	8.93343	8.3246	6.7582	9.54284	10.6504	8.10505	8.11645	8.43296	8.52158	8.49164	9.20085	8.9345	8.12669	7.93593	9.83897	9.15216	9.00847	7.81622	7.65475	8.6514	8.90087	8.28393	10.125
Junb	5.7065	6.2428	8.62711	7.44901	5.8929	6.28151	5.49016	6.34828	6.43393	7.44836	6.52497	7.56538	5.86268	7.52436	7.62246	7.11438	5.77135	5.81058	7.29339	8.52656	7.5519	7.64016	7.00277	6.10231	8.38138	9.33192	5.96647	6.399	6.47371	8.13554	7.07011	7.96172	7.95581	6.36216	7.69573	8.36169	8.26731	8.22124	6.22498	6.30916	7.17179	7.16939	7.66749	9.41197
Jund	8.28897	8.80368	10.6775	9.5476	8.32075	8.79039	8.34625	8.59566	8.78661	9.66569	9.26889	8.92467	8.30642	9.37147	9.78717	8.81822	8.10437	7.86308	8.19286	10.167	9.51471	9.62628	9.16972	8.41747	10.1984	11.185	8.80039	8.79153	8.65907	9.4199	9.19881	9.77535	9.5104	8.7778	8.66307	10.4102	10.1939	9.73405	8.48987	8.61417	9.38803	9.66638	9.28866	10.8544
Klf6	3.06238	6.23118	8.8883	7.0899	5.96217	6.92535	5.42751	6.38395	6.68772	7.67397	5.78198	6.07333	5.86671	6.96013	7.65279	4.96937	5.74388	5.68867	7.01297	7.43538	6.56705	8.1512	6.64356	3.93981	7.73524	9.06014	6.01264	6.67315	6.42394	6.82218	7.05169	8.04122	6.65433	6.59564	7.41367	8.02983	8.34189	7.05329	6.16384	6.74137	7.374	6.8413	5.39601	7.77253
Klhl24	3.19137	3.97798	5.28419	4.64195	4.07909	4.56223	4.12504	2.62218	4.53652	5.2449	3.96055	4.71575	4.04428	4.28195	4.40395	3.48943	3.98004	3.60961	3.85514	5.05144	3.03311	4.92088	3.96245	2.644	4.30971	5.20309	3.96916	3.98353	4.10661	4.69337	4.34995	5.19598	3.83128	3.94867	3.4089	4.53891	5.04807	3.94848	3.84909	3.48481	4.33986	3.70381	3.12571	4.56301
Lat2	1.59853	5.21181	7.95921	5.6273	6.10058	5.42793	3.3624	5.48757	5.95912	5.95057	4.89739	6.80529	4.71699	4.69133	6.95999	3.65528	6.11135	2.44326	6.6294	5.66292	5.0452	7.03916	5.18995	2.10219	5.5991	7.90191	3.26029	6.12619	5.5716	6.48064	5.48068	5.92246	4.30822	4.76605	6.60866	6.31373	5.78433	4.84369	6.22653	2.96611	5.99483	4.71922	3.43815	5.61933
Leng8	3.92786	3.90524	5.1691	4.47273	3.63987	3.90457	3.87095	3.75457	4.22507	4.86442	4.00667	4.46596	3.84719	4.39203	4.14459	4.28976	4.05693	3.79791	4.41671	4.99243	4.29449	5.47188	3.83752	3.67551	4.40225	5.09944	3.64523	3.57034	3.60168	4.39679	3.78342	4.99471	4.15294	3.64117	4.26285	4.16443	4.78731	4.21468	3.59529	3.79015	3.92835	3.74606	4.19144	4.79246
Med21	5.55359	6.01207	4.536	4.8593	5.96441	5.20463	6.40912	6.07367	5.30223	4.78215	5.05927	4.71422	6.12782	5.1566	5.00392	5.11262	6.02681	6.9477	5.31879	4.97083	6.08559	5.79579	6.22585	5.69728	5.35155	4.92654	6.876	6.05685	5.98723	5.17089	5.3125	5.33325	5.03571	6.50708	5.62522	5.45264	5.0484	5.37073	6.262	7.00241	5.41747	5.509	5.28683	4.89876
Meis1	0.871828	3.4138	4.58061	5.24839	2.48967	4.53038	2.23805	3.34055	4.33217	5.52646	5.40384	3.81917	2.50769	4.57676	3.40012	2.41225	2.32905	1.98693	1.69196	4.17843	3.66242	5.60109	3.17212	1.10986	5.44131	4.52455	2.00807	2.16811	3.44851	4.10584	4.11562	5.22304	3.31178	2.09298	2.00364	3.64578	5.55833	4.52149	2.10358	1.25026	4.3986	5.56877	2.17279	4.39159
Midn	3.93256	4.7129	5.9482	5.12573	4.77246	4.95734	4.65739	4.20746	5.07435	5.47777	4.61984	5.35955	4.69485	4.49796	4.96678	4.47069	4.77114	4.85044	4.40562	5.52027	4.62256	5.61973	4.62188	3.71452	4.8415	5.40214	4.20652	4.42963	4.45576	5.21477	4.40304	4.8967	4.48034	4.44262	4.23205	4.73129	5.34917	4.36316	4.44964	4.79833	4.95063	4.44513	4.71518	5.75913
Mpl	0.505077	2.51418	1.33605	5.50662	0.44845	4.02999	0.465949	1.8441	3.25662	6.14966	6.88441	1.1825	0.367917	4.47925	1.34323	0.223115	0.477415	0.755326	1.53548	2.13465	0	4.40813	2.82728	0.989741	5.55949	1.4212	0.364697	0.608669	3.43829	2.76472	4.23238	6.09945	2.18212	0.228926	0.971408	1.26323	6.6399	4.44245	0.265547	0.769055	4.33111	7.05678	0.817652	2.38863
Msi2	4.5422	4.97518	5.21641	5.82766	4.37296	6.27309	4.37778	5.30077	6.01644	7.06077	5.30537	6.13976	4.39725	5.50915	5.24974	4.80142	3.9662	2.86841	3.18863	5.28939	5.53803	6.74017	4.87114	4.6415	5.60052	4.90276	4.41869	4.46109	5.15052	6.06635	5.98429	6.49006	4.79456	4.25668	3.31336	5.38043	6.7946	5.32303	4.02506	2.89733	5.84494	5.28713	4.75641	5.16389
Mt1	9.38273	7.94459	5.42575	5.97536	6.29392	5.02619	7.9874	6.95404	5.96888	4.18507	5.98476	4.28261	7.43914	7.59255	5.73418	8.98144	6.98434	7.76973	4.76264	7.10712	7.47355	5.61557	7.6078	9.15492	5.73022	5.20374	7.59399	5.63209	6.07127	4.2022	4.25124	3.23915	7.72317	7.13981	5.58908	5.23143	3.85344	6.54032	6.44886	7.99487	5.25823	5.78231	8.35446	5.9723
Mta3	4.49416	4.41648	5.41235	5.37488	4.19682	5.06332	3.52014	4.00301	5.03154	5.31248	4.97376	6.03972	3.54567	5.09851	4.80959	4.91655	3.69507	2.93643	4.54895	5.4778	5.11289	4.36245	4.29965	4.37997	5.1135	4.79612	3.11281	3.80178	3.85252	5.2765	4.40416	4.68747	4.95615	3.35499	4.54251	4.26385	4.64452	4.95038	3.47248	2.96556	4.57169	4.66422	4.77448	5.12745
N4bp2	2.2688	2.56273	2.95951	3.23312	2.60643	2.87643	2.60817	2.48286	2.93863	3.46621	3.07524	3.12456	2.66328	2.95299	2.80201	2.61334	2.66003	2.65994	2.02109	3.34119	3.40517	3.81112	2.45812	1.81487	3.01857	3.09915	2.28126	2.22152	2.44495	2.84093	2.27869	3.01858	2.75319	2.52031	2.10494	2.60005	3.3509	2.53228	2.32005	2.34586	2.5646	2.52044	2.50282	3.15864
Nfkbiz	2.10866	3.79166	6.24341	4.41243	3.43514	3.39789	2.65232	3.3587	3.53729	4.86379	2.32228	5.42932	3.06193	4.01575	6.38576	3.1906	3.1864	3.06648	3.27607	5.15453	3.0171	5.47205	4.17513	2.07776	5.53423	6.93256	2.71173	3.8833	3.26424	5.88035	4.09598	5.07866	4.00736	3.37049	3.92538	6.8511	5.47608	4.69095	3.38381	3.53238	4.07778	2.44988	3.52268	5.86426
Nr4a1	1.63625	4.92053	5.38327	6.84973	3.76691	5.48683	1.72905	4.48866	4.84056	8.35628	5.56536	7.75853	2.68988	5.83605	3.58884	2.46581	3.12253	3.94801	6.13315	5.89998	3.5801	8.39264	5.50785	2.35635	7.37724	6.46079	2.02495	4.35827	4.47233	8.24622	5.73043	8.23732	5.17633	2.26226	6.15002	3.64504	8.93729	5.99425	3.4154	3.36875	5.34176	6.16889	4.01392	7.06592
Nrgn	4.57891	6.80306	4.69097	9.03967	5.44468	8.25159	5.30073	6.66095	8.00729	8.59414	10.2619	8.46955	5.38967	8.15619	6.03438	6.16976	4.36205	2.37905	4.23128	6.77154	7.66584	7.69303	6.96241	5.20313	9.38485	4.63885	5.45739	5.75671	7.27438	7.97765	8.32656	8.48639	7.64398	5.50096	4.4928	6.44028	8.76579	8.62128	4.77967	5.59412	8.24991	10.5335	6.88513	7.88469
Nrip1	3.52159	3.56002	5.02183	4.71634	3.02206	4.27918	2.90701	3.25812	4.3176	5.14419	3.88386	3.72777	2.92551	4.34623	4.11369	3.66428	2.9906	1.71176	2.94469	4.95006	4.26595	3.98823	3.41233	3.35227	4.3419	4.99252	2.76088	2.69265	3.24166	3.68443	3.75865	4.48756	3.88963	2.85296	2.83187	4.03901	5.01085	4.16306	2.54286	1.84308	4.05689	3.90601	3.63453	4.77188
Nub1	3.59973	4.06607	4.49372	4.38584	4.17874	4.23005	3.77261	4.42228	4.08949	4.49406	4.21737	4.24259	3.93858	4.27185	4.22626	3.79913	3.92966	3.87933	4.48873	4.48604	4.43381	4.15425	3.9708	3.45972	3.75922	4.14788	3.86572	3.99058	4.02844	4.49319	4.19563	4.62246	4.12408	3.83637	4.47779	4.1006	4.48975	3.93295	3.77043	3.59853	3.989	3.92812	3.65074	4.28051
Phf14	5.18379	5.8447	6.25819	6.0709	6.11349	6.59323	5.7503	6.04944	6.56153	6.37746	5.69224	6.71015	5.82969	6.04599	6.06564	5.42453	5.90306	4.88582	5.2563	6.07236	5.59368	6.79649	5.76706	5.21106	5.91907	6.15465	5.46374	5.81686	5.8285	6.48077	6.44378	6.14874	5.57703	5.50331	5.17366	6.00023	6.26949	5.95767	5.54289	5.0904	6.16618	5.58982	5.64891	6.00059
Pim1	5.39948	7.27145	9.33491	7.92774	7.35432	7.65365	6.35332	8.11293	7.81825	8.29562	6.53713	8.85652	6.99561	7.68039	8.38987	6.94592	7.20964	6.13633	8.26983	8.65798	8.82659	8.51764	7.52019	5.40749	8.53333	9.86789	6.3225	7.39812	7.29471	8.94218	7.9384	8.55842	7.77921	7.04314	8.33747	8.81614	8.69907	7.92434	7.09174	6.44904	8.16093	6.82315	7.23746	9.27391
Pnp	7.22223	6.19159	5.27482	5.33967	5.42647	5.30126	6.44975	6.39578	5.25467	5.39721	5.0308	5.67001	5.64286	5.803	5.75651	6.51232	5.5218	6.84707	6.59645	5.5914	6.17751	4.35039	6.37068	7.1814	5.58711	5.49976	6.92332	6.10195	6.34569	5.94479	5.57197	6.00948	6.48718	6.0757	7.39796	6.08714	5.60296	5.99912	6.05657	7.17802	5.60288	5.09676	6.36352	5.52579
Ppp6r1	4.44969	5.09414	5.96398	5.48732	5.47468	5.45998	5.13837	5.19815	5.42351	5.64059	5.26917	5.54932	5.14193	5.47802	5.55882	5.07321	5.3315	5.34065	4.88292	5.58695	5.42	6.29423	5.12425	4.14286	5.28603	5.81421	5.10938	5.17691	5.26576	5.5397	5.28734	5.80788	5.2029	5.05896	4.83149	5.54358	5.51718	5.18001	5.01429	4.65934	5.20248	5.28366	4.72279	5.60266
Prrc2c	4.79822	5.00994	5.43627	5.38513	5.04737	5.20639	5.15301	5.14873	5.39516	5.62687	5.27524	5.3877	5.21525	5.11656	5.13164	5.14726	5.18464	4.70075	4.7208	5.50152	5.19248	5.573	4.94037	4.82756	5.28955	5.36311	4.93685	4.83598	5.02974	5.3303	4.94916	5.59214	5.15437	5.04526	4.59186	5.17966	5.54154	4.96006	4.97652	4.74268	5.14153	5.17431	5.00144	5.3509
Psmc3	6.3797	6.11602	5.37838	5.57883	6.11345	6.05272	6.04417	6.01626	5.7141	5.41906	5.92113	5.72542	6.00697	6.03523	5.65014	5.96527	5.90773	6.0162	5.87545	5.56466	6.1863	5.89618	6.27748	6.49124	5.92802	5.59558	6.26864	6.31951	6.17393	5.8453	6.26279	5.91129	6.08627	6.18577	6.37559	6.00611	5.97738	6.3098	6.17323	5.88471	5.9232	6.22401	6.20077	5.82689
Rbbp6	4.18223	4.25251	4.4569	4.56476	4.14635	4.44418	4.2119	4.47338	4.44741	4.84458	4.36549	4.48718	4.20526	4.36909	4.33584	4.24428	4.23376	3.83979	3.71788	4.82629	4.4554	5.67833	4.14749	3.94485	4.30454	4.37724	4.05896	4.08375	4.16515	4.41123	4.19908	4.43642	4.27127	3.95116	3.68283	4.14415	4.53046	4.19388	3.93173	3.5861	4.28091	4.26652	4.26057	4.77535
Rbm39	7.63539	7.68006	7.90205	7.77815	7.67171	7.77604	7.59301	7.70351	7.72132	8.07386	7.67577	7.8348	7.57476	7.77502	7.805	7.58471	7.45366	7.26428	7.56628	8.04448	8.0038	8.33607	7.76514	7.58554	8.01508	8.12113	7.7019	7.87606	7.86717	7.97716	7.90593	8.17889	7.87094	7.68624	7.60348	7.94669	8.16608	7.88536	7.62745	7.48977	7.86535	7.78293	7.68641	8.21761
Rgs1	1.46343	4.96812	7.2545	6.8848	2.70524	6.06358	2.73687	4.31836	5.99321	7.37818	5.93412	5.37779	2.60894	5.92082	6.80139	3.28666	2.10185	3.24451	4.50095	6.06209	6.12508	6.30199	5.12203	2.5692	7.25404	7.44434	2.93447	2.84753	4.83839	6.26155	6.19733	7.55288	4.8757	2.90479	4.28519	6.94649	7.95743	6.22901	2.50309	2.08871	6.35562	6.57464	3.62109	6.55318
Rgs2	2.3644	6.33276	8.65828	6.97145	6.10725	7.17209	5.71702	6.27661	7.25093	8.06756	5.4316	7.18979	5.97975	5.85827	8.10313	3.65888	6.11812	6.7289	8.08929	6.04946	6.27976	8.45298	6.74737	3.07472	7.53551	9.51507	6.22443	6.50044	6.78622	7.95532	7.55435	8.27182	4.68806	6.61235	8.30241	8.63412	8.79327	6.32782	6.44254	7.5241	7.85964	6.23187	3.99124	6.623
Runx1	2.71481	4.60911	6.46575	5.21633	4.83511	4.80391	4.12256	4.5302	5.1831	4.69741	5.37211	4.83125	4.66538	4.57397	6.61665	3.66498	5.09702	3.84618	4.35376	4.63851	4.22728	5.04974	4.66721	2.88768	5.47714	6.24036	4.30041	4.98459	4.99017	4.91328	5.02863	5.02142	4.10243	4.82291	4.58549	6.23808	5.08276	4.70275	5.02943	3.98312	5.17433	5.45734	3.61764	4.88697
Samsn1	6.29109	6.66557	7.65415	7.1202	6.36796	7.3225	5.70412	5.99632	7.16775	7.7354	6.22969	7.23396	6.10119	7.39388	7.3746	7.00537	6.15937	5.8052	5.8887	7.35239	6.778	8.6887	6.52958	6.06876	6.8716	7.35607	5.33044	5.91688	6.21711	7.13737	6.87459	7.37282	6.9691	5.63165	6.10149	7.02845	7.33421	7.03605	5.84575	6.02057	6.89919	5.99403	6.90024	7.15435
Sec61g	7.96035	8.16647	7.47953	7.47665	8.07978	7.69102	8.48661	7.9825	7.65477	7.16571	7.64387	7.44388	8.40981	7.54946	8.13747	7.86557	8.22918	7.92429	7.99751	7.47066	7.94278	6.9317	8.15505	8.19656	7.47416	7.37028	8.47697	7.99902	8.03875	7.38483	7.64892	7.25401	7.77369	8.42451	8.11871	7.98367	7.15764	7.60948	8.25402	8.05797	7.68626	7.52072	7.96745	7.22119
Serpina3g	0.711518	4.23532	1.51344	5.55331	2.46676	5.41931	3.56582	7.41272	5.41333	6.2488	6.41473	3.6258	3.386	4.52699	2.77494	1.60163	2.28614	2.37445	2.33426	4.00541	6.63112	8.26998	4.75969	1.6516	6.42739	3.48648	4.44954	3.85165	6.10789	4.73309	5.86721	8.06701	5.34553	4.18029	1.97169	4.09513	7.02172	5.57486	3.23278	3.41116	6.01258	7.38137	1.59905	4.89921
Setd2	3.15171	4.09698	4.86753	4.63606	4.08871	4.45732	3.91252	4.16798	4.41363	4.76666	4.07982	4.74755	3.8581	4.42424	4.22743	4.21469	3.88055	3.25256	3.38092	4.98016	3.00585	5.203	3.78801	3.6695	4.2308	4.40678	3.86304	4.02203	3.934	4.32187	4.09225	4.58063	4.30752	3.92542	3.85803	4.13221	4.52383	4.13469	3.86577	3.52065	4.18544	3.86373	4.12746	4.64462
Sfpq	7.78521	7.71179	7.83113	7.91033	7.65674	7.82045	7.64557	7.62792	7.89049	7.97376	7.97128	8.02268	7.78311	7.86278	7.53557	7.77588	7.85724	7.34967	7.29109	7.9816	7.84414	8.20266	7.72812	7.6788	7.88291	7.84229	7.64238	7.5401	7.71166	7.97477	7.7458	7.88804	7.69783	7.69526	7.23405	7.70739	7.98117	7.84116	7.64782	7.42894	7.77812	7.81747	7.66158	8.00714
Sipa1l3	2.78545	2.37279	2.76847	2.61099	2.2474	2.39971	2.41489	1.77443	2.47377	2.78285	2.10045	2.34886	2.35196	2.81486	2.32851	2.75545	2.24026	2.28046	2.43334	3.52967	2.23601	3.09824	2.54339	2.31476	2.59338	3.03821	2.35667	2.20082	2.34413	2.3502	2.14752	2.65949	2.54851	2.38156	2.23622	2.20368	3.00621	2.33286	2.16205	1.96193	2.46091	2.13384	2.56503	3.06894
Sox4	2.93037	6.44631	8.50495	6.82435	6.63074	6.87645	5.74629	6.156	7.11677	7.22729	4.29133	7.49245	6.38253	6.04182	6.97042	5.33306	6.53085	3.73427	3.37449	7.54257	6.43838	7.35092	6.20815	3.20999	6.74953	8.61392	5.49379	6.47682	6.48869	7.45793	6.74084	7.40126	6.23907	6.16184	3.6841	6.92546	7.37703	6.10678	6.21862	2.82404	6.98144	5.05779	5.57198	7.66791
Srsf5	8.31659	8.55042	9.04053	8.8199	8.52807	8.68773	8.4145	8.63152	8.74452	9.22063	8.58863	8.88143	8.4452	8.78713	8.69193	8.6297	8.48711	8.29638	8.51285	9.01906	8.79522	9.49936	8.58927	8.11026	8.90631	9.14851	8.38661	8.33205	8.3303	8.96493	8.61799	9.17278	8.62724	8.39216	8.49053	8.71747	9.2947	8.69439	8.41178	8.37416	8.78921	8.46011	8.63924	9.21207
Tle4	2.64151	3.63705	4.45661	4.12199	3.5111	3.94031	3.76097	3.09726	4.18667	4.1165	3.13375	4.10933	3.73941	3.71872	4.31741	3.06597	3.82522	3.4932	3.47196	4.11036	3.79409	3.81947	3.55107	2.92987	3.85309	4.60842	3.46862	3.41173	3.67569	3.87524	3.68254	4.15644	3.38289	3.32647	3.56045	4.43839	4.21453	3.94527	3.3153	3.40436	3.89801	3.3047	3.30738	3.64516
Tmsb10	6.41861	8.22411	9.76089	8.4454	9.06565	8.44042	7.50141	8.43576	8.41854	8.32907	7.84116	9.10892	8.30816	8.43759	8.6634	7.97422	9.12516	6.49692	11.1837	8.66657	8.11437	9.13904	8.23105	6.45953	8.40575	9.52019	7.18337	8.91047	8.31161	9.05787	8.28701	8.3221	7.98207	8.10572	10.9563	8.33743	8.1696	8.35845	8.79907	6.21832	8.27544	7.78748	7.98492	8.64529
Tpt1	11.4516	11.5918	11.93	11.829	11.5532	11.6012	11.4772	11.4114	11.6511	11.7605	11.6622	11.8148	11.5083	11.8588	11.6179	11.9707	11.5899	11.1953	11.8241	12.0945	11.9474	11.8704	11.5957	11.4157	11.8373	11.8584	11.403	11.5237	11.5237	11.7544	11.5934	11.7536	11.9813	11.4344	11.6709	11.6961	11.7084	11.8786	11.5258	11.1728	11.6658	11.719	11.9454	12.1039
Tuba1a	2.19897	3.42083	6.41009	4.25984	3.84378	4.3587	2.89569	4.47561	3.82444	3.9145	4.06543	4.34116	3.04333	4.24071	5.14409	2.92322	3.90346	3.32625	5.668	4.62002	4.1114	5.09557	4.1526	2.04235	4.90045	6.99594	3.04179	4.46573	4.2441	4.73678	4.8494	4.67265	4.06129	3.5335	5.89044	5.25808	4.84337	5.07127	4.20646	4.2842	4.3891	4.70683	3.50091	5.47114
Txn1	9.88044	9.88494	9.20596	9.67582	9.85488	9.96164	9.96194	10.0222	9.75437	9.54882	10.071	9.54318	9.94449	9.92565	9.52874	9.76206	9.88585	10.3164	9.7595	9.15833	9.71267	8.15837	9.86515	9.83234	9.53166	8.94304	9.93493	9.82731	9.79566	9.48663	9.91894	9.44005	9.44799	9.8494	9.82471	9.47606	9.44321	9.75761	9.88241	10.1926	9.63223	9.78369	9.65139	8.97423
Zbtb38	2.56574	2.82469	3.55055	3.3267	2.78603	3.29141	2.94763	2.49967	3.06966	3.69611	3.23422	2.83772	2.87476	3.14116	3.25077	2.7029	2.63257	2.92507	2.26064	3.39722	3.68856	3.18278	2.83798	2.17491	2.98929	3.63156	2.86009	2.46127	2.60838	2.49314	2.68752	3.64443	3.08485	2.72195	2.41925	2.94702	3.52395	3.01937	2.28522	2.59988	2.89674	3.02862	2.82603	3.2046
Zfp292	2.73781	3.37153	4.36455	3.89285	3.3296	3.61429	3.41957	3.35154	3.81508	4.18261	3.39422	3.97838	3.4296	3.60668	3.66312	3.28087	3.5167	2.87141	3.23833	4.0523	3.83095	3.69885	3.23078	2.76966	3.91874	4.45134	3.31403	3.16683	3.42806	3.96957	3.57622	4.05226	3.40962	3.3923	2.67969	3.74392	4.25528	3.59559	3.16377	2.94009	3.61663	3.41495	3.29412	4.36465
Zfp36	3.91223	6.74828	8.15269	7.64643	7.19013	7.37969	5.53804	7.04855	7.31747	8.65483	7.01161	8.40557	6.63311	6.92101	7.36383	5.97935	7.07376	6.65398	8.42285	7.65969	6.79438	8.43431	7.44239	4.641	8.35026	8.6103	6.02849	7.47654	7.09213	8.81062	7.70982	8.56845	7.05451	6.94893	8.56228	8.05242	9.05278	7.53087	7.14659	6.90509	7.84981	7.31885	6.58106	8.75192
Zfp36l2	6.62744	7.72823	8.46806	8.52205	7.94912	8.57447	7.33361	7.6949	8.33356	8.68081	7.45573	8.27526	7.67215	8.58628	7.68741	7.97371	7.73784	6.20247	7.53832	8.9266	7.99257	7.8969	7.90436	6.74431	8.70396	8.74069	7.25506	7.87141	7.92448	8.51859	8.52139	8.73854	8.48202	7.65162	7.60948	7.95914	8.90515	8.73704	7.65021	6.53991	8.49599	7.64875	8.41335	9.33902
Zmiz1	2.48635	4.0605	4.69114	4.52544	4.6382	4.57451	3.92003	4.45899	4.4153	4.85752	4.00146	5.30704	4.19523	4.5172	4.18335	4.042	4.60793	3.63508	4.63648	4.92803	3.67498	4.64359	4.00319	2.31643	4.39887	4.7833	3.75571	4.56178	4.17449	5.14456	4.37259	4.38015	4.0926	3.96188	4.21715	4.17796	4.79456	4.39175	4.29199	3.66587	4.40266	3.92363	3.88676	4.96848
Module4
	SKO.5	SKO.17	SKO.19	SKO.6	SKO.14	SKO.4	SKO.3	SKO.8	SKO.0	SKO.1	SKO.15	SKO.7	SKO.12	SKO.10	SKO.13	SKO.11	SKO.2	SKO.21	SKO.18	SKO.9	SKO.16	SKO.20	WT.17	WT.5	WT.6	WT.19	WT.3	WT.14	WT.8	WT.7	WT.4	WT.20	WT.16	WT.12	WT.18	WT.13	WT.1	WT.10	WT.2	WT.21	WT.0	WT.15	WT.11	WT.9
Atp5g3	11.065	10.5735	9.55259	9.97501	10.5791	10.2568	10.4303	10.6092	10.1712	9.67536	10.4594	10.0829	10.5498	10.2615	9.96744	10.595	10.6122	9.93134	10.053	9.69525	10.3872	9.37126	10.5732	11.0131	9.94821	9.27156	10.3738	10.5092	10.3572	9.98361	10.2392	9.65969	10.1244	10.533	9.98545	9.87834	9.66596	9.99217	10.6148	9.83898	10.1075	10.1969	10.4045	9.45114
Atp5k	10.4889	10.1432	8.94277	9.60844	10.1087	9.83151	9.97204	10.358	9.61877	9.15604	10.3235	9.5607	10.0275	9.87514	9.52127	10.0184	10.0578	9.5129	9.79471	9.13527	9.63008	8.92159	10.0981	10.5274	9.57563	9.10212	10.112	10.1026	9.93345	9.38376	9.9628	9.07607	9.67421	10.1648	9.79283	9.4216	9.18959	9.82834	10.2529	9.6608	9.57821	10.0728	9.96301	8.76586
Bach1	2.73031	3.45236	4.64283	4.32341	3.27803	3.89694	4.03015	2.29803	4.08456	4.55121	3.81787	3.97485	3.68516	3.90155	4.15053	3.37294	3.46031	4.05394	3.92303	4.6984	4.00119	3.48545	3.30125	2.50749	4.03933	4.41312	3.69364	2.88654	3.20782	3.50924	3.30437	4.26963	3.45635	3.35522	3.84814	3.73508	4.28233	3.5026	3.04162	3.89197	3.57602	3.56883	3.03711	4.44966
Cbx5	5.46437	5.09676	4.38331	5.23077	5.34321	5.58189	4.94709	5.85024	5.24648	4.92416	5.42687	5.22924	4.90715	5.50087	4.93522	5.33175	5.08453	4.49254	4.41768	5.06227	5.32912	3.83961	5.14231	5.25356	4.96532	4.34548	4.79389	5.09442	5.07374	5.07681	5.33889	4.36072	4.87878	4.80419	4.20088	4.74734	4.83063	5.3671	4.88748	4.35517	5.16866	5.2273	5.09809	4.68364
Chchd2	10.9016	10.4106	10.0534	10.131	10.2537	10.1982	10.2634	10.3006	10.1062	9.90236	10.3486	9.98632	10.2667	10.3353	9.95793	10.5862	10.2139	9.8622	9.62647	10.1897	10.0714	9.49274	10.378	10.7899	10.1024	10.0483	10.3359	10.3628	10.3141	10.073	10.2572	9.86984	10.3804	10.381	9.84766	10.0462	9.88629	10.2758	10.3721	9.91955	10.1752	10.3659	10.5097	9.97539
Hnrnpa2b1	10.3153	10.0684	9.64038	9.95367	10.1197	10.2088	9.91872	10.1213	9.94334	9.72488	10.1765	9.97179	10.0292	10.2298	9.79708	10.2135	10.134	9.70787	9.77183	9.77732	9.98623	9.01492	10.0619	10.3044	9.87794	9.4332	9.97468	10.1114	10.1051	9.86824	10.1962	9.71103	10.0296	10.0584	9.7695	9.87769	9.66424	10.2109	10.1682	9.59411	9.9113	10.0038	10.0199	9.62522
Il2rg	3.52075	5.49399	8.38238	5.59153	4.6624	6.4179	5.47089	5.86668	6.35774	6.8515	3.47903	6.45261	5.28818	5.38018	6.78464	5.01801	4.43063	5.2311	4.8369	6.23812	6.32402	8.75161	5.59723	3.75195	5.72635	8.45833	5.27735	4.56202	5.61355	6.61616	6.29446	7.16978	5.62292	5.28812	5.46306	6.08681	7.00549	5.36523	4.62903	5.30977	6.36235	3.89866	5.18802	6.21441
Ldha	8.04684	7.87777	7.30439	7.96795	7.76196	7.54349	7.69649	7.70894	7.71247	7.22775	8.2114	7.21822	7.8265	7.77456	7.70635	8.17473	7.81084	7.39692	7.11405	7.55112	7.91381	6.00361	7.95029	8.15494	8.01322	7.55678	7.78633	7.93988	7.82888	7.3725	7.67338	7.08039	8.09306	7.99699	7.04955	7.73159	7.35558	7.77873	8.04488	7.41167	7.85534	8.25437	8.22192	7.53557
Lsm3	7.98407	8.08493	6.8161	7.54259	8.41821	8.30309	7.80117	8.27784	7.89211	7.65369	8.08247	8.68548	8.05689	8.069	7.42603	7.65169	8.08132	6.92505	7.30597	7.0876	7.31348	7.92263	7.91208	7.87012	7.38779	5.76674	7.44369	8.12903	7.85076	8.25074	7.94049	7.08213	7.25567	7.71291	7.15504	7.27258	7.29171	7.63942	7.82877	6.92533	7.59512	7.73274	7.39854	6.77384
Malat1	5.01003	5.8594	7.5548	6.53681	5.78743	6.36392	6.0751	5.85939	6.22593	7.00051	5.99877	6.47145	5.81693	6.54434	6.89409	6.19295	5.56552	6.03141	6.08581	7.21381	6.37486	8.38901	6.11461	5.1233	6.73029	7.88004	6.1533	5.98134	6.26249	6.8114	6.51139	7.28827	6.6491	6.01572	6.50471	7.14752	7.29637	6.71401	5.60702	6.64427	6.4034	6.39123	6.43894	7.50713
Mcl1	5.61969	6.39868	6.84213	6.71117	6.47531	6.69424	6.16659	6.42934	6.67719	7.46762	6.39698	7.01137	6.27377	6.36991	6.57922	5.85868	6.38643	6.48732	7.48224	6.6652	6.57729	8.22229	6.3938	5.48984	6.91024	6.93383	6.20968	6.45541	6.47211	7.18067	6.74638	7.47292	6.1492	6.30344	7.55305	6.80675	7.77778	6.2973	6.37548	6.90485	6.91987	6.44485	5.90838	6.96735
Nap1l1	8.6676	8.73079	7.6826	8.66169	8.84385	8.76972	8.46654	8.68612	8.78899	8.40461	8.93142	8.65608	8.73328	8.5671	8.1928	8.66617	8.8748	7.4856	8.40873	8.31471	8.37563	7.5413	8.54019	8.63314	8.46918	7.715	8.2794	8.72003	8.58235	8.47677	8.6757	7.99843	8.38048	8.59324	7.93941	8.12757	8.1965	8.31384	8.73757	7.22668	8.61811	8.7619	8.42595	8.08639
Ndufa10	7.84294	7.08887	6.58655	6.64085	7.06632	6.77431	6.80925	7.14307	6.71134	6.41009	6.68196	6.6271	6.93248	6.84351	6.65661	7.26401	7.02054	6.1399	6.4554	6.64563	7.19328	6.48989	6.99452	7.50343	6.57462	6.01992	6.80434	6.99646	6.87383	6.43616	6.77947	6.27707	6.7788	6.94551	6.47079	6.43743	6.48865	6.67254	7.0487	6.31045	6.56102	6.64117	7.04966	6.24303
Ndufa4	9.39539	9.62603	8.76842	9.15802	9.72664	10.0733	9.66221	9.60864	9.86976	9.39828	9.24219	9.76607	9.77654	9.30805	9.36334	9.18327	9.629	9.01209	8.63319	8.73923	8.88119	8.58728	9.49512	9.32319	9.07422	8.2445	9.55371	9.49606	9.47725	9.31871	9.75186	9.01829	8.84765	9.60638	8.71945	9.05341	9.11347	9.02554	9.50992	8.61302	9.43965	9.12083	9.02157	8.26672
Phb2	8.6667	7.9074	6.79671	7.40124	7.67954	7.39133	7.64207	7.67573	7.5417	6.91378	7.5587	7.31103	7.77914	7.39314	6.87572	8.12389	7.77515	6.70675	6.41582	7.23928	7.7322	5.53622	7.75957	8.49335	7.33443	6.65538	7.52522	7.60853	7.45667	7.24427	7.31377	6.81681	7.69465	7.71281	6.62569	6.89516	6.92878	7.23697	7.83053	6.73988	7.27933	7.47379	7.99755	7.10103
Phf5a	7.89424	6.95883	6.0697	6.38684	6.72569	6.54045	6.51823	6.83138	6.4126	6.02061	6.50905	6.32782	6.67773	6.6769	6.26443	7.06746	6.71748	6.26443	6.20856	6.26235	6.85499	5.2089	6.86571	7.70158	6.38689	5.77417	6.54046	6.71764	6.63081	6.43394	6.52883	6.03385	6.66148	6.65193	6.30451	6.38323	6.03822	6.54452	6.71595	6.4291	6.42557	6.66787	7.00937	6.12718
Pla2g12a	7.56148	5.82718	4.38788	5.01305	4.43394	4.89291	5.30985	4.94256	4.94557	5.01241	4.76233	4.77411	4.92413	5.30633	4.8157	6.41575	4.73204	4.07078	3.70919	4.88383	4.7713	0	5.33787	7.48125	4.77046	3.68491	5.03028	4.24262	4.46174	4.33102	4.26154	4.00731	5.59901	4.64415	2.96175	4.65502	4.27996	5.16661	4.16211	4.10227	4.47868	4.48259	6.17145	4.52995
Ppia	10.2058	10.1402	9.46049	9.97163	10.2446	10.1074	10.0119	10.109	10.0001	9.6712	10.1819	9.99765	10.1037	10.1994	9.88969	10.1559	10.2039	9.71684	9.786	9.65234	9.88857	9.76279	10.1424	10.252	9.91579	9.42986	10.1137	10.3061	10.1649	9.99565	10.1451	9.63803	9.92972	10.2042	10.0338	9.92189	9.63685	10.0944	10.3305	9.84805	10.0133	10.1285	10.0836	9.47399
Prr13	6.03843	6.19164	8.33772	6.48398	5.62157	5.9777	5.78803	5.42862	6.244	6.77757	5.85347	5.5169	5.97553	6.27023	7.25133	6.37802	5.97808	7.06282	7.3411	7.05438	6.16049	7.3689	6.28152	6.25165	6.95723	8.19122	6.1978	6.01693	6.25622	6.15624	6.22067	7.11788	6.94387	6.16733	7.45858	7.34355	7.17816	6.75019	6.25983	7.59985	6.63071	6.22918	6.88119	7.46858
Psmc1	7.58717	7.00398	6.41732	6.42011	6.92929	6.93059	6.75806	7.00698	6.64466	6.44448	6.91204	6.47943	6.83679	6.80972	6.63288	6.99853	6.90094	6.15692	6.65185	6.32539	6.9183	6.8309	6.97603	7.30232	6.64308	6.08911	6.78946	6.93458	6.94008	6.61068	6.94665	6.48537	6.57054	6.85521	6.60669	6.42706	6.46689	6.84384	6.85765	6.55384	6.69455	6.77618	6.87783	6.07446
Ptma	13.0651	13.2028	12.8748	13.1828	13.4145	13.3435	13.2001	13.3365	13.2221	12.9347	13.3033	13.2281	13.279	13.2347	13.1263	13.0583	13.3494	12.7614	13.0421	13.038	13.0937	12.5754	13.114	12.9316	13.0215	12.7239	13.0751	13.2849	13.1175	13.0718	13.231	12.6718	12.8603	13.163	12.9194	12.9675	12.7525	13.0178	13.2169	12.5856	13.0599	13.1506	12.8761	12.8625
Ran	10.0618	9.6666	8.40209	9.18207	9.68957	9.66615	9.46077	9.7165	9.41492	8.84129	9.56473	9.24399	9.58642	9.55023	9.02454	9.56834	9.6252	8.74936	8.95279	8.6629	9.18587	8.51423	9.59287	10.0062	9.12008	8.0169	9.40018	9.67483	9.56666	9.18389	9.64843	8.64233	9.24964	9.53096	8.91788	9.06015	8.72226	9.39012	9.6045	8.85865	9.34263	9.42778	9.37293	8.4948
Rbbp7	7.27626	7.29983	6.10956	7.05027	7.40229	7.40596	7.12841	7.54814	7.39935	7.10089	6.79088	7.21612	7.24769	7.11879	6.88878	7.21852	7.25955	6.04575	6.65932	6.58129	6.74658	4.72842	7.19011	7.1932	6.734	5.83465	7.06314	7.27278	7.27977	7.19436	7.43196	6.86091	6.86004	7.17961	6.31723	6.77979	6.98441	6.77048	7.25614	6.11612	7.29332	6.75388	6.94937	6.31472
Rfc5	5.39556	5.32406	4.45271	5.06779	5.50172	5.47884	5.03282	5.52273	5.08944	4.45368	5.41448	4.76823	5.03567	5.59305	5.09903	5.26758	5.21454	4.40046	4.6803	4.78928	5.38601	4.28449	5.11352	5.42689	5.10632	4.15929	4.98869	5.40894	5.22526	5.00635	5.41237	4.58933	4.68864	5.02615	4.5745	4.92749	4.49469	5.37466	5.16109	4.66968	5.08481	5.25482	5.00037	4.26687
Rpl41	10.757	10.4379	9.89472	10.1857	10.3589	10.2105	10.2707	10.4111	10.1974	9.95962	10.3004	10.218	10.3098	10.2821	10.0163	10.525	10.3652	9.64953	9.81728	10.1632	10.1879	8.70647	10.3953	10.7088	10.0819	9.67378	10.2455	10.3231	10.2022	10.1067	10.1564	9.82169	10.2502	10.2762	9.74138	10.0028	9.88805	10.1817	10.3854	9.52149	10.1318	10.2615	10.4782	9.85237
Rps25	10.9714	10.9236	10.3359	10.8069	10.9529	10.7827	10.8863	10.8188	10.8931	10.7235	10.7128	10.8691	10.9193	10.7832	10.6258	11.0422	10.9608	10.4606	10.4871	10.8143	10.8287	10.2543	10.9071	10.9254	10.7614	10.1614	10.8603	10.8648	10.8002	10.7024	10.7537	10.5562	10.8475	10.881	10.2962	10.6249	10.5502	10.7337	10.962	10.2731	10.8148	10.7313	10.9872	10.6214
Slirp	5.6605	5.43279	4.13445	4.59714	5.28271	4.86411	5.10986	5.78936	4.80966	4.5592	4.77027	4.66396	5.26404	4.68874	4.15012	5.02494	5.28181	4.17368	4.88707	4.4809	4.87662	4.34197	5.50513	5.88538	4.92575	4.27725	5.48861	5.60038	5.47707	5.00052	5.0739	4.94591	5.15853	5.63432	5.07275	4.70366	4.67964	4.8322	5.66537	4.79916	5.15643	4.97824	5.10546	4.36527
Stk4	4.32165	5.06523	5.88221	5.48968	5.26429	5.48058	5.18497	5.23749	5.45978	5.7782	5.08324	5.4353	5.17833	5.26017	5.48553	4.70901	5.14275	5.49162	5.2935	5.57783	5.40572	5.52343	4.98308	4.36565	5.28931	5.89032	5.14494	5.06146	5.11078	5.39241	5.16759	5.54459	5.14829	4.98168	5.37228	5.20901	5.63567	5.01756	4.93321	5.369	5.34307	4.91263	4.80337	5.50882
Uqcrq	7.92657	7.70589	6.96477	7.02601	7.71189	7.47652	7.62363	7.68997	7.32878	6.96454	7.24215	7.1891	7.75319	7.24372	7.56031	7.53875	7.72338	7.06131	7.21497	6.57983	6.92515	6.63324	7.60429	7.78365	6.9138	6.29335	7.54832	7.62731	7.31115	6.84366	7.37309	6.37084	6.84732	7.52728	7.06325	7.20073	6.5996	6.98401	7.66835	7.11839	7.00512	7.07023	7.42876	6.32274
Ybx1	10.3948	10.1781	9.09463	9.69336	10.3171	9.97293	10.1339	10.2554	9.86319	9.22966	9.96382	9.61512	10.2347	10.0198	9.63908	10.22	10.306	9.61159	9.44692	9.58593	9.90215	8.66304	10.0629	10.2518	9.55324	8.96436	9.92654	10.1284	9.9545	9.45565	9.82906	9.03446	9.79739	10.0848	9.35029	9.51973	9.13866	9.69099	10.1609	9.26172	9.70303	9.77372	9.9662	9.16658
Ybx3	10.1865	9.66365	8.45571	9.44649	9.55799	9.36533	9.52036	9.83394	9.46258	8.89106	9.83883	8.79411	9.67276	9.65266	8.96171	10.0102	9.61173	8.43209	8.5287	9.34546	9.80378	6.58407	9.53346	10.0836	9.24479	8.09107	9.37617	9.41251	9.42614	8.73927	9.30674	8.54791	9.63168	9.51036	8.44568	8.9061	8.67776	9.39522	9.52663	8.52274	9.359	9.57948	9.83147	8.97012
Ywhaz	7.65746	8.13552	8.79399	8.45375	8.08058	8.33385	8.349	8.20588	8.31093	8.59872	8.3415	8.16098	8.24891	8.25744	8.42385	7.92558	8.15505	8.36961	8.56866	8.34495	8.46834	9.11914	8.06499	7.62937	8.19858	8.70322	8.24648	8.08415	8.08468	8.12781	8.10712	8.26411	7.80753	8.17871	8.28078	8.18298	8.34693	7.97053	8.09539	8.18684	8.19371	8.10009	7.79748	8.22499
Module5
	SKO.5	SKO.17	SKO.19	SKO.6	SKO.14	SKO.4	SKO.3	SKO.8	SKO.0	SKO.1	SKO.15	SKO.7	SKO.12	SKO.10	SKO.13	SKO.11	SKO.2	SKO.21	SKO.18	SKO.9	SKO.16	SKO.20	WT.17	WT.5	WT.6	WT.19	WT.3	WT.14	WT.8	WT.7	WT.4	WT.20	WT.16	WT.12	WT.18	WT.13	WT.1	WT.10	WT.2	WT.21	WT.0	WT.15	WT.11	WT.9
Acsl5	6.4067	5.04501	4.6078	4.70929	4.44056	4.52836	4.37111	4.38294	4.25801	4.07292	4.80924	4.24219	4.41497	5.70385	4.38491	6.12742	4.56328	4.43462	4.57101	5.59632	6.33231	4.86832	4.89115	5.8332	4.35471	4.67622	4.42975	4.38409	4.40898	4.33496	4.493	4.09717	5.38039	4.39783	4.59808	4.42632	4.13703	5.21369	4.54561	4.33236	4.14783	4.77612	5.60224	4.70237
Afap1	0.183099	1.27537	1.15483	0.680072	0.793503	0.395002	2.7088	1.10953	0.582087	0.400152	0.440848	0.773477	1.79365	0.180969	0.228685	0.458145	0.626197	2.89876	0.226191	0.838514	0	0	1.91513	0.462242	0.86811	1.52361	3.44605	1.31367	1.29919	0.85721	0.837657	0.398237	0.554419	2.62051	1.19425	0.638166	0.729975	0.286213	1.1983	3.62414	0.530836	0.238865	0.512006	1.17786
Aldh1a1	6.18801	3.74988	2.46444	5.07414	0.459671	2.46073	0.509703	0	1.5115	4.33707	5.66417	0.835184	0.193468	5.60405	1.64886	5.63062	0.195771	0	0	5.32928	4.67347	0	3.7558	6.14819	3.96547	1.61943	0.374085	0.518186	1.0737	0.828827	0.849076	2.83774	4.65051	0.145603	0.840819	1.22969	3.21095	4.54124	0.222061	3.14194	0.750846	4.95896	5.05555	4.47114
Arhgef25	3.58751	1.93544	1.81353	0.581233	0	0.377561	0.210664	0	0.262297	0.452774	0.497959	0.218639	0	1.85615	0.580409	3.05808	0.11221	0	0	1.81454	0	4.45015	1.49127	3.14419	1.29616	1.84607	0.199457	0.124578	0.0502896	0.841565	0	0.450644	1.59772	0.122538	0	1.38083	0.952269	0	0.0968738	0.78743	0.296298	0.501168	1.9812	0.501825
Blvrb	8.3524	6.22103	6.30049	4.98194	2.72091	3.06527	2.36373	0	3.13548	3.71759	4.50753	2.5802	2.13849	6.33542	4.25462	7.35177	2.85524	1.95552	3.28377	6.38016	7.19328	0	6.06476	8.15485	4.49728	6.04314	2.1074	2.85235	2.84595	2.74359	3.0311	3.31139	6.86309	2.25617	3.77915	3.87484	3.28885	6.12538	2.7305	4.78214	2.76179	4.46395	7.47948	6.43751
C1qtnf12	8.60954	6.20413	4.82962	4.24552	3.15825	3.65092	3.19324	2.77118	3.74393	3.77278	3.88655	3.087	3.12276	4.9431	4.5924	6.11836	2.97859	3.90002	2.39816	4.10202	5.51271	0	5.76732	8.41529	4.326	4.16882	3.64817	3.2717	3.73394	3.62177	3.75594	4.44615	5.46065	3.2198	2.59519	4.65246	4.00388	4.7073	3.53694	5.39857	4.01535	3.91133	5.78217	4.18941
Capza2	5.66982	6.67353	6.33969	6.48074	7.08403	6.75999	6.47082	7.54487	6.67343	6.69289	6.3731	6.78613	6.73337	6.28142	6.51055	5.81215	6.94326	6.67349	7.49803	6.24734	6.86704	7.88805	6.80548	5.63477	6.54407	6.41162	6.77529	7.33479	7.48049	7.22961	6.94519	7.65297	6.33824	6.99678	7.67596	6.80766	6.88376	6.45485	7.09758	6.72912	6.80561	6.30756	5.89915	6.14212
Car2	11.816	9.75499	8.56348	9.56346	5.65986	8.29853	5.45156	6.43805	7.30749	9.32134	8.8317	7.33005	5.20362	10.0679	7.06817	10.7451	4.85641	5.60897	4.80817	9.60724	9.95779	9.23712	9.34733	11.7803	9.29442	7.51442	5.08702	4.89716	6.82039	7.39675	7.91644	8.98572	10.1965	4.90089	6.1909	7.1451	9.29347	9.86574	4.45625	6.97323	7.44628	8.69424	10.5136	9.02512
Casp3	9.04382	7.5644	8.85506	7.71173	5.88282	6.74083	5.61469	6.59495	6.90867	6.59315	6.27086	6.19563	5.75122	8.13235	8.9118	9.14111	5.86732	5.48834	5.95894	8.67735	8.15115	6.10701	7.26481	8.93085	7.09313	8.72324	5.35264	5.95629	6.02059	6.16767	6.26557	6.13448	8.53368	5.65986	6.11061	8.56822	6.26655	7.60804	5.90585	5.47067	6.31875	6.14283	8.77251	7.87462
Cbl	2.62036	3.81317	3.5197	3.50637	4.141	3.84596	4.35512	4.3603	3.94005	4.2192	3.23097	4.04995	4.27283	3.36648	3.26628	2.90344	4.2524	4.97376	4.6441	3.47596	3.12855	4.77147	3.78893	2.57176	3.60062	3.57437	4.17149	3.95575	3.86198	4.00525	3.73291	4.05595	3.10455	4.12971	4.3975	3.36575	4.02957	3.13583	3.98562	4.6435	4.04451	3.24609	3.07689	3.66103
Ccl3	1.77744	6.57561	7.5742	4.20689	7.11861	6.04405	4.77355	5.93112	6.24892	6.00389	2.49359	7.91072	6.45654	1.84718	10.1364	2.28545	7.31548	4.47604	8.00098	1.85566	0	7.29693	6.62606	2.49125	4.40136	7.34875	5.55172	7.26382	6.80142	8.69676	7.02076	7.61474	2.71512	6.75815	8.05339	9.36395	7.60986	3.10155	7.2168	4.8172	7.22067	2.28961	1.68188	1.73863
Ccr2	0.255345	3.846	2.60172	1.46921	5.31054	2.62928	2.26905	4.92929	2.83492	0.701208	1.26278	1.59168	4.50205	0.0914208	1.94811	0.4107	5.70738	1.76912	7.92454	0	1.66524	0	3.95988	0.0862738	1.46386	2.70202	1.38686	4.98458	4.15391	2.12475	2.27889	1.4392	0.426588	4.26939	7.63465	1.1976	0.673717	0.460422	5.45674	0.387494	2.22555	0.435696	0.322216	0.338947
Cd52	3.44861	8.68731	7.81768	6.88095	9.71704	8.61981	8.36765	9.35952	8.99874	8.1151	5.21128	10.2692	9.05783	5.93608	9.0829	3.90268	9.84825	11.31	12.2511	5.26572	0	9.86485	8.72338	4.68479	7.12681	7.36781	8.10292	9.39241	9.15042	9.81765	8.35513	8.68056	4.69414	8.69579	11.9525	7.90733	8.09969	5.91485	9.55294	11.3547	8.73269	5.60073	3.28933	4.73021
Cd53	1.92893	7.02615	8.01017	5.02415	7.30693	7.32631	7.31302	7.31599	7.64385	6.91063	2.73498	7.60962	7.66	2.94998	8.10709	2.2302	7.47873	7.59817	8.01291	2.4872	3.23685	7.91574	6.99661	2.30621	4.81306	7.81174	6.85002	7.40084	7.2139	7.73163	7.32161	6.94227	2.80901	7.50115	8.06026	7.80386	6.91778	2.72839	7.40507	7.59623	7.48216	2.2517	2.18927	2.44716
Cd68	3.10731	5.6951	4.24324	4.86209	6.16835	5.89774	6.04135	6.70906	6.13984	5.87898	4.11337	5.82399	6.3708	4.14659	5.76436	3.74391	6.392	5.06095	8.05757	4.44289	3.66436	5.60315	5.24661	3.72925	4.55408	3.68332	5.006	5.66134	5.55171	5.40079	4.94871	4.88034	4.03728	5.69447	7.91981	4.5444	4.65951	4.1499	5.74495	4.38435	5.20576	4.17508	3.89789	4.21456
Cebpa	1.05066	5.46493	4.53858	3.93126	5.38925	5.37708	6.14426	5.10547	6.00825	3.93969	2.67442	4.11979	6.24247	2.57267	6.90975	2.43576	5.65495	5.25016	5.26686	2.62657	4.54082	0	5.67193	1.53428	4.51968	4.61696	6.3737	5.48161	6.20207	4.56359	5.75055	5.0411	2.71984	6.5913	5.50976	7.18554	4.59391	2.70248	5.91143	5.5735	6.36223	3.26144	1.91876	3.29706
Cebpb	3.98969	5.03061	5.00828	4.26085	5.15124	4.72878	5.64055	5.83387	5.0751	5.48473	3.3468	5.43095	5.63449	3.69025	6.43938	3.87293	5.54204	6.67929	7.89795	3.64064	0	6.33236	5.35183	3.69045	4.80298	5.2837	5.99948	5.79539	5.9119	6.01631	5.47206	6.14856	3.6253	5.92347	8.45615	6.32655	6.38342	3.50842	6.01334	6.78669	5.48947	3.59605	3.61446	3.39544
Cebpd	0.667642	3.48699	1.76882	1.41786	3.58922	2.49765	4.24118	4.11796	2.84492	1.85272	1.30644	1.75753	4.22914	0.669274	2.98252	0.67293	4.25229	5.80405	4.24739	0.280045	0	4.08539	3.82155	1.25707	1.93743	1.86796	4.73474	4.042	4.07606	2.65392	3.06907	2.84355	0.87013	4.64585	5.33806	3.4037	2.47631	0.904783	4.52827	6.21715	3.53158	0.710378	1.03825	0.84521
Ces2g	8.09676	5.93038	4.62414	5.37594	1.3627	1.57176	1.32125	1.2265	1.48582	2.51525	4.46574	1.3091	0.927245	7.20667	3.47754	8.02501	1.03925	2.18878	0.478111	7.22661	7.7593	0	5.6856	8.05157	4.55302	2.99	1.28585	1.62368	0.834412	1.24657	1.10487	1.30552	7.27885	1.22304	2.31501	2.6945	2.05879	6.72817	1.49165	3.74256	1.31447	2.85841	7.78736	6.44979
Cfl1	10.4333	10.7197	10.7082	10.6174	10.9918	10.7231	10.7562	10.8746	10.7204	10.4578	10.7801	10.7225	10.8801	10.5185	10.5368	10.5485	11.0176	11.0431	11.2957	10.4453	10.7279	10.9022	10.731	10.4073	10.5264	10.6567	10.7652	10.9608	10.7898	10.679	10.7174	10.3541	10.3501	10.8647	11.2339	10.5151	10.4208	10.4133	11.0094	11.0354	10.6957	10.6132	10.4271	10.2966
Chd7	0.309538	1.74255	1.78114	0.992001	1.37609	0.659674	3.06656	2.11342	1.19119	0.756124	0.906839	0.786464	2.12645	0.423732	1.74778	0.631345	1.8999	3.69816	1.33205	0.976736	0	2.76018	1.37458	0.26423	0.550929	1.54396	2.44179	0.764794	0.78804	0.504462	0.110191	0.383521	0.571694	1.30599	0.791852	1.49615	0.404401	0.0977019	1.15744	3.79322	0.589718	0.229573	0.407609	0.488616
Chpt1	2.03109	2.32174	1.98258	1.67173	1.53631	1.88185	2.7936	2.54165	2.05949	2.28132	1.64793	1.96191	2.33496	1.66497	2.37449	1.55119	2.1528	3.38941	1.64207	1.27161	2.23142	0	2.65773	2.17424	2.08249	1.80709	3.48436	2.4147	2.87355	2.18979	2.33287	2.52782	1.86194	2.86929	2.67042	2.71409	2.3725	1.73586	2.4958	3.45463	2.24684	2.12934	1.31653	1.23399
Cir1	5.88377	5.07692	5.28715	5.14203	4.85331	5.22074	4.59842	4.50644	4.97114	5.34186	4.98202	5.14767	4.45255	5.61151	4.93153	5.13021	4.53667	4.54623	4.8715	5.70615	4.75595	5.44055	5.07578	5.48494	5.26987	5.27913	4.60419	4.73783	4.93973	5.15226	5.12997	5.39293	5.19874	4.6428	4.57499	5.05759	5.24201	5.46735	4.44873	3.90964	5.03413	4.83075	5.12026	5.43657
Cited2	3.29334	6.58498	5.88265	6.48973	6.46505	6.22791	7.66721	6.48986	6.60481	6.49364	7.25532	5.97079	6.92498	5.65812	6.88328	4.47527	6.67989	7.8992	6.29875	5.6624	4.94835	4.66429	6.51493	3.60766	6.37023	6.33628	7.33685	6.30059	6.45985	6.02004	6.11927	6.68504	5.07286	6.80425	6.63395	6.90174	6.43791	5.78349	6.51326	7.8501	6.35164	7.16827	4.63625	5.8108
Cldn15	0.240124	3.76692	0.55994	1.23085	2.92881	1.67432	5.29647	3.46872	2.20448	0.980526	0.697586	0.318265	4.32007	0.550918	0.675961	0.333549	3.32601	6.16229	1.74952	0.707436	0	0	4.14691	0.285726	1.88854	0	5.755	3.65117	3.88278	0.406879	1.95718	0.635114	0	4.43246	2.99508	1.14397	0.435691	0.466508	4.13363	6.19528	2.35807	0.393159	0.374594	0.393694
Coro1a	3.44733	7.84912	8.32991	7.88506	8.50049	8.1955	7.9665	7.87915	8.20212	8.28812	7.28583	8.44069	8.16762	7.06851	8.22333	5.77662	8.64711	9.1747	9.91107	7.10895	7.12106	8.87802	7.87103	3.82595	7.79306	8.18865	7.7963	8.45407	8.18849	8.46831	8.08757	8.18457	6.1486	8.13171	9.95765	7.8585	8.27194	6.83504	8.52988	9.14286	8.25085	6.95889	5.53662	6.72614
Cpsf2	5.63196	4.8829	5.14813	5.3725	4.60089	5.08674	4.44459	5.13283	5.13056	5.09461	5.31179	4.71294	4.51452	5.53976	5.02819	5.35771	4.55762	3.99205	4.27963	5.3342	5.77568	5.41824	4.70997	5.43016	5.16215	4.8864	4.36399	4.49683	4.63591	4.5888	4.7611	5.1498	5.28811	4.43807	4.28612	5.07035	4.79952	5.15823	4.27204	4.14693	4.63185	5.10733	5.14697	5.08316
Creg1	7.89438	7.33259	7.42072	7.32515	6.88531	7.07848	7.10076	6.59139	7.23536	7.1198	7.23814	6.1745	7.15952	7.80619	7.26106	8.04527	7.04212	6.34321	6.66868	8.06196	7.86855	5.78678	7.25493	7.8183	7.22177	6.83955	7.01608	6.80404	6.9442	6.08911	7.06464	6.84377	7.54353	7.14729	7.04749	7.25696	6.99939	7.46977	7.02193	6.30919	7.08681	7.17284	7.81198	7.55272
Csf2rb	0.367248	3.98937	6.12234	3.11733	4.42097	4.09094	4.56891	4.77507	4.67452	3.72685	1.32659	3.54672	4.89384	1.78789	6.52009	0.558906	4.86168	5.1076	5.5672	0.757677	2.72597	4.57856	3.94885	0.524321	3.49346	5.94872	4.42106	4.23401	4.33447	3.41154	4.14808	4.24089	1.96038	4.73802	5.65727	6.45761	3.89886	2.49896	4.36926	5.37982	4.5787	1.01844	0.147776	1.611
Csf3r	0.415789	3.80172	0.33028	1.972	3.67125	4.44905	4.69996	4.02661	4.69615	4.63858	0.535814	3.23818	4.41562	0.760218	1.34488	0.509267	3.73453	5.7187	3.75446	0.754198	0	0	4.01537	0.501689	2.40786	0	4.82679	3.53948	4.34983	4.13872	4.45153	5.16205	0.413254	4.34313	4.14992	1.7497	4.75551	1.518	3.6741	5.68644	4.67432	1.01413	0.568043	0.595152
Dap	5.4279	6.21449	6.36678	5.84899	6.56451	6.32382	6.56393	5.87563	6.27649	6.15646	5.54434	6.6754	6.57265	5.97	6.49455	5.55863	6.68879	6.64931	6.26422	5.82413	5.95442	5.9813	6.07083	5.13274	5.61173	6.14203	6.34496	6.30553	6.10164	6.26428	6.037	6.06869	5.33151	6.27608	6.02178	6.26733	5.95328	5.63945	6.32157	6.3217	5.93011	5.05269	5.39268	5.56043
Ddost	7.01807	7.69444	6.69985	7.01988	7.77347	7.38054	8.24581	7.71851	7.36328	6.59311	7.31003	6.80666	8.10537	7.02835	7.88504	6.83665	7.83092	7.86018	7.27302	6.46978	6.27	4.8693	7.53245	6.86593	6.80645	6.00489	8.08823	7.58322	7.59405	6.6197	7.2764	6.36413	6.55563	7.91752	7.15632	7.56393	6.40096	6.68983	7.75398	7.54451	7.11487	7.04714	6.65838	5.92973
Ddx3x	7.01088	6.61687	7.01366	6.66152	6.52442	6.58553	6.40813	6.36894	6.60911	6.66752	6.53786	6.58729	6.53242	6.76524	6.8053	6.87731	6.58172	6.39711	6.23763	6.86993	6.51941	7.67999	6.51974	6.90496	6.51926	6.92603	6.38005	6.37607	6.28822	6.39286	6.4237	6.23712	6.5801	6.42252	6.0224	6.7058	6.49702	6.58176	6.46944	6.13447	6.4455	6.34216	6.56959	6.80779
Dnajb3	3.92822	2.23313	1.83775	1.89089	0.891469	1.03556	0.280468	0	0.861101	1.0046	1.32212	1.22655	0.218488	1.5328	1.77971	2.32225	0	0	1.04883	1.54049	0	0	2.16682	2.52517	0.688284	0	0.743781	0.797916	0.976971	1.36308	0.605724	1.5858	2.22904	0.312654	0	1.21021	1.82868	1.91208	0.649642	0	0.698096	1.43336	2.07697	1.94073
Dnajb4	3.94458	3.83179	4.9838	4.11393	2.46012	3.42779	3.23821	2.64588	3.35424	3.97274	3.95189	3.27797	2.93813	4.39974	3.81438	4.29832	2.63599	2.99711	2.27948	4.93572	4.40269	4.42874	4.18622	4.33828	4.68349	6.01966	3.94514	3.16859	3.60182	3.69032	3.70525	4.81117	4.93221	3.37001	2.63259	4.66237	4.24407	4.7028	3.04411	3.14774	3.65078	4.4899	4.45281	5.47963
Emb	2.11205	7.8394	5.78942	5.37557	8.88737	7.7198	7.48881	8.29574	7.83855	6.95667	3.78788	8.1708	8.64184	3.5903	6.92551	2.6035	8.95785	5.96047	8.11342	2.66761	0	6.3732	7.80311	2.09691	5.51173	5.46934	7.30754	8.78218	8.31009	8.13511	7.78764	7.08315	3.246	8.53786	8.32731	6.39735	6.78847	3.54618	8.89836	6.37412	7.59914	3.19436	2.28046	2.56067
Epdr1	6.18143	4.45056	5.9446	5.24745	1.33243	1.98518	1.0309	2.49137	2.07774	2.58478	3.57792	1.09293	1.51927	5.9253	4.16339	6.40228	1.14631	0	0	6.81005	5.18711	0	4.00017	5.83845	4.04509	4.58266	1.0191	0.502162	0.6907	1.36667	0.994644	0.884618	5.36558	0.4949	1.09974	3.50683	1.3887	4.79313	0.566496	2.59146	0.479925	2.90134	5.70145	5.5049
F13a1	0.855219	5.67648	1.48697	2.64706	7.71282	3.53607	4.23113	6.36402	3.24323	2.08326	1.98372	2.8038	6.63051	0.955516	2.20839	1.38242	8.04923	4.27106	8.24065	0.849692	0	0	5.7694	0.653074	2.90738	4.14928	3.69377	7.06466	6.09302	2.49708	2.79916	2.38006	1.69053	5.82453	8.38391	1.38407	1.50748	1.39667	7.34581	3.75393	2.47934	0.920904	0.644884	1.55508
F2r	2.20594	3.08455	5.14309	6.10162	1.50173	3.38986	0.985708	2.15224	3.13081	4.38512	6.37315	2.38456	0.73958	5.42034	2.764	4.55714	1.126	0	1.74724	6.25126	5.49205	5.20469	3.56229	2.5066	6.35233	4.49665	0.983739	1.43637	2.10258	2.34674	2.85722	4.01217	5.7607	0.993567	1.43498	2.36144	4.47942	5.7751	0.829039	2.04329	2.76217	6.92127	4.93456	6.66326
Fcer1g	3.47646	8.07992	9.98567	6.97535	9.19854	7.58956	7.6395	8.14309	8.11016	7.47089	7.01785	7.70127	8.81797	6.16291	10.2124	5.40387	9.5568	9.87601	11.0802	6.52662	4.36641	8.32654	7.96277	3.69755	6.94229	10.098	7.22512	9.09505	8.51372	7.5479	7.53713	7.60786	5.75111	8.68797	11.2438	9.46378	7.33912	5.7781	9.54374	10.0787	8.08327	6.54538	5.12615	6.40547
Fcgr3	0.77904	5.52377	6.47114	3.60894	3.97064	2.96839	7.15378	5.35112	4.27555	1.97989	2.43026	1.03252	6.41285	0.989086	7.15762	1.4075	5.28171	7.3723	6.09912	2.37029	0	5.50551	5.8627	1.58988	3.49261	6.48286	7.56066	4.14668	5.42907	1.34115	3.42897	2.29416	1.28621	6.67264	6.3177	6.87246	1.90228	1.38801	5.34502	7.35194	3.93783	0.528411	1.62908	1.68488
Gapdh	9.24848	9.85195	9.04848	9.42394	10.116	9.8168	10.0743	10.0732	9.89198	9.45342	9.5109	9.46286	10.1775	9.25806	9.69232	9.10805	10.1692	9.78647	9.73147	9.01439	8.94247	9.13293	9.87834	9.12778	9.36887	8.86367	10.171	10.1101	10.0024	9.52343	9.8748	9.34685	8.92055	10.2522	9.81503	9.66786	9.29372	9.04566	10.2718	9.99948	9.88845	9.3789	9.05243	8.71742
Gdi2	6.09287	6.21102	6.12415	6.04223	6.45542	6.29935	6.33345	6.17443	6.29957	6.08187	6.01097	6.44972	6.36166	6.14847	6.18173	6.07707	6.43917	6.33015	6.82013	5.92094	5.79667	6.39995	6.20868	5.99728	5.93142	5.99704	6.11086	6.32436	6.16472	6.19093	6.21727	5.86305	5.96225	6.23902	6.44424	5.98298	5.98493	5.94438	6.40707	6.12383	6.01891	5.7705	5.97394	5.79088
Gfi1b	6.63926	4.47079	4.63002	4.87954	1.36645	2.44394	0.749155	2.86946	2.47313	2.99391	5.69011	1.93898	0.249314	4.8954	3.63066	6.44419	0.81899	0	1.15905	5.69077	5.05438	0	4.56378	6.81623	5.68455	4.95269	0.627379	1.35737	2.7436	2.60923	2.87188	3.948	6.75506	0.355218	2.21396	4.94518	4.08828	5.54322	0.629308	0	3.1823	6.12931	6.82459	6.3029
Gm16104	0.426085	4.65842	1.7001	3.45139	3.60945	4.58083	5.75136	5.29332	5.23777	5.88336	3.29979	2.77689	4.95416	1.07233	4.76669	1.51127	4.24331	5.37856	3.60946	1.58558	0	0	3.72217	1.02776	2.32363	0	4.97312	2.7671	2.826	2.20348	2.69373	4.27521	1.55253	2.74592	1.74947	2.1516	5.20762	1.49095	2.69288	5.22341	4.04406	1.98977	0	1.31509
Gpc4	3.76862	1.50302	2.24565	1.12515	0.0946398	0.593343	0.327945	0	0.517594	0	0.532179	0	0.256379	2.05988	3.24318	3.04931	0.121061	0	0	2.30316	0	0	1.32139	2.89585	0.16503	1.52226	0.0751716	0	0.106723	0.10825	0	0.482127	1.11754	0	0.44078	2.21593	0	0.63022	0	0	0	0.292496	1.82884	1.08782
Gpi1	5.63807	7.04884	6.73327	6.62097	7.0134	6.92912	7.81584	7.32557	7.22414	6.74382	6.36814	6.8346	7.56634	6.4099	7.11745	6.38094	7.11886	7.88256	6.73021	6.56856	6.7535	7.38374	7.18566	5.84314	6.76746	6.87254	8.00454	6.95739	7.12017	6.65497	6.93772	6.58794	6.55061	7.60284	6.87782	7.24001	6.63449	6.39161	7.15832	8.28	7.0141	6.47592	6.51306	6.35224
Grb10	3.91004	2.97971	2.17516	3.74145	0.356468	2.15107	3.34574	2.24304	2.60917	3.1847	3.34263	0.126332	0.979284	3.94451	2.9964	4.59078	0.371865	1.57704	0.524019	4.30541	4.18349	0	2.38704	3.61435	3.16246	1.77356	2.66951	0.203285	1.39328	0.312198	1.76767	2.02708	4.13943	0.99389	0.797957	3.03161	2.69822	3.58129	0.302237	1.39181	1.80172	2.58359	4.42997	3.958
Gria3	0.296387	4.02365	1.65836	2.15566	5.31625	3.29199	3.97696	4.32371	3.5328	2.94703	1.06184	3.66185	4.63599	0.952618	3.02872	0.670345	5.22768	3.08513	4.38093	0.857436	0	4.52442	3.55323	0.342748	1.93973	1.71475	3.51825	4.87365	3.8501	3.05217	2.88837	1.73192	0.439862	4.09916	4.7896	2.75621	2.58377	0.617486	4.83964	2.5802	3.12094	1.34155	0.271938	0.410641
Grn	2.74024	5.15526	4.47246	4.95083	5.26038	5.07894	5.63018	5.86546	5.28817	5.25468	5.09542	5.07478	5.45098	4.27994	4.86069	3.37966	5.62481	6.56879	7.68305	4.083	4.70569	0	5.52985	2.60259	5.25577	4.07976	6.1544	5.72111	5.83334	5.44457	5.36008	6.07749	4.18809	5.80727	8.24896	5.30561	5.56318	4.61046	6.10041	6.70396	5.73531	5.29257	3.47524	3.83403
Gstm1	3.48928	8.42596	7.04045	6.29022	7.22977	6.8755	10.1985	8.20586	7.32866	7.50518	5.55005	6.29674	9.03301	5.03137	7.40068	4.86036	7.7503	10.3234	8.07531	5.54816	5.77336	5.48472	8.37682	3.38502	6.41966	6.70718	10.1157	7.32192	7.80238	6.42244	6.78541	7.21671	5.36688	9.10485	8.23722	6.92118	7.27411	5.33294	7.87355	9.97751	7.14647	5.14705	4.97844	5.45225
H13	3.85805	4.70516	4.04814	4.13693	4.8273	4.55938	4.98779	4.84957	4.75087	4.77624	3.8797	4.93474	5.03529	3.77625	4.47077	3.92289	4.91964	4.68683	4.98849	3.94222	3.98926	4.96955	4.91058	3.98964	4.42377	4.08182	5.18326	5.11159	5.00236	5.15743	4.92226	5.05939	4.11872	5.19629	5.2407	4.71539	4.81129	4.02983	5.15274	4.79412	5.03679	4.1217	4.17417	4.14863
Hmgn2	6.61354	7.80744	6.48705	7.46509	8.04228	8.25801	8.20566	8.07742	7.55015	7.29001	7.96024	7.67446	8.00956	7.92992	7.82389	6.55021	7.86163	9.46477	7.63138	6.42902	6.59631	6.92016	7.96545	6.69093	7.43732	6.4417	8.3449	8.20171	8.06342	7.80565	8.31644	7.33025	6.67162	8.10119	8.03836	7.84165	7.31565	7.84537	8.11555	9.39222	7.58752	7.8989	6.67255	6.38615
Hsp90b1	7.80139	8.46525	7.55775	7.73213	8.60941	8.16473	9.06214	8.76922	8.19448	7.56261	8.67754	7.95003	9.05134	7.64191	9.18475	7.47473	8.89441	8.47929	8.38126	6.98532	7.87558	7.41338	8.70489	7.89421	7.93159	7.87462	9.33161	8.72691	8.95311	7.95888	8.14039	7.81243	7.63164	9.27915	8.59605	8.85953	7.53385	7.69445	9.04392	8.77309	8.24118	8.52848	7.59114	7.08055
Hvcn1	0.186334	2.81877	1.48805	0.891111	2.64978	1.96481	3.96988	1.83014	1.98459	1.75764	1.29067	1.67461	3.41009	0.528598	3.90058	0	3.19018	5.45176	2.64289	0.342195	0	0	3.21089	0.187709	1.12352	2.57702	4.50517	2.91828	3.22509	2.52461	2.27531	2.47544	0.331811	4.0014	3.62938	3.85891	1.42091	0.4471	3.76149	5.57134	2.71448	1.13255	0.248645	0.261894
Hyou1	3.32254	3.96975	3.30446	3.61006	4.31467	3.88918	4.79507	4.02211	3.95408	3.12087	4.18394	3.16438	4.59159	3.09586	4.77143	3.34642	4.37567	4.17408	3.56366	3.02579	4.84176	3.75867	4.35967	3.44101	3.67546	3.04932	5.14542	4.38858	4.57221	3.32815	3.94089	3.47713	3.6933	4.83775	3.52566	4.39591	3.2043	3.28475	4.62445	4.56605	3.93715	3.9752	3.70576	3.28542
Kctd12	0.680583	3.78577	2.85882	4.02458	4.59546	3.77524	3.54447	3.89868	4.10606	4.57221	3.85523	4.76131	4.02113	3.16322	3.24676	2.55087	5.01349	4.20726	6.26406	3.72131	4.16719	4.37576	3.71289	1.02266	4.13767	3.20086	3.37999	4.36814	4.06844	4.63451	3.76383	4.54865	3.31609	3.75178	5.89085	3.10408	4.62919	3.00233	4.50542	4.23892	3.86323	3.82596	2.65686	3.6583
Lbp	0.143149	3.56069	1.67139	1.91029	3.3034	3.04273	4.61044	2.993	3.43715	2.80861	0.967236	1.83155	4.02691	0.554589	2.45296	0.458977	3.63459	5.35973	2.60954	0.448435	0	0	3.25054	0.250041	1.40819	0.808695	4.16686	2.78181	3.18192	2.001	3.15188	2.81821	0.555395	3.87874	2.97917	2.25197	3.12383	0.525868	3.55355	5.13188	3.10879	0.239332	0.227462	0
Lgals9	8.54612	7.89581	8.84749	8.50515	6.76045	8.04646	6.86929	7.77813	7.96351	7.71324	7.75536	7.9395	6.7644	8.6763	8.76469	8.63899	6.6875	6.77488	6.08445	8.69937	9.11941	8.67636	8.07845	9.14882	8.60362	8.70729	7.31577	7.2806	7.84767	7.77455	8.13419	8.17292	9.33916	7.24394	7.46434	8.99606	7.65675	8.93958	7.18523	7.42167	8.01969	8.09013	9.015	8.73753
Lpin1	4.12484	2.80175	3.94327	2.53708	1.79768	1.62669	1.02153	1.47477	1.82629	2.74213	1.46987	2.23478	1.51726	3.40401	2.59928	4.06525	1.69041	0.395158	2.21796	4.37109	3.87156	4.28766	2.3819	3.63411	2.41343	3.96361	1.15662	1.28817	1.42543	2.47853	1.26352	2.47511	3.75947	1.20127	1.61037	1.83398	2.68941	3.25456	1.43123	0	1.52281	1.308	3.50959	4.09391
Ly6c2	3.88844	10.386	4.96042	6.34029	10.7427	6.3212	11.1745	10.7315	5.91045	5.15903	6.24673	9.35395	11.4013	4.15486	5.52926	4.72046	11.3674	12.3711	12.1434	4.31857	0	6.12815	10.8303	3.64598	7.36927	6.53134	11.4214	11.0261	10.8003	7.79804	6.11328	5.02277	4.9505	11.7659	13.343	5.99021	4.61839	4.24682	11.842	12.3911	6.1205	4.52144	4.44551	4.07148
Mapkapk3	2.08036	4.53724	4.3145	3.97816	4.62524	4.17531	5.13744	4.11481	4.58224	3.95055	3.72019	3.50289	4.99733	3.37073	5.15033	3.126	4.74155	5.21472	4.56915	3.86163	2.63534	0	4.80892	2.20926	3.93178	4.73113	5.52561	4.96064	4.79033	3.78279	4.65784	4.27083	3.68236	5.44723	4.96698	5.35903	4.04249	3.24931	5.18228	5.50397	4.71163	3.86212	3.3521	3.82159
Marcks	1.09774	3.84544	4.82812	3.14998	4.39706	4.60597	4.31982	3.7337	4.46078	4.26001	1.97142	5.27397	4.05142	2.87506	3.53616	1.40594	4.09663	4.21695	5.84133	2.83709	0	4.93392	3.34164	1.02085	2.69516	4.52807	3.74036	3.48894	3.2206	4.21762	3.96624	3.57461	1.67917	3.00663	5.16465	2.83584	3.61641	2.43154	3.07604	4.03882	3.50354	1.74634	1.41772	2.62286
Maz	7.6127	7.32135	7.32101	7.55098	7.3535	7.329	7.21819	7.29722	7.25684	7.34194	7.29442	7.39763	7.21524	7.64561	7.20362	7.66024	7.31968	6.85318	7.15106	7.62941	7.36889	8.13883	7.23185	7.52376	7.42105	7.40467	7.0325	7.27473	7.1816	7.28987	7.25957	7.05696	7.59869	7.14632	7.14871	7.11451	7.22767	7.57084	7.09076	6.56975	7.20365	7.12883	7.61037	7.63339
Metap2	7.90736	7.0546	7.05201	6.85098	6.57125	6.68194	6.98149	6.59087	6.78838	6.37987	6.81794	6.35075	6.76238	7.03372	7.55275	7.35845	6.6175	6.09376	5.70102	7.08242	7.11318	6.18045	6.89056	7.76822	6.67951	6.76525	6.78431	6.51263	6.53474	6.21101	6.5413	6.158	6.93073	6.67061	5.69382	7.48122	6.24928	6.76211	6.53623	6.0475	6.52786	6.53156	7.08171	6.70628
Mfsd1	3.8487	4.85231	4.29073	4.47721	4.91883	4.51258	4.89725	5.3378	4.85674	4.66756	4.68621	4.57071	5.09426	4.26945	4.65318	4.29033	5.17719	5.09251	5.32818	4.58023	3.96595	4.38372	4.66483	3.99478	4.24226	3.74028	4.56956	4.58164	4.52379	4.29721	4.25016	4.38636	3.91001	4.73301	5.03457	4.25071	4.30879	3.90562	4.88699	4.07984	4.29884	4.34998	4.01521	4.05807
Micu1	1.70853	3.13345	2.33144	2.40101	2.71211	2.88352	3.26573	3.13531	2.59876	2.21869	2.17807	2.26809	2.68907	2.593	3.00844	1.59029	2.55041	3.55518	2.88618	2.1458	0	0	3.34988	2.31602	3.32356	2.33215	3.99875	3.73406	3.37152	3.31973	3.82288	3.18976	2.95896	3.59245	3.55855	3.58956	2.91497	3.01507	3.51716	4.02154	3.43804	2.76829	2.59526	2.13625
Mpo	4.58842	10.9922	7.12755	8.174	10.9895	10.3142	12.1976	11.156	10.6115	8.0772	6.81488	8.39495	11.8284	5.47252	10.3396	5.39135	11.2699	11.7651	7.58567	4.95344	6.06001	6.96169	10.8331	4.72979	8.36833	7.00384	12.0304	10.7091	10.8617	8.08639	10.112	8.14741	5.40074	11.6618	7.93665	10.2024	7.58121	5.9889	11.0799	11.5482	10.2626	5.27621	4.91298	5.23969
Ms4a6b	0.269795	3.73754	2.42629	1.73851	4.40964	3.58251	3.19581	5.02009	3.83665	3.63754	0.372049	3.48029	4.1796	0.99282	4.31289	0	4.75823	1.71288	5.47874	0.535227	0	6.08725	3.8877	0.552204	2.47388	2.90352	3.31345	4.75853	5.01983	4.54549	4.11842	5.94125	1.45189	4.22121	6.31875	4.25034	4.05643	1.78175	4.85209	2.28865	4.05488	1.07835	0.506721	1.35541
Ms4a6c	1.82558	7.36121	4.61566	4.64201	8.81814	6.60338	6.11981	8.46222	6.94294	5.5177	2.76161	6.09966	8.07646	2.41247	6.96349	2.33082	9.11268	4.13601	9.69315	2.23428	0	6.62234	7.44587	1.54764	5.10146	5.41925	6.02585	8.56528	8.26692	6.75545	6.84086	7.42496	3.13595	7.83799	9.79374	6.83917	6.02068	3.65937	8.92225	4.33868	7.05521	2.70088	2.02254	2.28977
Mt2	10.8594	8.48046	6.09787	4.71015	3.11133	2.89993	4.99442	5.54249	3.05249	2.67728	3.55175	3.94219	4.30049	7.76556	3.86123	9.31342	3.70451	4.65695	2.26931	6.23617	7.96963	0	7.98382	10.6178	5.53449	2.38429	5.11936	3.53123	4.16687	4.10097	2.0922	3.55261	7.72762	4.98687	2.54428	3.91542	2.61633	6.05417	3.72244	6.30252	3.04102	3.82509	8.69798	4.41264
Ncf1	0.697308	4.91334	3.75684	2.68544	5.64439	3.09253	5.69455	5.09729	3.55679	3.06007	2.59957	5.48605	5.51294	1.25158	4.77752	0.599302	5.94084	7.78076	6.38602	0.981563	0	0	5.36087	0.900937	3.1562	3.79882	6.09806	5.86717	5.38739	5.79929	4.07787	4.23916	1.14438	6.0022	6.53459	4.5458	3.82233	1.39925	6.02902	7.96774	4.55269	2.36032	1.24466	1.40953
Npc2	5.51172	6.131	6.0637	5.54376	6.53353	5.82079	6.09679	6.46099	5.91725	5.54001	4.73183	5.99452	6.38485	5.46042	6.11682	5.35103	6.68296	5.72299	7.70538	5.59074	5.76552	6.51886	6.28545	5.53789	5.61216	6.03779	6.38483	6.85093	6.62226	6.11765	5.98674	5.85193	5.44798	6.68102	8.12391	6.1757	5.75084	5.56472	7.03921	5.91525	6.05806	5.15693	5.32707	5.67032
Ntn4	3.87572	1.51967	1.1615	1.21869	0	0.0477164	0	0	0.108956	0.101012	1.05743	0	0	1.61446	0.831432	2.47135	0.0451954	0	0	2.31091	0	0	1.59084	3.36625	0.842415	1.8964	0.159202	0.0989163	0.188484	0.154857	0	0	2.10293	0.0972823	0	0.463302	0.126919	1.19817	0	0.65194	0	0.407996	1.97767	1.39876
Orai1	3.24036	5.25451	4.40623	4.60772	5.16561	5.15345	5.60207	5.38765	5.36174	5.40811	4.06769	5.01338	5.6101	4.15897	5.253	4.08434	5.41224	6.26639	5.82575	3.95906	4.61404	5.04076	5.29096	3.3844	4.7481	4.97473	6.04351	5.51015	5.52515	5.21472	5.54748	5.18367	4.35284	5.83342	5.90957	5.46601	5.51426	4.34787	5.46076	6.3592	5.58258	4.75797	4.18129	4.30582
P4hb	6.35882	7.57249	6.61152	6.55054	7.4247	6.99393	8.2411	7.55817	7.14171	6.27148	6.91903	6.31471	7.94787	6.37102	7.95384	6.49273	7.60502	7.7773	7.0965	6.25654	6.83146	6.40377	7.52632	6.44625	6.61998	6.61704	8.43562	7.53949	7.61945	6.50261	7.16878	6.38762	6.35555	8.16212	7.17693	7.86001	6.38172	6.33435	7.79753	7.92738	7.14923	6.73308	6.40542	6.13013
Papss2	0.289434	2.57679	5.62873	1.15322	2.16279	1.45751	3.2131	2.03164	1.86865	0.649395	0.398163	0	2.9003	0.776597	4.8969	0.898565	2.77866	2.919	3.14556	1.05545	0	4.09448	2.35267	0.879438	1.08571	6.00818	3.27054	1.94526	2.24702	0.53018	1.21804	0	0.604896	2.9187	3.77917	4.59273	0.345189	1.11825	2.56722	2.59404	1.36853	0.565968	0.68363	1.28888
Pik3cg	2.02392	3.83658	4.18985	4.02922	4.38764	4.60823	4.15973	4.37177	4.41091	4.57679	4.75703	4.4628	4.21891	3.92406	4.57791	3.04188	4.1794	3.84906	4.06242	3.94914	0	3.40847	3.72614	1.95568	3.8761	4.56904	4.17361	4.17729	4.22607	4.39135	4.50336	4.21589	2.91485	4.12369	4.14955	4.38528	4.41017	3.61607	4.0018	4.46532	4.29334	4.03718	2.78469	3.90718
Pkm	2.05456	6.93215	5.78496	6.31551	7.24168	7.16694	7.50827	7.46279	7.26753	6.99281	6.30033	6.67972	7.4918	5.32986	6.6944	3.40774	7.301	7.60878	7.03927	4.59445	3.62023	4.58652	7.15954	2.4772	6.37213	5.66268	7.62021	7.37908	7.36797	6.87672	7.1598	6.83191	4.65315	7.60336	7.50898	6.62829	6.98324	5.44181	7.55279	7.91543	7.24917	6.35222	3.66859	4.80035
Plxnc1	3.59741	3.29794	4.38452	5.53786	2.39459	3.09691	1.56623	2.64306	3.05742	4.22	4.89342	2.58854	1.83403	5.29223	2.95103	4.96741	2.43334	3.8458	3.79937	5.70031	4.86525	4.12029	3.27914	3.6727	5.14235	4.32436	1.46836	2.34344	2.41537	2.96673	2.60145	3.69565	4.88816	2.11893	3.15602	2.54924	3.88509	5.02997	2.62236	3.59988	2.77976	5.05447	4.78478	5.62111
Prdx6	8.01396	7.478	6.9345	7.3289	6.89569	7.09861	7.28141	7.18152	7.27721	7.33614	7.1361	6.88139	7.30371	7.48816	7.22036	8.1782	7.07634	6.97327	6.47803	7.53204	8.17476	7.17734	7.49801	8.36354	7.34918	6.78515	7.31621	6.96207	7.1469	6.99458	7.06638	7.14618	8.27592	7.31856	6.51184	7.14169	7.28439	7.50621	7.03981	7.3392	7.18529	7.19005	8.37964	7.59299
Prtn3	4.97168	11.2099	6.85041	8.20923	11.1959	9.94374	12.2742	11.0346	10.3009	8.83068	7.28534	7.86269	11.8421	6.1823	8.59803	5.73138	11.4118	12.7053	9.33165	5.99176	5.45835	0	11.1861	5.20822	8.62796	6.64782	12.4325	11.1634	11.2202	8.27022	10.2007	9.01461	6.23842	12.0283	9.91981	9.11539	8.56656	6.21567	11.6061	12.6124	10.3646	6.16829	5.11097	5.73872
Psap	5.662	6.68924	6.22165	6.29839	7.87954	6.59623	6.23853	7.25908	6.56936	7.01417	6.043	7.38629	6.98878	5.87123	6.00628	5.47707	8.05501	6.76211	10.9296	5.9262	4.48543	6.78196	6.78075	5.52398	6.26433	6.06666	6.12255	7.61198	7.02272	7.42592	6.62381	7.01167	5.76548	6.85713	10.804	5.86281	7.17075	5.93235	7.74187	6.65016	6.53195	5.94952	5.57437	5.95678
Rasgrp2	0.898669	4.86935	3.72488	4.48283	5.03353	4.58763	5.61534	4.46923	4.90846	4.35816	4.78716	5.19292	5.28833	3.46508	4.91493	2.70588	5.08943	5.70238	5.09861	3.90653	2.22772	0	5.16605	1.5005	4.62658	3.28084	5.89213	5.28484	5.27883	5.26982	4.98576	4.76198	3.68563	5.68066	5.43675	5.11786	4.56784	4.0273	5.30387	6.16112	5.07665	4.81059	2.85324	4.49596
Rela	4.86436	4.24066	4.86924	4.77681	4.0431	4.16053	3.81543	3.24233	4.32632	4.72837	4.35399	4.31042	3.95913	4.57754	4.10588	4.58751	4.09276	4.3563	4.23152	5.20557	5.27933	5.49403	4.24	4.37755	4.4475	4.39941	3.9408	4.14341	4.02243	4.46384	4.10028	4.79307	4.71488	3.81863	4.12043	4.15186	4.80279	4.60045	4.12989	3.88793	4.38327	4.58705	4.56258	5.14062
Rhag	7.18362	4.7356	2.98932	1.92574	0.299277	0.450936	0.194887	0	0.166437	0.74701	0.743436	0.680003	0.197797	3.8409	0.887913	5.11837	0.261134	1.45427	0.565862	4.0689	4.70628	0	4.45359	7.02078	1.8519	0	0	0.413459	0.231485	0.979259	0.554713	0.535785	4.49469	0	1.14731	0.988295	0.779658	3.43012	0.22698	0.91877	0.505358	0.594048	4.97162	2.34544
Ripor1	4.71265	4.73168	5.04682	5.64967	4.29239	5.48297	4.00386	4.60374	5.33532	5.08837	5.06744	4.79993	4.33041	5.76826	5.22718	5.49241	4.1588	2.68919	2.7533	6.00663	6.37839	3.96049	4.86067	4.73365	6.0043	5.8376	4.07111	4.59946	4.9794	4.72759	5.53349	5.46006	6.16151	4.32688	3.41754	5.70288	5.24067	6.15144	4.28398	3.54197	5.49524	5.22518	5.8085	6.4573
Samd14	4.37033	2.71574	2.18073	3.76684	0.148399	0.414207	0.3079	1.7265	0.517037	1.23561	5.17664	0.886708	0.446318	4.21153	1.01992	4.86694	0.315893	0	0	4.80572	5.63428	0	3.06532	4.54136	4.60498	2.64062	0.424249	0.628438	0.419428	0.457896	0.868945	1.53715	5.32265	0.106552	1.09897	1.62323	1.54594	4.78602	0.566025	0.702882	0	5.33368	5.1973	5.60471
Selenof	7.99479	8.27706	7.87728	7.94694	8.24492	7.91403	8.49426	7.85341	7.936	7.67823	8.11511	7.74375	8.35714	7.97843	8.38933	7.91491	8.37133	8.21299	7.7903	7.64414	7.80747	6.90186	8.22313	7.9579	7.79653	7.86899	8.32017	8.10309	8.09048	7.71814	7.91475	7.5105	7.71722	8.28592	7.63004	8.18791	7.62682	7.84854	8.26086	7.94988	7.86688	7.95277	7.8986	7.45301
Selenoh	6.88779	7.19993	5.84363	6.36894	7.44141	7.30436	7.24455	7.53419	6.98019	6.47254	5.77814	6.91576	7.16568	6.88584	6.69065	6.59911	7.32311	6.50942	6.95717	5.90901	6.16283	5.87278	7.33404	7.20698	6.49766	5.74286	7.40083	7.64193	7.36692	7.13511	7.70695	6.42701	6.21911	7.43737	7.20741	6.91409	6.32303	6.99822	7.5486	6.96915	7.08118	5.98886	6.67934	5.88289
Selenow	9.00303	8.33927	9.10652	8.85192	7.52093	8.21037	7.28732	8.26728	8.19975	8.86723	8.90963	8.30718	7.33251	8.92984	7.94136	9.11253	7.50134	5.81513	8.56223	9.00874	9.17852	9.34758	8.47116	9.13566	8.90907	9.36317	7.62856	8.15692	8.33188	8.74674	8.32808	9.08016	9.25476	7.75216	8.71186	8.12228	8.96001	8.96921	8.20202	6.64458	8.47231	9.04445	9.16127	8.92682
Sell	1.28302	6.20408	5.56175	4.4209	6.9506	6.93696	5.99555	7.02209	7.16881	6.52622	2.64815	7.11272	6.64	3.0651	5.62686	1.62873	7.02216	5.69922	6.78994	2.09031	0	7.0511	5.95718	1.93321	4.23059	5.36834	5.44316	6.6809	6.58814	6.61743	6.70006	6.48868	2.11918	6.15246	7.28366	5.2737	6.19055	3.20638	6.62142	5.88611	6.83826	2.41533	1.49188	1.81718
Serpinf1	0.236122	2.74211	0.551531	1.21581	3.60108	2.40713	1.32978	3.89187	2.49859	2.59718	0.267258	1.66963	3.35431	0.296672	1.53968	0.173389	4.02454	0	2.16339	0	0	0	4.1221	0.895507	2.40936	1.83293	3.37432	5.01161	4.69804	4.50134	4.15737	4.11203	0.678394	5.04604	3.21939	2.0317	3.76934	1.20915	5.25311	1.05333	4.48821	2.22998	0.36862	0.387455
Sh3bgrl3	6.83081	10.2471	10.3374	9.97605	10.8319	10.3904	10.5912	10.5068	10.5091	10.1915	10.161	10.6452	10.6647	9.59094	10.3799	8.90513	10.8745	11.2075	11.577	9.46084	9.43575	10.1403	10.1906	7.14414	9.68852	10.1336	10.3206	10.618	10.2832	10.3063	10.1234	9.96656	8.86854	10.3432	11.4311	9.9749	9.75907	9.37733	10.6589	10.9957	10.1161	9.77595	8.64185	9.15392
Slc25a21	5.1726	3.00582	1.39529	1.22525	0.0908262	0.340228	0.217944	0	0	0.131721	0.192221	0	0	3.28	0.141097	4.71256	0	0	0.49173	3.16651	2.65706	4.50053	3.2661	5.3113	0.948007	0.923931	0.072123	0.129016	0.372227	0.457754	0.260925	0.464986	3.81076	0	0	0.584169	0	2.73206	0.282285	0	0.306238	0.281446	4.6471	1.44678
Slc26a1	3.72512	1.55406	1.08568	0.0987573	0	0.0433644	0.116626	0	0.0504563	0	0	0.302973	0	0.993178	0	1.60008	0.0410701	0	0	0.378063	2.21837	0	0.877266	2.94248	0	0	0	0	0	0.141198	0.0952314	0	0.744432	0.0885461	0	0	0	0.346045	0.0698292	0.602541	0	0.374713	1.56793	0.375225
Smdt1	6.99013	7.08412	6.77177	6.80146	7.40175	7.03515	7.18885	7.05492	6.7393	6.48991	6.99242	6.89011	7.2295	6.87441	6.86289	6.58527	7.47038	7.30563	7.78318	6.59867	5.55373	7.55769	7.05988	6.63652	6.63801	6.81249	6.92807	7.34445	7.01846	6.47181	6.99109	6.55969	6.18227	7.15484	8.00623	6.68438	6.38536	6.68039	7.42605	7.01433	6.63401	6.77929	6.16257	6.21926
Snd1	5.06663	5.76817	4.78071	5.24795	6.02509	5.84068	6.05542	5.67478	5.82618	5.48502	5.40525	5.88251	6.00887	5.25873	5.55571	5.2683	5.88511	5.42725	5.05043	5.02796	5.10338	5.85031	5.58063	5.01852	5.08711	4.93661	5.87013	5.75869	5.7296	5.70466	5.55376	5.34558	4.92142	5.78687	5.17705	5.35227	5.34481	5.08236	5.63413	4.99012	5.55582	5.32408	5.05595	4.69974
Spata13	0.131967	2.13794	2.4752	1.60935	2.24754	2.16079	3.49901	2.13417	2.23446	3.01546	1.03313	2.36572	3.1966	1.10163	2.23268	0.52382	2.72943	3.5295	2.2302	1.44601	0	0	1.93389	0.0740377	1.69314	2.34438	2.69701	1.32456	1.79493	2.4571	1.58983	2.42975	0.753592	2.42554	1.65783	1.57436	2.53335	0.868737	1.97152	3.46009	2.17441	0.746615	0.19227	1.63791
Sptbn1	0.787035	3.60421	4.06398	3.39557	3.98417	4.24147	4.38891	4.02305	4.23329	4.49081	3.66141	4.14592	4.16416	2.81299	3.90295	1.35297	3.84188	4.0592	3.74713	2.4244	1.84741	2.65453	3.52662	0.4134	3.42664	3.86973	4.14897	3.62209	3.87773	4.19623	3.91631	4.38059	1.72183	3.93696	3.24303	3.84811	4.44438	2.61849	3.58973	3.71881	4.015	3.43408	0.998652	2.00377
Ssbp3	7.06668	5.74583	6.4724	6.11933	4.75434	5.6239	4.91594	5.34231	5.53426	5.99213	5.58525	5.64186	4.97964	6.40498	5.69458	6.56854	4.90065	4.72678	5.27131	6.35322	6.79799	6.24646	5.68165	6.8285	5.79444	6.42073	4.96246	4.84285	5.13663	5.60817	5.31736	5.92888	6.24752	4.87864	5.18122	5.54868	6.00391	6.27565	4.84878	4.68779	5.45919	5.62353	6.47687	6.3388
Ssr3	6.37872	7.04749	6.50576	6.63845	7.04353	6.95326	7.54737	7.07784	6.92528	6.58378	6.83298	6.57589	7.36242	6.58445	7.34089	6.16939	7.13356	7.14354	6.43989	6.33373	5.93102	5.9579	6.9388	6.17401	6.53939	6.52842	7.51801	6.90923	7.0381	6.44773	6.831	6.52106	6.19568	7.33772	6.56107	7.14004	6.44019	6.38625	7.10105	6.88357	6.83465	6.61652	5.98274	6.07955
Stk26	4.66469	6.19301	5.63167	5.94368	6.44196	6.48722	6.57811	6.34003	6.58239	6.37698	5.77431	6.48176	6.6168	5.68292	5.72397	5.15929	6.3059	5.84512	4.79996	5.42665	5.94281	6.37897	6.09533	4.56477	5.75884	5.18844	6.53969	6.32317	6.2966	6.16676	6.24443	6.01335	5.06102	6.41072	4.98722	5.51639	6.12187	5.48857	6.26582	6.29041	6.14266	5.61877	5.06787	5.19321
Sun2	2.79017	6.27875	5.83067	5.19648	6.01333	6.42988	7.72724	6.21841	6.33002	6.05828	4.69797	5.88466	6.86551	5.37039	6.33627	3.34506	5.80293	8.0791	6.20141	4.65776	3.65174	5.01966	6.15178	2.777	4.88381	5.62183	7.59884	5.57161	5.91648	5.69149	5.96088	5.48083	3.94079	6.41011	6.03774	6.27209	5.6606	5.35271	5.34419	7.74401	5.82447	4.69405	3.38953	4.61547
Tceal3	4.79379	2.10328	2.66687	1.42694	0.204538	0.27239	0	0	0.165037	1.88327	0.415845	0	0.196151	3.5461	0	5.21165	0	0	0	3.79928	0	0	2.21004	3.57823	0.861396	0	0.163709	0.286031	0.51726	0.23273	0.301414	0	2.85629	0	0	0	0.64918	1.91421	0	3.53493	0	0.589708	3.03001	1.81911
Tjp1	2.84836	1.42616	2.01613	1.98671	0.409988	1.91052	0.212414	0	1.41667	2.28345	1.38302	0.48154	0.312363	2.23307	2.34413	2.12935	0.334725	0	0	1.95555	0	0	1.02292	2.212	1.17976	1.26091	0.137146	0.101375	0.653182	0.158632	0.97393	1.47282	1.36808	0.0507121	0.180471	0.930825	1.38048	1.31094	0.15331	0.66538	0.87034	1.06321	1.13081	1.63162
Tmsb4x	6.40533	10.8306	11.5346	10.9596	10.9662	10.5174	11.5747	10.854	10.6864	10.3255	12.2764	10.5963	11.2119	10.3096	11.9938	7.93732	11.2519	13.1194	13.3415	9.89156	8.97804	10.841	10.7847	6.76442	10.6995	11.4987	11.4898	10.815	10.7752	10.5656	10.5899	10.3426	8.84423	11.094	13.0378	11.5514	10.3362	10.0791	11.1633	12.8852	10.6441	12.0429	7.96959	9.65509
Tnf	0.171325	2.91214	4.74761	2.75099	3.04223	1.73073	1.73953	3.00221	2.55735	2.33153	0.972387	4.77359	2.4889	1.65926	4.92139	0.38056	3.25787	4.62013	2.97341	1.78584	0	0	2.91225	0.326732	3.20676	5.62808	2.5892	3.70025	3.18145	4.76631	3.25269	2.89104	1.27443	3.56831	3.83728	4.76101	3.02853	1.8711	4.03915	3.90488	3.42997	1.96653	1.24865	1.82729
Tpm3	5.91335	7.40086	7.50811	7.5593	7.7997	7.71462	7.4881	7.57913	7.62794	7.58482	7.52116	7.62688	7.62586	7.37985	7.50411	6.94085	7.69304	7.93156	8.08271	7.30247	7.1535	7.87725	7.43025	5.96557	7.51382	7.61972	7.41567	7.70239	7.19813	7.53623	7.68673	7.10925	6.77613	7.57832	7.87855	7.38305	7.65163	7.11656	7.71614	7.67746	7.70029	7.44912	6.84805	7.41538
Trib1	0.351223	3.19319	1.7883	1.80981	3.25455	2.94695	3.77294	3.16528	3.74232	3.09311	0.864119	3.2915	3.83087	0.647304	3.95509	0.212088	3.35988	3.93847	3.34618	0.824289	0	0	3.53209	0.519426	1.85696	1.91861	4.29178	3.45144	3.6038	3.80664	3.38936	3.10035	0.853221	4.03447	3.73129	4.62756	3.4849	0.858779	3.76864	4.77274	3.96387	0.893962	0.239403	0.466807
Tspoap1	0.6916	2.60062	2.32956	1.89866	2.84934	1.6364	3.91324	2.91443	2.46608	1.47026	1.3521	1.47904	3.63171	1.13117	2.41373	1.56011	3.42832	3.99678	1.46988	2.22898	1.54971	0	2.66412	0.495938	1.74945	1.39472	3.51893	2.49941	2.58441	1.20282	1.70841	1.61908	1.60211	3.40384	1.85282	2.17152	1.00902	0.737583	3.01153	3.97896	1.93893	0.392798	1.22202	1.7778
Tubb6	0.0554534	2.38995	0.597461	1.70799	2.81394	2.14318	1.83422	2.4218	2.34125	2.15689	1.08488	1.52072	2.58147	0.811193	2.33381	0.189929	3.16766	1.10946	3.56839	0.296601	0	0	3.32799	0.161542	1.83126	1.27008	3.05999	3.75604	3.82182	2.87677	3.59372	3.22914	0.732474	3.76409	3.74347	2.81175	3.14069	1.2902	3.81094	0	3.48954	1.75381	0	0.747521
Vamp5	6.21066	5.02223	5.41443	6.19884	2.5312	5.10351	3.26024	4.16854	4.99334	5.43293	6.32067	3.22104	3.031	6.61409	5.18504	6.80533	2.21513	4.60324	2.47633	6.63338	7.20383	6.073	5.64741	6.83233	6.88435	5.87678	3.64053	3.04694	4.62117	4.14661	5.27343	5.56201	7.67784	3.40371	2.37833	5.959	5.7251	7.39326	2.98538	4.84298	5.50654	6.78363	7.62828	7.50421
Module6
	SKO.5	SKO.17	SKO.19	SKO.6	SKO.14	SKO.4	SKO.3	SKO.8	SKO.0	SKO.1	SKO.15	SKO.7	SKO.12	SKO.10	SKO.13	SKO.11	SKO.2	SKO.21	SKO.18	SKO.9	SKO.16	SKO.20	WT.17	WT.5	WT.6	WT.19	WT.3	WT.14	WT.8	WT.7	WT.4	WT.20	WT.16	WT.12	WT.18	WT.13	WT.1	WT.10	WT.2	WT.21	WT.0	WT.15	WT.11	WT.9
6230400D17Rik	0.416201	0.727464	0.790545	0.852899	0.447358	0.994187	0.496266	0	0.42987	1.12212	0.845878	1.09727	0.761453	0.441263	0.427486	0.378732	0.555191	0	0.540456	1.29918	0	4.65586	0.69449	0.507212	1.02837	0	0.486987	0.877654	0.219932	0.115782	0.828945	0.511503	0.556233	0.49727	0.820833	0	0.625298	0.794382	0.852859	0	0.612786	0.785004	0.752182	1.29186
Arhgap27os2	0	1.11514	1.20023	0.863317	0.175436	0.234393	0.314268	1.90925	0.59877	0.465162	0	0.419807	0.168174	0.212975	0.690063	0	0.503208	0	2.33367	0	0	5.46119	0	0.378178	0	0	0	0	0.286468	0.37542	0	0.812931	0	0	2.13998	0.412627	0.311748	0.334786	0	0	0.556382	0	0	0
Arl6ip6	4.59998	4.54801	4.56406	4.78611	4.10043	4.25857	4.40772	4.36079	4.60244	4.43643	4.68675	4.15111	4.55625	4.08471	4.68709	4.38555	4.56264	4.59472	4.65811	4.77078	4.19256	0	4.20134	4.50226	4.52766	4.42324	4.37153	4.25369	4.40126	4.48035	4.14394	4.54185	4.35564	4.41025	4.42277	4.47988	4.28937	4.17779	4.50719	4.30754	4.65874	4.41578	4.29204	3.79508
B630019A10Rik	0	0	1.32163	0	0	0	0	0	0.0242949	0	0	0	0	0	0.654167	0.0417682	0	0.312287	0	0	0	3.01909	0	0	0	0.668526	0	0	0.0173311	0.102443	0.0462235	0	0	0	0	0.348537	0	0	0	0	0	0	0	0
Baz1b	5.02117	5.03386	4.63786	5.1871	5.20587	5.31848	5.09934	4.93101	5.37541	5.18408	5.25408	5.38494	5.21465	4.94337	5.17248	5.01438	5.2464	5.09716	4.71498	4.84248	5.72819	0	5.05958	4.85526	5.02561	4.99847	4.88277	5.02709	5.12095	5.328	5.18048	5.16339	4.98053	4.9817	4.66496	5.11874	5.21135	4.83078	4.90567	5.08943	5.21023	5.16126	4.79004	4.59481
C87436	3.25591	3.46418	3.36561	3.76308	3.40101	3.59813	3.52017	3.27022	3.58761	3.74033	3.75042	3.19775	3.65334	3.65795	3.46999	3.42382	3.6595	2.48388	3.88418	3.74653	3.92621	0	3.46663	3.27274	3.72521	3.40656	3.53137	3.39401	3.66114	3.39583	3.58056	3.64771	3.80737	3.42759	3.62092	3.5829	3.61407	3.74525	2.95364	3.06841	3.6555	3.6022	3.50653	3.77622
Ccdc17	0.270655	0.571005	0.536348	1.18848	0.534722	0.575012	0.792343	0	0.651852	1.12971	0.988455	0.303791	0.425664	0.91314	1.09427	0.454692	0.158147	0	0	1.00118	3.05818	4.94848	0.937877	0.501779	0.566754	0	0.580656	0.718886	0.592727	1.02239	0.969511	0	0.47202	0.172456	1.53195	1.38318	0.877315	0.626455	0.582469	1.62282	0.575159	0.673502	0.644364	1.13207
Cd74	1.67322	2.6475	2.44857	0.851339	1.26077	1.08788	0.711142	1.88968	1.00717	4.09254	0.875937	6.05845	0.447944	1.26628	1.3816	0.607935	2.48249	1.28525	10.8102	1.09322	3.50685	6.41829	3.63714	1.02126	1.09386	0	1.20274	2.21868	1.48378	5.84071	2.1652	5.55639	0.86493	0.924529	9.57172	2.29288	5.67801	2.27677	2.63383	0	0.299794	0.880937	0.845158	0.507352
Cltc	6.04822	5.62638	5.82061	5.48845	5.56175	5.48715	5.64391	5.03015	5.56948	5.45539	5.31293	5.34368	5.57132	5.64553	5.64501	5.67764	5.56042	5.41806	5.79507	5.83371	5.65683	3.34527	5.6085	5.97946	5.43647	5.5305	5.568	5.38842	5.31587	5.21535	5.32495	5.32693	5.69338	5.47189	5.6899	5.61234	5.40174	5.42339	5.31059	5.60049	5.41155	5.22149	5.67219	5.72519
Cmas	5.85479	6.1793	6.74945	7.23009	6.24906	6.60087	6.16719	6.31037	6.44915	7.05435	7.40079	6.51032	6.00395	7.13008	6.14147	6.52474	6.08981	6.27273	6.70597	7.46952	6.39937	0	6.50182	5.87951	7.12274	6.77586	6.0966	6.23069	6.13373	6.29608	6.25252	6.94166	6.77874	5.95377	6.39964	6.18809	6.96598	7.01925	5.97307	6.09713	6.35134	7.46794	6.50829	7.29746
Cnksr1	0.0397176	0	0	0	0	0	0	0	0	0.514573	0	0	0.097115	0.12379	0.157236	0.137803	0	0	0	0	0	4.65811	0.168466	0.116893	0	0	0	0	0.114331	0.323189	0.151978	0.512201	0	0	0	0.246691	0	0.372072	0	0	0	0	0.296877	0
Col18a1	0.0432433	0	0	0.776132	0.0376812	0.0511675	0	0	0.0595095	0.108176	0.660299	0	0	0.296178	0.170598	0.0516086	0	0	0	0.306043	0	3.2944	0.238825	0.126975	0.360432	0	0.0590128	0	0.0634366	0	0.0570931	0	0.155935	0	0	0	0	0.214572	0	0	0.132649	0.690711	0	0.121495
Csnk1a1	6.26178	6.24586	6.48595	6.46143	6.44268	6.49682	6.28097	6.31975	6.43505	6.62696	6.51398	6.59778	6.26367	6.46594	6.22936	6.29845	6.32515	5.86146	6.00968	6.57189	6.38259	4.85818	6.24258	6.07765	6.28861	6.18226	6.06126	6.25156	6.204	6.41047	6.20281	6.33527	6.15499	6.14853	6.02849	5.97458	6.40568	6.1668	6.14522	5.76241	6.25451	6.21765	6.10465	6.35888
D730045B01Rik	0.342412	0.275131	0.664063	0.244274	0.432373	0.21278	0.196815	0	0.127875	0.2282	0	0.935667	0.415896	0.653712	0.79636	0.214515	0.610103	0	0	0.604168	0	5.31413	0.481539	0.622897	0.272875	0	0.716558	0	0.337799	0.342266	0.774636	0	0.810366	0.220119	0	0.376597	0.724108	0.956924	0.331452	0	0	0.471085	1.06789	0
Dmtn	2.10856	0.404523	1.13789	0.0667675	0.0425125	0.0576938	0.0531479	0	0.0339274	0	0	0	0.0406743	0.0521256	0	0.16797	0.0275866	0.420753	0	0.180823	0	3.45384	0.687392	1.83376	0.0751306	0	0.0336418	0	0.0714894	0.0487529	0	0.232696	0.0901727	0	0	0	0.223253	0.164551	0.136802	0	0	0	0.459751	0.136577
Dnajb5	0.0267211	0.434992	0.984804	0.623653	0.664752	0.484664	0.514421	0	0.76431	1.28402	0	0.81918	0.641203	0.16351	0.470511	0	0.647776	0.634387	0.936995	0.149116	0	4.10769	0.500579	0	0.3352	0.742874	0.429004	0.507217	0.527955	1.08483	0.604851	0.362285	0	0.427703	0.598498	0.58456	0.54095	0.135564	0.57208	0	0.697119	0.40423	0	0.85576
Dnajc10	4.78682	5.16226	4.77246	4.83837	5.79137	5.29127	5.22419	5.41628	5.19908	4.89967	4.37841	4.9363	5.50422	4.70044	5.08639	4.34181	5.66686	4.25746	5.40634	4.58086	5.07415	0	4.84579	4.65944	4.71129	4.74356	4.80432	5.28397	5.0953	4.50587	5.08025	4.68502	4.38869	5.00093	5.14778	4.75889	4.54309	4.60072	5.21281	3.49904	4.78343	3.93535	4.18266	4.55097
Eif4enif1	4.46797	3.75058	3.97266	4.02713	3.63862	3.79224	3.61106	3.23067	3.82976	3.80664	3.56509	3.59422	3.63854	3.70577	3.64898	3.97102	3.73088	3.0748	3.5089	3.73318	3.55004	0	3.74611	4.0314	3.6243	3.64046	3.41379	3.46044	3.45961	3.84456	3.43348	3.64554	3.6551	3.59384	3.28635	3.64745	3.735	3.6619	3.43176	3.18691	3.70186	3.42098	3.76759	3.46154
Eno2	0	0	0	0.139931	0	0.121324	0	0	0.0719911	0.558795	0.190353	0	0	0	0	0	0.0586797	0	0	0	0	4.48615	0.149743	0	0	0	0	0	0.149566	0.198885	0.258446	0	0.187371	0.125645	0	0	0.879477	0.333182	0	0	0.434069	0	0	0
Epb41l4aos	7.59071	7.27428	7.2281	7.03806	6.82577	6.96944	7.04288	6.9742	7.32768	7.42073	6.56241	7.25512	7.05406	7.05697	6.66472	7.50488	7.09227	5.44612	5.9932	7.66885	6.69239	0	7.05006	7.08388	7.17445	6.93319	6.57453	6.8421	6.68992	7.41427	6.79012	7.50802	7.37476	6.83999	6.51293	6.5399	7.43079	7.11502	6.90244	6.10465	7.16982	6.24461	7.37707	7.59921
F8	0.342048	0.0470285	0.244121	0.195954	0.0773944	0.217735	0.0328784	0	0.250983	0.249975	0.0569881	0.194025	0.0740861	0.183453	0.0413077	0.265749	0.066861	0	0.156805	0.113732	0	2.83118	0.247885	0.399811	0.178041	0	0.0613985	0	0.129107	0.0596672	0.0398723	0.147325	0.59936	0	0	0.129718	0.141179	0.290002	0	0	0.18105	0.0852868	0.488968	0.384012
Fabp5	6.19315	7.30382	6.13854	7.17053	7.96119	7.25078	6.59438	7.35775	7.41262	6.74272	7.29616	7.08332	7.6602	6.67927	6.62364	6.48736	7.98052	3.94801	6.73942	6.46609	5.51164	0	7.04113	5.67881	6.98093	5.45113	5.99176	7.71744	7.25921	6.62246	7.19535	5.87164	6.06565	7.35173	6.96361	6.08068	6.40201	6.43193	7.7509	4.16048	6.91036	6.94892	6.31908	6.01089
Fam166a	0.385343	0	0.849381	0	0.564907	0.408113	0	0	0.172641	0	0	0	0	0.258878	0.324939	0.286738	0.270552	0	0	0	0	5.76009	0	0.799578	0.362415	0	0.171255	0	0.346407	0	0.314652	0	0.427135	0	0	0	0	0	0.235264	0	0	0	0	0.613957
Fn3k	0.108759	0	0	0.175593	0	0.0396597	0.0721321	0	0	0.566462	0.123818	0	0	0.138199	0.0903152	0.0789265	0	0	0	0.125936	0	3.8683	0.187746	0.0667432	0.369754	0	0	0	0.0329967	0.129501	0	0	0	0	0	0.143555	0.204687	0.49841	0	0	0	0	0	0.183528
Gm14698	0.493162	0.757383	0.713944	0.621906	0.117777	0.660149	0.641882	0	0.559509	0.524066	0.128667	0.637337	0.449947	0.274162	0.556534	0.610515	0.552615	0.567133	0.340072	0.3616	0	3.92229	0.591061	0.529664	0.383045	1.46564	0.522237	0.633252	0.764162	0.424555	0.474326	0	0.793938	0.567021	0.534382	0.725471	0.561721	0.826346	0.771693	0	0.695212	0	0.737404	0.190566
Gm15972	2.35618	2.99642	2.41021	2.13922	1.83993	2.26697	2.41046	0	2.02827	1.17964	1.93708	2.45747	1.95528	2.0614	1.89511	1.75151	1.5573	3.42459	2.6724	2.53599	0	8.1666	2.21928	2.58088	2.02658	0	2.01897	1.51454	1.78019	0	1.56938	1.81416	1.51333	1.7798	2.46794	0	1.38085	0	2.11667	2.58086	0	1.27824	1.23207	1.27956
Gm28043	0.158602	0	0	0.0616456	0	0.129624	0.142423	0	0.0919261	0.266338	0	0	0.178579	0.0946639	0.120565	0.1055	0.0504467	0	0	0.0861496	0	3.34727	0.0660938	0.25296	0.135581	0	0.148895	0	0.149581	0.251037	0.116484	0.215757	0.0833065	0.159637	0.521863	0	0	0.152313	0.126538	0	0.0706003	0	0.119653	0.242482
Gm45716	2.993	3.19424	2.23625	2.69311	2.82407	2.45547	3.22544	2.64505	2.6695	2.63206	2.59624	2.85305	2.81775	2.75766	2.93114	4.07338	2.86002	2.71883	2.61742	3.39789	4.40175	4.82597	3.11899	4.02135	2.71858	2.46971	3.16585	2.76498	2.79835	2.79711	2.67598	3.03823	3.81926	2.81705	2.15873	2.95125	2.5242	2.83637	3.06696	2.74725	3.00514	2.56168	4.15052	3.63927
Gm614	0	0.519452	1.14131	0.46528	0.310674	0.218982	0.202584	0	0.467154	0.43671	0	1.1733	0.298365	0	0	0	0	0	0	1.05164	0	6.33995	0	0	1.44257	0	0	0	0	0.634422	0	1.26682	0.602383	0	0	0	0.5343	0	0	0	0	0	0	1.37607
Gm6741	1.8775	1.84958	0	1.09982	1.1395	1.2098	1.70681	2.61554	0.654745	1.64336	0	0.703522	0.298725	1.12699	0.816294	1.73031	1.16516	0	1.32413	1.65473	0	6.34186	1.60698	1.81128	1.19551	0	0.464282	1.77598	1.32114	0.871515	1.30342	0	1.02704	0.74927	2.26436	1.15849	0.924236	0.571451	1.64801	0	1.21005	2.53252	0.811372	0.847093
Gna15	5.31589	4.66986	5.11097	4.91477	4.69074	4.76797	3.84717	4.35939	4.62155	4.72642	3.79277	4.14972	4.55525	5.6925	4.60408	5.57436	4.4706	4.13721	4.5441	5.49091	5.9274	0	4.92085	5.19237	5.37315	5.45973	4.56636	4.96352	5.03321	4.85825	4.86237	5.16388	5.75878	4.75784	5.19885	5.27675	4.89284	5.80149	4.77105	4.89062	4.99268	4.47625	5.75944	5.71157
Gnas	6.7879	6.86318	6.98034	7.14448	6.65289	6.78438	6.89123	6.73821	6.90815	6.89762	7.52721	7.00764	6.7409	6.97061	7.2247	6.98307	6.75005	6.72267	6.73242	6.91722	6.9701	7.42545	6.90361	6.9084	7.19519	7.25879	6.98146	6.75946	6.8862	7.04975	6.91113	7.09046	7.05197	6.88749	6.96153	7.22547	7.00606	7.06484	6.89346	6.66852	7.04379	7.55635	7.0726	6.95272
Gpr150	0.900507	1.04087	0	0.844732	1.27727	0.801341	1.27428	0	1.22207	0.989686	1.83664	0.727961	1.66092	0.946601	0.33897	1.10613	1.50501	0.962247	0	0.642414	0	4.85232	0.775885	0.570756	1.40424	1.1087	1.17337	0.785294	0.997038	0.365994	0.712645	0	0.928386	1.4739	0.527498	1.05125	1.16986	0.592189	1.60538	0	0.686703	1.55755	0.336587	0.637989
Gpx1	10.3425	10.607	9.97503	10.1287	10.7102	10.3778	10.8852	10.5319	10.3683	9.84601	9.38466	9.9839	10.7424	10.2936	10.3232	10.2725	10.7428	10.8754	10.9386	10.2133	10.2524	8.3921	10.634	10.3861	10.0879	9.90611	10.9437	10.7436	10.6476	10.0373	10.3983	9.90349	10.2671	10.8441	11.1721	10.5977	9.74374	10.2465	10.8589	10.8448	10.3585	9.34595	10.3151	10.1082
Hexim1	4.15805	4.50497	4.32891	4.37237	4.62387	4.58151	4.51981	4.03087	4.69368	4.82339	4.38209	4.72912	4.45594	4.33412	4.64781	3.96816	4.49476	4.60241	4.64998	4.42967	4.71163	0	4.80424	4.06468	4.51588	4.61082	4.93239	5.00426	4.914	5.11886	4.76562	4.9864	4.36675	4.91904	4.90698	4.76582	5.35768	4.65556	4.97477	4.79796	5.09281	4.65583	4.00044	4.77056
Iffo1	2.85084	3.81619	4.928	3.92495	4.06252	3.64273	3.81776	3.55551	3.85827	3.47467	3.10607	3.56995	4.06554	4.06654	4.45598	3.77362	4.21038	2.89317	3.96246	4.85935	2.62125	0	3.21132	2.44883	3.56384	4.61593	3.21127	3.45817	3.18727	3.18912	3.1985	3.45537	3.57103	3.29833	3.83796	3.79945	3.20757	3.48473	3.36488	2.21893	3.62816	2.82069	3.57119	4.11587
Junos	0.149861	0.228617	0.563378	0.538387	0.651858	0.5406	0.377002	0	0.381823	0.641758	0.273575	0	0.7112	0.15978	0.679957	0.177623	0.576897	1.65804	0.673554	0.711577	0	5.0311	0.404716	0.287647	0.888171	0	0.678806	0.34948	0.71971	0.62952	0.787516	0	0.269407	0.621842	0.586644	1.43637	0.438477	0.971943	0.611368	1.0726	0.230481	0.395709	1.13402	0.706781
Kmo	0.0970974	0.987607	0.751581	0	1.62708	0.550557	0.569825	1.55377	0.519626	0.341683	0.136978	2.71695	1.33323	0	0	0.087459	1.92024	0	4.53219	0	0	4.01077	0.62353	0.0739921	0.112594	1.52665	0.280891	1.80084	1.14307	2.25025	0.501441	0.340016	0.258063	1.10878	4.31526	0	0.326688	0.243003	1.91415	0.609989	0.319492	0.202309	0	0
Lama3	0.0183812	0	0	0	0	0.0163687	0.0150619	0	0.0379008	0.0693156	0	0	0	0.0293872	0	0.0328362	0	0	0	0	0	2.71579	0	0	0	0	0	0	0.0136002	0.0274717	0	0	0	0	0	0	0	0	0	0	0	0	0	0
Leprot	7.07451	5.78518	5.62852	5.66665	5.40862	5.12037	5.17208	4.76765	5.2789	5.45191	5.5769	5.34256	5.22492	6.19206	5.47319	6.58315	5.60532	5.22715	6.5534	6.10122	6.2918	0	5.62405	6.85538	5.33165	6.024	4.9866	5.18226	5.31352	5.28074	5.25266	5.60477	6.20371	5.20077	6.30123	5.44882	5.58994	5.66487	5.54438	4.77283	5.18286	5.15104	6.10927	5.96141
Lgr4	0.347423	0.534545	0.776525	0.292831	0.360831	0.395058	0.39177	1.33012	0.451454	0.655209	0.391363	0.354274	0.561186	0.177722	0.153581	0.197436	0.589249	0	0	0.212383	0	3.68111	0.56882	0.318445	0.172469	1.78762	0.418207	0.328473	0.548532	0.316076	0.148439	0.272488	0.467837	0.380263	0.458831	0.348084	0.613619	0.44228	0.633495	0	0.331749	0.667907	0.531835	0.30553
Lrp1	0.0181712	0.162594	0.0776765	0.0249714	0.17923	0.0427538	0.0964787	0.304464	0.121293	0.275995	0	0.194043	0.211758	0	0.0249288	0	0.446697	0	1.77035	0.0350742	0	2.22352	0.129273	0	0.0557619	0	0.294079	0.270593	0.209195	0.490985	0.138674	0.0901966	0	0.339334	1.6552	0.0401587	0.318182	0	0.501324	0.173441	0.0843024	0	0	0
Mat2a	6.24458	6.09879	5.54769	6.12682	5.70977	5.65278	6.28103	6.42261	6.31651	5.85695	6.28549	5.93032	6.26512	5.76994	6.0331	6.42438	6.12334	5.94607	5.31405	6.07008	5.46981	4.22176	5.7798	6.16597	5.93092	5.55878	5.85968	5.57672	5.86163	5.6736	5.56549	5.92114	6.14509	5.86444	5.49712	5.83166	5.95516	5.60183	5.78534	5.35576	6.02838	6.03394	6.19403	5.95247
Mdm4	2.72698	2.78894	2.96549	2.75302	2.63162	2.70263	2.73093	2.73221	2.71027	2.77489	2.65541	2.85312	2.63014	3.06192	2.77868	3.08265	2.50316	2.88208	2.47295	3.42697	2.67979	5.3066	2.73517	2.96167	3.25555	3.01528	2.76502	2.87545	2.77176	3.09304	3.16649	3.28072	3.68384	2.72707	2.5571	3.05872	3.36369	3.4546	2.76912	3.17889	3.15233	2.88067	3.35661	4.01503
Me3	0.0436517	0	0	0	0	0	0.0707823	0	0	0	0	0	0	0.135669	0	0	0	0	0	0	0	3.8423	0	0	0	0	0	0	0.032371	0	0	0	0.119593	0	0	0	0	0	0	0	0	0	0	0
Mfsd10	4.43288	5.20519	5.0325	5.19535	5.25171	5.36059	5.94379	5.60187	5.45892	5.36042	5.21324	4.95959	5.46622	4.70961	5.82952	4.33595	5.26735	6.16069	5.14109	4.68383	4.9717	0	4.9855	4.21445	4.83743	4.42916	5.60089	5.09015	5.15343	5.01871	4.99643	4.57628	4.40965	5.40755	4.58696	4.87447	4.85429	4.65699	5.10431	5.23406	5.17085	4.86047	4.36073	4.03879
Mmgt1	3.52489	3.76912	3.54241	3.76981	3.99864	4.09106	3.94817	3.77268	3.97514	3.56887	4.1505	3.84966	3.75936	3.88116	3.66436	3.53289	3.90456	3.40781	3.32493	3.89108	3.51119	0	3.66634	3.50845	3.71597	3.20265	3.68427	3.75136	3.71309	3.67331	3.97265	3.57672	3.26392	3.63379	3.31462	3.64643	3.58583	3.67213	3.74679	3.37113	3.73974	3.66451	3.45795	2.93062
Mphosph8	4.7344	4.8698	3.43568	4.78347	4.88853	4.9998	4.96508	5.37187	5.00857	4.96904	5.03515	4.79058	4.98368	4.94454	3.29267	4.782	4.996	4.3979	4.60381	4.52238	5.35615	0	5.07296	5.06127	4.95196	3.77262	5.27888	5.27685	5.45058	5.11546	5.40032	5.25639	4.98781	5.21951	5.04045	3.72406	5.11019	5.06026	5.1529	4.90963	5.28753	5.267	4.89627	4.73249
Mthfd1l	5.33618	4.72018	3.85983	4.54437	4.87628	4.74333	4.67136	5.16955	4.82593	4.16238	4.61718	4.38545	4.8725	4.69243	4.30997	5.06605	4.7609	3.88965	4.21928	4.48101	4.83311	0	4.65522	5.22834	4.38289	3.19176	4.37328	4.71197	4.52797	4.28748	4.61097	3.30285	4.52729	4.65434	3.86125	3.92861	3.90465	4.36742	4.53104	3.66756	4.34894	4.38916	4.93458	3.74828
Myb	6.78152	7.56853	7.61909	7.56741	7.04843	7.39405	8.32079	7.57687	7.86015	7.42728	6.05589	7.21541	7.73927	7.78293	7.7495	8.18613	7.13849	7.04557	4.99877	8.66035	8.09506	5.60277	7.71598	7.05802	7.92972	8.00535	8.28187	7.12907	7.54235	7.1769	7.54582	7.55769	8.49744	7.81501	5.16626	8.02798	7.59708	8.07486	7.15612	7.29712	7.93503	6.48569	8.37691	8.92547
Nop2	5.41344	4.82469	4.0556	4.77127	4.74496	4.45069	4.58578	4.70476	4.73668	4.31011	5.11048	4.43351	4.71216	4.48355	4.21013	5.0775	4.61209	3.84017	3.13522	4.71066	4.16659	0	4.92731	5.52842	4.93388	4.52233	4.95809	4.76575	4.97315	4.64966	4.678	4.54089	5.18487	4.94811	3.5781	4.35714	4.59924	4.5721	5.0442	4.28146	5.03832	5.1369	5.6079	4.78949
Nrbp2	0.395104	0.13598	1.07034	0.333854	0	0.153338	0.0487663	0	0.231927	0.312497	0.16374	0	0	0.743415	0.333341	0.538533	0.0501519	0	0.752725	0.166503	0	4.26643	0.246589	0.397822	0.476948	2.25802	0.0610563	0	0.168785	0	0.416148	0	0.437803	0	0.657753	0.987116	1.08707	1.21925	0	0	0.484234	0.24081	0.42636	1.06463
Nudt19	6.03632	5.36973	4.16004	4.70862	4.9301	4.85585	5.23106	4.79045	5.00802	4.493	4.5101	4.72993	5.1966	4.39328	4.15532	5.01934	5.18961	4.00499	3.05877	4.06308	0	0	5.09269	5.79376	4.28202	3.09763	5.2464	5.07751	5.13889	4.74407	4.81165	4.7598	4.56092	5.19088	3.6954	4.53797	4.46008	4.35279	5.24231	4.32439	4.96217	4.50968	4.7156	3.63531
Nup107	5.03321	5.00108	3.78075	4.39374	5.24563	5.06702	4.91761	4.74607	4.68927	4.21549	4.7725	4.4265	4.83483	4.69619	4.45878	4.63867	4.94173	4.76245	4.10714	4.00685	3.92058	0	4.48546	4.65996	4.3575	3.9398	4.67227	4.82465	4.60301	4.09195	4.84913	3.68068	4.51781	4.58688	3.99151	4.45859	3.82127	4.6177	4.48365	3.84575	4.62853	4.76625	4.44789	4.20469
Olfm1	0.431888	1.2986	1.33521	1.33476	1.83993	0.427689	0.561767	2.08228	0.445997	0.456406	0.529881	0.731764	0.703799	1.48788	0.64145	1.56042	2.00157	0	5.35182	1.23586	2.35947	5.11631	0.516208	0.611283	1.12135	0.764285	0.355416	1.16224	0.544288	0.492591	0.3881	0	2.30088	0.36326	5.38519	0.602307	0.557612	2.22607	1.19529	0	0.351795	1.81372	2.11533	2.46855
Polr2a	4.41268	4.28676	4.30267	4.29473	4.69674	4.67362	4.35813	4.34523	4.49961	4.53884	4.29704	4.62542	4.60013	4.43532	4.36797	4.14858	4.5482	3.49394	4.19642	4.17206	5.07346	0	4.13378	4.10639	4.07664	4.40957	4.41286	4.56379	4.36558	4.41824	4.43186	4.0806	3.95889	4.31233	3.95201	4.3403	4.25605	4.16733	4.31408	3.77298	4.18022	4.04953	3.7332	3.84494
Psmb9	4.44551	5.92379	5.76473	5.96054	6.29713	6.30854	5.78043	6.90702	6.02694	6.01703	5.75668	6.31875	5.90944	6.12626	5.55561	5.55785	6.12215	5.21439	6.71233	5.88681	6.26694	0	6.23194	5.22337	6.34551	6.32076	6.00305	6.58674	6.56326	6.6373	6.51164	6.99799	6.52628	6.30502	7.10465	6.02232	6.45201	6.50713	6.31656	6.16727	6.27502	6.49925	6.19289	6.11718
Ranbp1	8.88065	8.5836	7.32555	8.34706	8.78698	8.48309	8.36626	8.56475	8.40716	7.72073	8.52594	8.10728	8.62708	8.41413	8.11037	8.67657	8.55962	7.6938	7.70398	7.89035	8.61519	0	8.66071	8.92599	8.32317	7.48813	8.55316	8.81754	8.68608	8.34256	8.61759	7.74147	8.42575	8.68443	7.91151	8.03668	7.81326	8.35019	8.83337	7.63611	8.49767	8.33417	8.62982	7.64582
Ric8a	2.97759	3.81147	4.91309	4.07012	4.22326	4.19492	3.78794	4.06583	4.2393	4.5744	3.6787	4.74284	3.94298	3.78546	4.27472	3.42383	4.04139	3.82226	3.95531	3.99655	4.18908	6.73365	3.52368	2.86768	3.69815	4.56004	3.68999	3.52153	3.80713	4.33809	3.81154	4.39745	3.83951	3.66093	4.07496	3.98767	4.15648	3.79678	3.73814	3.791	4.04925	3.87234	3.31328	4.0677
Rnf135	1.23521	1.91756	2.34809	2.1044	1.78492	2.05369	2.12216	2.28153	2.03545	2.02341	2.13022	2.10862	2.10149	1.47674	1.51708	1.64134	1.97235	1.60954	1.09249	2.27581	0	5.93845	2.08259	1.47755	2.28876	1.80813	1.74779	2.17674	2.4084	2.36867	2.06297	2.06392	1.74181	2.15742	1.28239	2.23622	2.85853	1.97374	1.85252	2.37834	1.92689	2.10551	1.27567	2.68125
Rnf217	0.0960013	0.89039	0.653782	0.889883	1.1949	1.27799	1.58829	0	1.30297	1.38334	0.922109	0.713196	1.69913	0.750729	1.02303	0.466589	1.39092	0.798406	1.01437	0.62903	0	3.569	0.938096	0.0270312	0.663065	0.536766	0.993764	0.808874	0.923247	0.776314	0.923143	1.28258	0.317747	1.40035	1.19551	1.06112	1.52984	0.44639	0.956692	0.462848	1.14898	0.940914	0	0.463943
Rnf225	1.07448	0.678558	0.354411	1.46352	0.687417	1.04256	0.732477	1.12617	0.946509	0.652117	1.36861	0.902775	0.886681	0.916452	0.767158	1.15181	1.17233	0.703388	1.0289	1.31417	3.86762	4.28364	1.09258	1.93716	1.62432	1.34056	1.31522	1.46336	1.51289	1.22606	1.60006	0.405739	1.41979	1.56708	0	1.64681	0.949819	1.53879	1.37824	1.83684	1.49442	1.50566	2.27205	1.50712
Rrm1	6.76697	6.02764	4.57236	5.50599	6.19057	6.19755	5.49495	6.18756	5.64127	5.0682	5.96679	5.81261	5.67617	6.2099	5.67798	5.82996	5.77583	5.23496	5.45021	4.95963	5.08982	0	5.91709	6.54768	5.30383	3.87387	5.39018	6.10661	5.75111	5.60894	6.04501	4.46298	5.54766	5.54494	5.23785	5.44639	4.77291	5.99263	5.76666	5.36197	5.36372	5.89325	5.57584	4.73768
Scd4	0.169956	0.134959	0.862718	0.427003	0.076376	0.24541	0.0952079	0	0.230241	0	0.162522	0.511991	0.272535	0.181124	0.228877	0.458501	0.0497642	1.15781	0.42201	0.447969	0	4.25563	0.244805	0.0881471	0	0.807946	0	0	0	0.0874387	0	0	0.159953	0	0	0	0.266437	0.286448	0.0844357	0	0.136095	0	0.423454	0.239407
Scn11a	0	0.0767786	0	0.253376	0	0.0295194	0	0	0.100758	0.123227	0	0.109903	0	0	0.252976	0	0	0	0.250239	0	0	3.4712	0	0	0.0761054	0	0	0	0.0486804	0.0971475	0	0	0	0	0	0	0.0793346	0	0	0	0.0774381	0.138107	0.131031	0
Sec11c	8.47194	8.50497	8.56977	8.17567	8.58415	8.42317	8.67396	8.49991	8.309	8.01995	8.40258	8.28894	8.66553	8.43016	8.76853	8.26748	8.65869	8.93178	8.87045	8.2178	7.83829	6.07353	8.40034	8.20326	8.04557	8.49765	8.53422	8.50278	8.41104	8.17882	8.31304	7.90733	8.14421	8.53941	8.82543	8.66943	7.99156	8.27855	8.48823	8.69469	8.07895	7.95834	8.138	8.07471
Serpinb1b	0	0	0	0	0.277331	0.100697	0.262396	0	0	0.209033	0	0	0	0	0.223501	0	0.0954679	0	0	0	0	5.18133	0.239085	0	0	0	0.416208	0	0	0.314513	0	0	0	0.201583	0.640205	0	0	0	0	0	0	0	0	0
Sf3b2	6.43358	6.32709	6.38025	6.40531	6.51979	6.67876	6.23731	6.55065	6.41127	6.42529	6.54496	6.5269	6.2366	6.58053	6.29192	6.2996	6.34013	6.12616	6.15841	6.31664	6.59518	0	6.33952	6.33697	6.4438	6.31414	6.1447	6.55577	6.31618	6.46884	6.5257	6.3338	6.33993	6.292	6.03743	6.26396	6.45593	6.2721	6.16117	6.19777	6.429	6.43356	6.16753	6.34336
Slc46a1	0.702117	0.727349	0.541998	0.364958	0.710232	0.319548	1.40779	0	0.59082	0	0.262192	0.560414	0.231142	0	1.19728	0.585184	0.718301	0	0	0.491311	0	4.96602	0.825976	0.396063	0.722197	0	1.28315	0.335289	0.782679	0.955972	0.759635	0.615238	0.477099	1.10918	0.564543	0.301798	0.746764	0.451111	0.852729	0	1.31504	0	0.361862	0.380394
Slc8a1	0.0626693	0.143348	0.195749	0.185993	0.107316	0.153078	0.0514935	0	0.0755507	0.0404052	0.0302252	0.138622	0.0650861	0.22188	0.367357	0.0378316	0.0787212	0	0.16435	0.119289	0.838687	2.07519	0.0693618	0.0631518	0.142119	0	0.0218067	0.0589251	0.0465528	0.0778841	0.102489	0	0.115395	0.038883	0.0715918	0.289784	0.14801	0.233254	0.0455891	0	0.121443	0.089497	0.0848381	0.174019
Snhg9	8.6193	7.47698	6.8983	7.0063	7.3405	6.71214	7.47454	8.09354	7.23882	6.54655	6.87437	7.27542	7.89838	7.47094	6.64944	8.25969	7.89941	6.94639	5.96314	7.72449	7.91685	0	7.74697	8.18043	7.05169	6.77475	7.45397	7.12481	7.3274	6.94143	6.72623	6.53871	7.37695	7.76691	5.40641	6.92741	6.81713	6.46421	7.67679	7.10416	7.27329	6.62465	7.53826	7.23845
Snw1	7.08843	6.88349	7.01684	7.30384	6.93491	7.03729	6.88092	7.29639	7.0628	7.16274	7.12381	7.07214	6.87738	7.24394	6.69875	7.14155	6.99701	6.62297	6.69589	7.22568	7.67874	4.79764	7.2263	7.17426	7.37964	6.95915	6.94813	7.12328	7.26485	7.12553	7.15367	7.34983	7.43985	7.08776	6.67259	7.07494	7.30904	7.33724	7.07493	6.44052	7.24999	7.18937	7.30739	7.39778
Srsf12	0	0	0	0	0	0.0589633	0	0	0.0685463	0.443489	0.342855	0	0	0	0	0	0	0	0	0	0	4.41699	0	0	0.149667	0	0.067976	0	0.0491119	0.189754	0	0	0	0	0	0	0.2965	0	0	0	0	0	0	0
Syvn1	3.95657	3.8073	3.67913	3.44122	3.74458	3.70115	4.10522	4.05963	3.50305	3.62345	3.58115	4.3551	4.08222	3.56764	3.96104	3.61687	3.7104	4.09584	3.72868	3.84332	4.39385	0	4.08123	3.90468	3.60048	4.31874	4.54809	4.0652	4.16687	4.06841	3.71323	4.14098	4.31664	4.40992	3.56717	4.27271	4.01631	3.73119	4.00505	4.38444	3.78213	3.9357	3.79916	3.98305
Tardbp	6.21425	5.83228	5.18844	5.76398	5.89504	5.80688	5.75804	6.07914	5.83296	5.51642	5.91946	5.64133	5.93101	5.79909	5.52838	5.98404	5.9524	5.37698	5.30239	5.5294	4.92842	4.64451	6.02202	6.22002	5.81616	5.52804	5.91453	5.96168	6.08098	5.85577	5.90867	5.78567	5.86124	6.09631	5.42412	5.81916	5.77283	5.93454	6.07093	5.40015	6.07278	5.88102	6.09641	5.63938
Tfb2m	4.39617	4.34533	3.79599	3.94618	4.22398	4.24205	4.15435	4.18646	4.11692	4.41272	4.04028	4.02998	4.25053	4.07043	3.86562	4.12631	4.25177	3.5611	2.70142	4.15996	5.42496	0	4.168	4.37379	3.99595	3.01684	4.05593	4.06547	4.14614	3.75311	4.01022	3.88215	4.20249	4.14731	3.36226	3.66125	3.47652	3.71767	3.96769	3.95034	3.82994	3.8215	4.24488	4.03135
Thsd4	0	0.0508869	1.53495	0.130374	0.0563176	0.0386543	0.0179048	0	0	0.0821121	0.120766	0.0731212	0	0.0689784	0.171061	0.253088	0	0	0	0.236027	0	2.93117	0	0	0.0504368	1.79644	0.0224777	0.0407588	0.0161687	0	0.0431523	0.158973	0	0.0400721	0	0	0.0525967	0	0.062306	0	0	0.260569	0	0.33839
Tmed3	5.29206	7.12901	6.07337	6.05669	7.39846	6.50629	8.01235	7.01212	6.57835	5.69168	6.03839	6.15897	7.53224	5.66139	7.64458	5.79654	7.4163	8.30837	6.92102	5.63204	5.79529	0	7.03491	5.57226	5.90007	6.54217	7.89878	7.23972	6.91065	6.06258	6.2433	5.4843	5.8149	7.39262	7.16862	7.31263	5.58734	5.72949	7.24934	7.86493	6.0628	6.09351	5.79344	5.29015
Tusc1	5.90716	5.85457	6.31782	6.09458	5.59945	5.43022	6.11102	5.82692	5.76263	5.91349	5.50688	5.30779	5.96952	6.01272	6.17706	6.10207	5.89939	6.60402	6.66622	6.26547	5.04672	0	5.6229	5.48089	5.75697	5.78632	5.86223	5.11725	5.14438	5.1771	5.23712	5.72956	5.57136	5.57988	6.4113	5.98421	5.74707	5.83333	5.31184	5.98078	5.6101	5.60589	5.93851	6.20879
Txndc5	3.95345	4.33796	3.48706	4.00891	4.90821	3.84877	3.57943	3.98551	4.11799	3.98304	3.9926	4.38297	4.81455	3.58533	3.31848	3.83465	5.21312	1.49532	5.31574	3.38482	3.28522	0	4.15059	3.6346	3.60887	2.23194	3.12628	4.34165	4.24432	3.76744	3.50786	3.09131	3.06906	4.23917	4.8831	3.04761	3.6426	3.11783	4.89709	1.16433	3.79325	4.11552	3.33248	3.22612
Txnl4a	5.57259	5.07013	4.44561	4.94524	5.25211	5.06482	5.05856	4.86706	5.01888	4.49778	5.10226	4.74968	5.09801	4.97851	4.65431	5.17961	5.14096	4.35495	4.60968	4.64435	3.56068	0	5.0283	5.30422	4.66355	4.01926	4.8798	5.05454	4.90083	4.72677	4.80184	4.43536	4.70566	4.93366	4.04996	4.49545	4.30346	4.51733	4.90807	3.67214	4.87727	4.64165	4.94804	4.39561
Zc3h12d	0.0240854	0	0	0.09703	0.121475	0.0839618	0	0	0.0974725	0.331686	0	0.755634	0	0.0759244	0.0968684	0	0.079578	0.582408	1.40444	0	0	3.96576	0.103941	0	0	0	0	0.250599	0.0700342	0.381707	0	0	0	0	1.72901	0	0.317083	0	0	0	0	0	0	0
Zc3h4	3.622	3.68939	3.82326	3.9065	3.88318	3.8918	3.67072	3.46536	3.75149	3.7152	4.03349	3.94366	3.71572	3.97713	3.86321	3.54869	3.73361	3.54506	3.47577	3.88843	3.70367	4.92704	3.31722	3.30877	3.67736	3.72268	3.18741	3.59812	3.46035	3.6054	3.57513	3.54697	3.48079	3.242	3.07925	3.49284	3.68576	3.74793	3.16477	3.7321	3.21008	3.70159	3.2897	3.60275
Zeb2	3.04514	4.4866	4.5764	4.99878	5.00166	4.08991	4.27274	4.74303	4.3912	3.93366	5.39217	4.13881	5.01471	4.34231	3.8164	3.77952	5.29821	2.13065	4.87632	4.82891	4.03518	0	4.51596	3.15674	5.12116	4.66059	4.21784	4.91178	4.62707	4.0243	4.28342	3.99857	4.35601	4.82579	4.97566	4.19652	3.65569	4.48031	5.04237	2.98493	4.41033	5.52645	3.8533	5.14434
Zfp207	5.72333	5.35622	5.07468	5.20479	5.4033	5.2627	5.16185	4.88732	5.26616	5.0334	5.28853	4.97439	5.27475	5.4157	5.2189	5.43307	5.15551	5.04954	5.14968	5.35022	5.14727	6.49728	5.5373	5.85115	5.53474	5.57222	5.47031	5.52101	5.47558	5.4477	5.43547	5.2314	5.63732	5.4687	5.18407	5.57951	5.37653	5.60799	5.50217	5.2087	5.43056	5.59685	5.69682	5.37403

## Sheet: Module2
	SKO.5	SKO.17	SKO.19	SKO.6	SKO.14	SKO.4	SKO.3	SKO.8	SKO.0	SKO.1	SKO.15	SKO.7	SKO.12	SKO.10	SKO.13	SKO.11	SKO.2	SKO.21	SKO.18	SKO.9	SKO.16	SKO.20	WT.17	WT.5	WT.6	WT.19	WT.3	WT.14	WT.8	WT.7	WT.4	WT.20	WT.16	WT.12	WT.18	WT.13	WT.1	WT.10	WT.2	WT.21	WT.0	WT.15	WT.11	WT.9
Actb	11.4171	11.5173	12.0039	11.7412	11.7316	11.5682	11.5163	11.5488	11.6033	11.6047	12.0472	11.5666	11.6227	11.6588	11.8601	11.5932	11.8115	12.7193	13.3187	11.6055	11.5013	11.6207	11.5239	11.4258	11.6722	11.8393	11.4874	11.7418	11.6352	11.617	11.5339	11.5468	11.4155	11.5678	13.2101	11.6604	11.5483	11.5313	11.7623	12.7132	11.5648	11.8997	11.5071	11.5283
Atp5a1	8.63132	8.36091	7.91896	8.32187	8.53932	8.34314	8.29721	8.51217	8.28056	8.05119	8.51848	8.1874	8.46058	8.3449	8.0452	8.42885	8.47521	7.56084	8.01905	8.08358	7.9583	8.45668	8.37394	8.63559	8.16147	7.74591	8.35213	8.48932	8.36956	8.00763	8.33305	7.98776	8.28731	8.46917	8.04397	8.06207	7.91929	8.27518	8.53893	7.6824	8.26364	8.40744	8.41858	7.88693
Atp5b	8.42643	7.95637	7.24896	7.54362	7.81446	7.67408	7.72989	8.04948	7.60449	7.26211	7.87865	7.56362	7.85718	7.74716	7.32729	8.00788	7.86414	7.15249	7.27796	7.40232	7.98781	7.29618	8.01497	8.46976	7.56711	7.1517	7.93354	7.91922	7.82324	7.57552	7.73422	7.39147	7.83157	8.00892	7.26468	7.38149	7.32726	7.70512	8.09253	7.32916	7.76108	7.77475	8.06575	7.35936
Atp5g2	10.5885	10.5761	10.1086	10.5484	10.7126	10.7664	10.4241	10.6761	10.5091	10.4079	10.8104	10.5189	10.4774	10.8531	10.3052	10.6823	10.6054	9.91331	10.2934	10.4855	10.6507	10.7484	10.6334	10.7566	10.5974	10.0957	10.5026	10.7386	10.6341	10.5525	10.7851	10.4088	10.6014	10.5573	10.4071	10.4243	10.4311	10.9133	10.6687	9.92997	10.5245	10.8026	10.729	10.3576
Bcap29	4.78761	4.81036	4.15696	4.60105	4.71973	4.71352	4.64225	4.7139	4.79762	4.55622	4.81828	4.56593	4.69407	4.63213	4.50545	4.82182	4.54106	3.71512	3.63872	4.60989	4.27987	4.3058	4.54826	4.73265	4.34731	4.11717	4.5124	4.39044	4.37287	4.13956	4.2978	4.27192	4.39286	4.55731	3.39392	4.20741	4.28268	4.28204	4.59111	3.59818	4.70262	4.36671	4.60093	4.11191
Cacybp	8.1667	7.69872	6.31602	7.19836	7.52617	7.16525	7.65415	7.68311	7.36577	6.70531	7.48788	7.0604	7.78802	7.05363	6.62841	7.69005	7.71874	6.698	6.46396	6.66134	8.16938	7.16614	7.76501	8.30069	7.37305	6.59724	7.66348	7.72555	7.86099	7.24452	7.52835	6.96398	7.63307	7.85833	6.5686	6.84915	7.10138	7.24367	7.81106	6.80984	7.56936	7.50932	7.77641	6.81744
Cand1	3.56881	3.49432	2.95161	3.74703	3.61173	3.70378	3.40375	3.73689	3.68266	3.5641	3.89808	3.62819	3.71685	3.68308	3.26297	3.56046	3.72478	3.05964	3.04133	3.34275	3.83111	4.03667	3.57332	3.39158	3.52971	3.31445	3.46492	3.47191	3.58749	3.48722	3.49939	3.58155	3.44399	3.60497	2.87637	3.37346	3.46155	3.43528	3.38081	3.17731	3.59907	3.58152	3.52714	3.32056
Cct2	8.82214	8.43938	8.05721	8.22663	8.28647	8.33144	8.13482	8.38812	8.29452	8.10982	8.16352	8.27585	8.20326	8.28513	8.19582	8.50554	8.23868	7.48731	7.7144	8.27251	8.36603	8.04082	8.51141	8.89396	8.36469	8.38654	8.30067	8.4517	8.45095	8.43846	8.43277	8.21508	8.48779	8.42015	7.43555	8.35691	8.36309	8.4711	8.4966	7.60571	8.52246	8.27654	8.57418	8.39046
Cdk6	5.57177	6.43109	6.00877	6.87122	6.62001	6.87521	6.88352	6.66374	7.09567	6.70355	6.51095	6.68594	6.80889	6.60455	6.2695	6.36963	6.6369	6.06321	3.94727	6.5373	6.09826	6.63893	6.47801	5.57101	7.0452	6.6291	6.64051	6.47698	6.58534	6.49799	6.73319	6.32926	6.72065	6.58532	4.07585	6.79932	6.49079	6.83084	6.44435	5.87855	6.96688	6.72723	6.62726	7.27267
Cdkn2c	1.98164	1.66564	0.417698	0.966336	2.48984	1.93737	0.846135	1.27875	0.758863	0.259295	1.3865	2.05176	1.26758	2.23403	2.41628	0.870932	1.27828	3.62822	4.1136	0.923212	0	4.54103	2.31712	3.21685	1.99648	2.71018	2.1817	3.66179	2.96719	2.6212	3.43286	1.35982	2.45253	2.42106	4.86861	3.33363	2.35594	4.01244	2.44656	3.25249	2.32715	2.4427	1.53079	2.11523
Chaf1b	6.32766	5.97392	5.34612	6.24777	5.49892	5.66839	5.81104	6.07952	6.18364	6.08645	6.16139	5.75035	5.85703	5.61673	5.85755	6.28644	5.94613	5.05618	4.68415	6.02319	6.62379	6.53656	5.76757	5.97012	6.05678	4.9164	5.66752	5.30915	5.64944	5.67179	5.47493	5.70366	5.72652	5.61866	4.60042	5.27302	5.93538	5.2742	5.79518	5.51562	6.07855	5.99511	6.06721	5.50019
Chordc1	5.0423	4.94941	4.58361	4.62591	4.44546	4.66347	4.90946	5.20107	4.89753	4.48105	4.65362	4.61597	4.78604	4.57941	4.47801	5.04128	4.54876	4.32267	3.88134	4.69344	4.95044	4.97688	5.05715	5.13784	4.99966	4.98961	5.10438	4.96507	5.24619	4.86648	4.96873	5.17772	5.46985	5.07831	4.21231	4.85715	4.8069	5.20018	4.94079	4.42744	5.13131	5.08701	5.17965	4.97294
Cybb	0.213458	2.73605	1.09681	0.924939	3.27788	0.444893	2.49854	3.71071	0.507238	0.289932	0.935485	1.79488	3.6646	0.128376	0.309427	0.448249	4.1517	8.54036	7.82351	0.325754	0	0	3.47245	0	0.68569	0	3.20251	4.00746	3.57819	1.72416	0.428872	0	0.315817	4.46164	8.07639	0.97711	0.0983606	0.205143	4.85015	8.50751	1.02315	0.170419	0.672039	0.323267
Ddx24	6.277	5.91814	5.79762	5.84889	5.7021	5.68566	5.65125	6.44798	5.83984	5.76297	5.81366	5.91495	5.83061	5.88807	5.69028	6.07546	5.87046	5.37464	5.575	5.95799	6.03178	6.46831	6.09289	6.55449	5.96732	5.69567	5.92055	5.94574	6.28317	5.92385	5.8588	6.0763	6.67309	5.9354	5.68486	5.74185	5.95224	6.22129	5.94419	5.48787	5.97298	5.91335	6.22709	6.19537
Dnmt3b	3.0012	4.0455	3.43285	4.5869	3.87471	4.73141	3.83999	4.53229	5.08713	5.14623	4.56624	4.90049	4.13468	3.92204	3.81485	3.75119	3.96011	1.26983	2.29135	3.90747	3.48292	3.8908	3.99827	2.83084	4.17047	3.8845	3.53033	3.62114	4.19864	4.58876	4.53101	4.60547	3.79733	3.83662	2.69476	3.13199	4.79384	3.60429	3.64031	2.27853	4.6287	4.35193	3.57887	3.60569
Eef1a1	12.3917	12.4464	12.5701	12.5056	12.4533	12.4624	12.3413	12.4066	12.5658	12.5884	12.2473	12.5697	12.4482	12.5107	12.358	12.6784	12.5091	11.6045	12.0183	12.7477	12.6346	12.4696	12.38	12.3925	12.436	12.3397	12.2488	12.3718	12.3661	12.4668	12.3632	12.4458	12.5723	12.3327	11.88	12.3209	12.4255	12.4766	12.4189	11.5231	12.44	12.2289	12.6175	12.5861
Eef1b2	10.4055	10.3949	10.1574	10.2946	10.4237	10.2766	10.329	10.2736	10.3868	10.2656	10.0857	10.3978	10.3807	10.2607	10.1381	10.5045	10.4342	9.605	9.75527	10.381	10.3645	10.0367	10.2595	10.2672	10.1535	9.86546	10.1618	10.2211	10.1805	10.1942	10.1634	10.0689	10.3679	10.244	9.45145	9.99299	10.0387	10.1989	10.2915	9.41145	10.2196	10.0602	10.3967	10.2106
Eif4b	7.2984	6.86789	6.3659	6.93594	6.93441	6.92181	6.77493	6.48569	6.93858	6.93581	6.84106	6.90134	6.91446	6.94628	6.45682	7.19075	6.96831	6.00961	6.02246	6.91626	6.93702	5.48265	6.83556	7.1953	6.77786	6.13944	6.60523	6.76634	6.72411	6.69983	6.76572	6.64561	6.88997	6.67944	5.82829	6.42343	6.73216	6.76381	6.70317	5.66395	6.69995	6.63463	7.02611	6.85897
Fus	7.35613	7.18573	6.95996	7.33117	7.24918	7.16106	7.05612	7.14445	7.28441	7.31165	7.40801	7.29419	7.19443	7.19089	7.08429	7.356	7.28878	6.61547	6.89109	7.28776	6.91087	7.52959	7.07345	7.18094	7.09652	6.76876	6.91054	7.04452	7.00407	7.10399	6.97221	6.8094	6.95123	7.07988	6.65969	6.73132	7.01633	6.84605	7.20593	6.48854	7.18256	7.1584	7.10427	6.83932
Gja1	3.45314	2.67481	1.22515	2.0735	2.01404	2.66596	2.14147	1.71058	2.21675	1.84342	2.0557	1.34024	2.52133	3.09479	2.10025	3.21598	1.79833	0.681423	0.414938	2.64095	3.27945	0	2.26565	3.54714	1.83723	0	1.51134	1.34208	1.74624	1.07244	1.78241	1.35628	2.82669	1.23759	0	1.06504	1.42806	2.67468	1.44053	1.16077	2.00273	1.64202	3.12015	1.87003
Gm10073	11.7676	11.2135	11.0034	10.8589	11.0336	10.9168	10.9361	10.8701	10.9311	10.9145	10.7983	10.9735	11.0212	11.093	10.7344	11.5065	10.9755	10.2747	10.2008	11.0305	11.2823	10.6219	11.1493	11.6277	10.8009	10.9369	10.8961	10.9287	10.8622	10.9519	10.884	10.9094	11.2352	10.9441	10.2293	10.7284	10.9146	10.9673	10.9767	10.2587	10.8266	10.7545	11.3757	10.8068
Hnrnpa0	8.24255	8.11317	7.95346	8.35281	8.20768	8.28266	8.11801	8.26945	8.26632	8.27732	8.38361	8.24509	8.16272	8.28936	7.99643	8.22837	8.22919	7.48855	7.5488	8.22049	8.48108	7.65907	8.11025	8.12924	8.16793	7.92962	7.99936	8.08399	8.05483	8.0475	8.12605	7.96145	8.00024	8.1097	7.44568	7.91957	8.13607	8.04442	8.07393	7.27612	8.09777	8.06123	8.04667	8.09908
Hnrnpf	8.17604	7.88115	7.65966	8.05727	7.81524	7.79603	7.77921	7.9275	7.90278	7.72469	8.12564	7.89899	7.88451	7.99901	7.88265	8.16416	7.90439	7.44814	7.68397	7.96354	8.09302	7.71594	7.74522	8.04948	7.87231	7.53791	7.6259	7.5984	7.72147	7.70444	7.67476	7.35051	7.89019	7.66564	7.53779	7.66961	7.6066	7.73295	7.70041	7.53337	7.75631	8.01285	7.9896	7.74454
Hsp90aa1	10.1689	9.41683	8.53634	9.07085	9.14245	9.05568	9.08318	9.5042	9.06514	8.6884	9.13489	8.87754	9.14028	9.21124	8.70559	9.82945	9.07549	8.2296	8.02877	9.0164	9.79947	8.23794	9.62084	10.326	9.39386	9.04054	9.46716	9.54944	9.74276	9.32908	9.42017	9.26264	10.151	9.45504	8.72437	9.20959	9.06744	9.55998	9.44971	8.76389	9.40067	9.39816	10.0092	9.46018
Hsp90ab1	10.8548	10.8592	10.3914	10.5807	10.8198	10.7873	10.7238	10.9213	10.9007	10.7639	10.5053	10.8152	10.8877	10.5864	10.3604	10.8468	10.8819	9.67646	9.70494	10.6166	10.7959	10.3782	10.9451	10.9736	10.7687	10.5677	10.9161	11.0069	11.0634	11.0232	10.9599	10.9415	10.9476	11.0494	10.024	10.653	10.8453	10.7506	11.0869	9.95423	10.9943	10.6409	10.9883	10.7821
Hspa8	9.9939	9.59714	9.0446	9.30259	9.53559	9.31509	9.17263	9.54443	9.44772	9.15414	9.43554	9.33841	9.33359	9.22207	9.13903	9.82852	9.41576	8.35508	9.06843	9.26355	9.58406	9.10577	9.79992	10.2115	9.73872	9.66296	9.60178	9.92965	10.0565	9.77893	9.76434	9.80461	10.2489	9.66101	9.75756	9.71154	9.57505	9.82925	9.68288	8.98688	9.78511	9.78472	10.0633	9.79184
Hspd1	9.18308	8.25514	6.88123	7.60454	7.97399	7.65776	7.84213	8.25811	7.80726	7.20414	7.86019	7.56329	8.07579	7.72285	7.02125	8.45979	7.98066	6.45142	6.14044	7.38314	8.12775	6.95991	8.18512	9.1943	7.66302	6.90471	7.95697	8.06768	8.2309	7.68732	7.81409	7.47326	8.27277	8.22652	6.48782	7.30283	7.44154	7.74092	8.21739	6.73788	7.95582	8.02203	8.55161	7.38156
Hsph1	6.25082	5.11051	4.07081	4.6123	4.97412	4.68897	4.69862	5.22061	4.67917	4.11105	5.2216	4.41577	4.84771	4.87929	4.26076	5.52496	4.85783	3.47512	3.60554	4.25915	4.66301	3.92325	5.38385	6.3925	5.33112	4.1734	4.85476	5.24358	5.78847	5.15111	5.05604	5.27102	6.20714	5.04087	4.31055	4.86922	5.03377	5.34151	5.06654	3.68228	5.17323	5.58871	5.88473	5.322
Huwe1	3.76274	3.74264	4.12568	4.06172	3.89547	4.08564	3.90243	3.87424	4.20484	4.20542	4.12211	4.20077	3.85532	4.02036	3.85106	3.97366	3.86957	3.16299	3.05659	4.22051	4.17937	3.20315	3.62815	3.64233	3.90412	4.1443	3.66677	3.56178	3.66751	3.98114	3.88972	4.16639	3.82658	3.70841	2.63184	3.707	4.16955	3.73086	3.56708	3.0001	3.88498	3.88089	3.9292	4.05626
Itgb2	2.48948	3.26653	5.3391	4.66914	2.87858	2.84644	4.20379	2.62284	3.50495	3.18619	4.46626	4.00151	3.35869	3.95584	6.02692	3.99172	3.0942	7.41733	7.25429	4.49931	2.57117	4.40256	3.23879	2.45639	4.66943	5.5011	3.98184	2.96264	2.74162	3.77903	3.01939	2.8117	4.01255	3.15028	7.12337	5.17079	3.57898	4.10919	3.15653	7.68005	3.15842	4.84223	3.71713	4.41236
Itm2b	7.01193	8.57753	9.31148	8.614	8.33244	8.63795	8.98929	8.65584	8.78985	8.84458	8.41898	8.54167	8.72993	8.46439	9.28227	7.80962	8.4444	9.69911	9.07587	8.66874	8.29583	9.29229	8.591	7.36496	8.76193	9.24662	9.17719	8.43434	8.77906	8.66996	8.70379	9.0197	8.44262	8.90905	9.38814	9.25289	8.87945	8.55829	8.61908	9.65199	8.85266	8.64073	8.02663	8.66266
Khsrp	7.8114	7.08688	6.42968	7.06961	7.03548	6.9446	6.82922	6.88815	6.91313	6.73945	7.16367	6.8125	6.91709	7.15347	6.65645	7.36151	7.01251	6.40427	6.41413	6.95208	7.27317	6.91086	7.05743	7.60012	6.95419	6.62557	6.87201	6.95409	6.88564	6.82523	6.83762	6.70465	6.9995	6.99615	6.44987	6.69746	6.6563	6.94232	7.03918	6.39345	6.89133	7.03612	7.25679	6.81261
Kit	4.58588	5.11929	6.63993	5.84472	4.35775	5.42668	5.05034	4.76844	5.69793	6.21711	4.69572	4.97207	4.96178	5.61678	4.68806	5.57774	4.57923	4.11035	3.28804	5.99525	5.22229	3.63139	4.86333	4.55839	5.36822	6.19549	4.90121	4.12125	4.8305	4.78363	5.1067	5.85976	5.42338	4.85963	2.72037	4.64927	6.05499	5.16879	4.19357	3.73248	5.44784	4.30953	5.37025	5.7863
Ltv1	5.76509	5.70298	5.25938	5.60995	5.53797	5.28358	5.79551	5.62548	5.47636	5.10851	5.58569	5.13472	5.62005	5.44135	5.32538	5.73998	5.41353	5.15194	4.77657	5.33912	6.39377	4.75773	5.46768	5.6791	5.40601	4.69215	5.45011	5.3006	5.36717	4.96005	5.29263	4.7604	5.32737	5.33691	4.43432	5.18048	5.15356	5.38469	5.23629	4.72192	5.35286	5.73871	5.68161	5.19347
Luc7l	5.22904	5.13356	4.87218	5.08565	4.96409	5.0373	4.74345	4.86538	5.0471	5.31853	4.93219	4.99065	4.8205	5.04692	4.64021	4.98131	4.8036	4.18125	4.2106	5.28157	5.13757	5.052	5.23669	5.47532	5.29813	4.6449	5.10391	5.27598	5.29113	5.4636	5.31709	5.5253	5.48876	5.20975	4.45163	4.89254	5.39572	5.26347	5.0364	4.61568	5.29762	5.30941	5.554	5.53767
Luc7l3	5.93073	5.43029	4.94951	5.28705	5.25721	5.09317	5.38549	5.55856	5.36684	5.05795	5.45988	5.22343	5.47344	5.21428	5.01176	5.60891	5.54076	5.00724	4.88536	5.16809	5.16659	6.34101	5.63428	6.1052	5.4573	5.1866	5.55047	5.55706	5.75721	5.46312	5.48063	5.45438	5.6366	5.76712	5.27575	5.29192	5.33003	5.21567	5.88116	5.02602	5.54236	5.51784	5.73399	5.33584
Mmp8	0.079723	1.13959	1.69226	0.769228	3.22886	0.437136	0.456294	0	0.437057	0	0	0.660644	1.23049	0	1.88573	0.140132	3.34178	8.06542	5.68631	0	0	0	1.0061	0.22871	0	1.01682	0.303207	1.64802	0.845898	0.328315	0.154534	0	0	0.274719	4.80499	0.650184	0.352219	0.201274	1.85975	8.41055	0.182523	0	0.301627	0.317403
Myc	5.30011	6.68297	5.49924	6.61337	6.05089	6.68879	6.74074	6.68319	7.31263	6.66377	6.01424	6.56708	6.7905	6.12818	6.36682	6.60492	6.42256	4.98971	4.13148	6.55423	6.59976	4.66995	6.71511	5.9648	6.97265	5.66386	6.96716	6.46505	7.05852	6.99002	6.99181	7.31856	6.96802	6.99659	3.9377	6.78252	7.09287	6.59761	6.71743	5.32751	7.44473	6.55108	7.09033	7.14685
Myh9	4.14423	4.91127	6.35429	5.37042	5.01732	5.30495	5.01472	5.17183	5.37771	5.48863	5.53105	5.13885	5.18392	5.04997	6.092	4.52341	5.06673	6.12922	6.04409	5.20762	5.19182	5.05332	4.8315	3.91335	5.16339	6.03216	4.91582	4.62478	4.8249	5.19266	5.02568	5.16245	4.61893	4.87269	5.90707	5.682	5.41546	4.67353	4.70109	6.11048	5.29086	5.36037	4.39424	5.1009
Ncl	8.71179	8.13342	7.16949	7.87931	7.98876	7.95701	7.89081	8.27057	8.01506	7.75664	8.04362	7.81509	7.99866	7.97844	7.36625	8.37907	7.91172	6.58918	6.501	7.73755	8.30385	7.3993	8.25855	8.91649	8.08444	7.29866	8.14154	8.22976	8.27115	8.07587	8.26099	7.87846	8.40316	8.25182	6.66179	7.64288	7.97724	8.13041	8.28222	7.10459	8.28089	8.22149	8.64297	7.9711
Nolc1	7.26207	6.61482	5.75052	6.37731	6.43739	6.28758	6.47953	6.81616	6.59124	6.14155	6.51789	6.31529	6.69503	6.29864	5.83588	6.93188	6.59639	5.13516	4.90889	6.11501	6.4227	5.65468	6.79401	7.35635	6.61757	5.21633	6.69922	6.63958	6.80998	6.53705	6.55652	5.98188	6.92949	6.89485	5.32482	6.11851	6.32571	6.42245	6.8887	5.76222	6.81884	6.74179	7.14474	6.34733
Nop56	8.83146	8.31927	7.03414	7.9397	8.34108	8.18372	8.19591	8.30561	8.24849	7.74789	8.18399	8.14153	8.38207	8.11293	7.49763	8.56452	8.34666	7.02382	6.70165	7.66979	8.37513	6.98329	8.41768	8.9074	8.14904	7.14524	8.32316	8.48048	8.43114	8.28884	8.45746	7.7704	8.37733	8.47259	6.81722	7.80113	7.93787	8.2645	8.473	7.26597	8.46949	8.42391	8.79907	7.84982
Npm1	11.2015	10.6957	9.79849	10.3388	10.5081	10.3839	10.3206	10.6579	10.4652	10.1419	10.3207	10.362	10.5405	10.4231	9.87528	10.8755	10.5229	8.80706	9.24209	10.3086	10.3386	9.63765	10.6979	11.2729	10.3918	9.84156	10.4632	10.6928	10.6268	10.4116	10.5683	10.1343	10.6654	10.7116	9.35929	10.0274	10.1147	10.4365	10.7778	9.30312	10.5355	10.3521	10.8971	10.2479
Odc1	7.77411	6.99341	6.26639	6.66443	6.69214	6.72343	6.82864	7.05382	6.62267	6.57184	6.87099	6.85039	6.77065	6.67871	6.25593	7.09336	6.77425	5.40861	5.13288	6.1963	6.45012	6.77365	7.14491	7.96113	6.91761	6.4334	7.03104	6.91887	7.00552	7.3761	6.99332	6.90813	6.85567	7.13906	5.8595	6.44438	7.19896	6.77508	7.02594	6.10686	6.93616	7.01022	7.2473	6.84278
Pabpc1	9.96863	10.3481	10.2013	10.3268	10.4187	10.3668	10.4254	10.4219	10.4372	10.2759	10.1218	10.1825	10.5116	10.2432	10.11	10.3202	10.4455	9.47111	9.61434	10.4421	10.3017	10.0827	10.4059	10.0817	10.3881	10.2257	10.5432	10.5013	10.4797	10.2677	10.4534	10.2167	10.4083	10.5915	9.55313	10.3361	10.2283	10.3238	10.5654	9.77796	10.4889	10.236	10.4166	10.4827
Parp1	5.8957	5.8539	4.95613	5.8825	6.15878	5.97908	5.69995	5.89143	6.09956	5.81513	6.08908	6.43594	5.9555	5.69202	5.32059	5.94213	6.10548	4.15502	5.00158	5.49949	6.03205	4.99564	5.86744	5.93753	5.803	5.10107	5.56079	5.93692	5.90164	6.1449	5.92812	5.44764	5.67646	5.85797	4.85217	5.33816	5.6388	5.70029	5.8645	4.49261	5.88089	5.92341	5.7856	5.34884
Pfn1	10.3386	10.2145	10.4626	10.5053	10.1676	10.1528	10.0791	10.1066	10.1413	10.0361	10.9211	9.92409	10.0902	10.4786	10.4507	10.491	10.1864	11.0373	10.7943	10.2402	10.2994	10.7249	10.1936	10.312	10.3583	10.2586	10.0765	10.1588	10.1239	9.95822	10.1466	9.93078	10.2964	10.1362	10.7782	10.2466	9.94296	10.3556	10.1805	10.9004	10.178	10.7462	10.3955	10.1075
Plbd1	0.228189	0	0.924067	0.191096	0.12356	0	0.0787502	0	0.0991596	0.178308	0.25837	0.302837	0	0	0.190788	0	0.603617	6.06206	7.84287	0	0	0	0.204249	0	0	0	0	0.59925	0	0	0	0	0.470617	0	6.7034	0.297456	0.585369	0	0	5.9813	0	0.374548	0	0
Plp2	5.28931	5.60389	7.02687	5.92576	5.59635	6.31714	4.87589	5.66299	6.12614	6.53723	4.9692	6.17821	4.69786	6.23173	7.63999	5.50004	5.22506	7.3932	8.37962	5.73791	6.48894	6.70663	5.49581	4.87107	5.71831	6.54286	4.93817	5.47929	5.47135	6.50184	6.41151	6.38776	5.50967	4.69152	8.19218	7.07314	6.50055	5.81319	5.11201	7.28375	6.16326	4.89912	5.39024	5.25309
Ptpn6	5.08143	5.49308	5.37483	5.41716	5.8012	5.55642	5.47395	5.39788	5.4656	5.74857	4.8191	5.61765	5.55145	5.29835	5.33512	5.82333	5.96649	6.40192	6.80457	5.56048	5.97651	5.55238	5.44175	4.63334	5.14047	5.39066	5.23959	5.79984	5.4935	5.66615	5.42201	5.8047	4.92138	5.26224	6.93988	5.32302	5.56429	5.12323	5.71943	6.29515	5.36756	4.77048	5.16341	5.16217
Rac2	5.28388	7.17093	8.18958	7.23952	7.50244	7.29668	7.60637	7.28639	7.37866	7.32292	6.37294	7.65302	7.33372	6.89636	8.05077	6.56681	7.44996	9.01352	7.82609	7.15973	7.09068	7.89108	7.13095	5.35897	6.9833	8.08432	7.53308	7.37854	7.18504	7.5721	7.2096	7.09885	6.48462	7.25293	7.85056	7.59317	7.28494	6.55603	7.29135	8.92807	7.29453	6.28321	6.5257	6.77127
Rpl12	10.6814	10.5334	10.3653	10.5685	10.439	10.4033	10.4433	10.5299	10.5003	10.4479	10.3816	10.4991	10.4343	10.5818	10.2639	10.8242	10.4668	9.79889	9.58325	10.7491	10.8677	10.2355	10.4638	10.5953	10.504	9.96599	10.3166	10.3214	10.3477	10.3352	10.3055	10.2524	10.6333	10.3071	9.42511	10.2401	10.2769	10.5157	10.358	9.60885	10.3766	10.33	10.7716	10.5882
Rpl14	10.4244	10.136	9.95987	10.1981	9.90457	10.0273	9.92826	9.92629	10.0342	9.96163	9.97815	10.0015	9.89569	10.3393	9.99597	10.6059	9.94446	9.08096	9.2341	10.2933	10.6452	9.47721	10.0214	10.3343	10.0117	9.80791	9.80489	9.87391	9.84939	9.86146	9.91372	9.8015	10.3231	9.87758	8.99661	9.9866	9.77904	10.22	9.84997	9.11972	9.95543	9.96601	10.4739	10.0462
Rpl15	9.74095	9.73693	9.51611	9.77335	9.649	9.65816	9.59333	9.63501	9.74931	9.66301	9.73411	9.70386	9.62561	9.7338	9.45115	9.8426	9.67887	8.94904	9.02306	9.77427	9.81173	8.92289	9.66308	9.74476	9.65526	9.19965	9.51913	9.58596	9.56434	9.59454	9.60095	9.43765	9.71882	9.58946	8.7278	9.44362	9.48207	9.67401	9.63026	8.84226	9.66352	9.63302	9.80944	9.62647
Rpl17	11.4459	11.5099	11.7625	11.7671	11.3911	11.4638	11.4083	11.3927	11.625	11.7731	11.4949	11.6151	11.3897	11.6304	11.509	11.7853	11.396	10.8845	11.1085	11.9752	11.8689	12.2367	11.4843	11.4148	11.7322	11.5946	11.3205	11.344	11.3882	11.5473	11.4103	11.6519	11.8083	11.354	10.8588	11.4772	11.6454	11.6605	11.3771	10.8073	11.5883	11.5732	11.8135	11.9036
Rpl21	9.0528	9.0412	9.21683	9.37088	8.9419	8.98233	8.76105	8.75365	9.04691	9.1638	9.41487	9.08112	8.81683	9.32224	8.96932	9.34497	8.85375	8.08363	8.57094	9.45797	9.44654	9.16499	8.91195	9.03933	9.2724	9.07224	8.75582	8.81858	8.84877	8.90069	8.917	8.85357	9.29043	8.77542	8.28252	8.93263	8.94678	9.23931	8.82769	8.05246	8.93847	9.42339	9.30547	9.36821
Rpl22l1	9.62519	9.80944	9.6698	9.72088	9.65829	9.64821	9.66154	9.5937	9.77124	9.75496	9.59875	9.80399	9.68456	9.72527	9.42502	9.84811	9.70332	9.06143	8.62745	9.64375	10.0331	9.54636	9.61176	9.58998	9.4207	9.33741	9.48946	9.47991	9.56783	9.50968	9.53129	9.70634	9.63215	9.60624	8.71346	9.25977	9.62771	9.63022	9.60852	8.87287	9.49498	9.49617	9.71132	9.48562
Rpl23a	11.6892	11.6015	11.5507	11.5859	11.4995	11.5284	11.4971	11.5691	11.5708	11.5384	11.5271	11.5754	11.5137	11.598	11.4105	11.8431	11.5443	10.9204	11.048	11.7606	11.4408	11.384	11.5685	11.6926	11.5796	11.2413	11.4544	11.497	11.4766	11.448	11.5166	11.3726	11.7519	11.5023	10.9064	11.4118	11.3788	11.5941	11.514	10.9538	11.5411	11.5712	11.8141	11.6284
Rpl27a	11.6094	11.4571	11.2924	11.4664	11.4315	11.3436	11.3571	11.321	11.4471	11.3768	11.3065	11.5421	11.4258	11.4445	11.1835	11.7018	11.4867	10.6661	10.9889	11.5788	11.659	11.3068	11.4311	11.5465	11.3851	11.1325	11.2664	11.4087	11.3357	11.4501	11.341	11.309	11.5514	11.3774	10.7985	11.2098	11.3013	11.3661	11.4355	10.586	11.4068	11.3519	11.6493	11.4648
Rpl28	11.0198	11.1142	10.8915	11.2378	11.1451	11.1405	11.0483	11.0169	11.1799	11.0771	11.1957	11.1465	11.1156	11.2859	11.0228	11.3847	11.1291	10.4605	10.675	11.318	11.0349	10.6754	10.9822	10.9322	11.0317	10.5583	10.9348	11.0164	10.9801	10.9098	11.0048	10.7917	11.14	10.9525	10.3219	10.9047	10.7704	11.143	11.0228	10.2182	11.0247	11.0624	11.1704	10.9535
Rpl29	9.16317	8.93584	8.6474	8.93841	8.85481	8.8666	8.7999	8.77797	8.91865	8.76987	8.94334	8.7275	8.8796	8.90408	8.67243	9.11817	8.92683	8.38099	8.03387	8.83032	9.01513	9.40436	9.10877	9.45806	9.08708	8.81372	9.04804	9.22042	8.88853	9.07332	9.24115	8.86472	9.01862	9.12637	8.4887	9.07493	8.89775	9.14957	9.23132	8.0371	9.13189	9.29008	9.35817	9.13577
Rpl31	10.8957	10.8641	10.6446	10.9053	10.7831	10.7894	10.7561	10.7543	10.8647	10.8451	10.8783	10.8872	10.741	10.898	10.6887	11.0857	10.7889	10.1999	10.4171	11.006	10.9939	10.5305	10.7801	10.8807	10.8471	10.4316	10.697	10.7694	10.7109	10.7159	10.7324	10.6463	10.9447	10.7078	10.1848	10.6548	10.6161	10.8595	10.7708	10.1439	10.7821	10.8531	11.0346	10.8259
Rpl35	11.0581	10.8749	10.6617	10.9305	10.8225	10.8221	10.7928	10.6444	10.8967	10.7405	10.9342	10.826	10.7809	10.9409	10.7403	11.185	10.8092	10.1886	10.2659	10.9765	10.9453	10.739	10.8018	11.0254	10.8305	10.4451	10.6983	10.749	10.7082	10.7474	10.7704	10.5845	11.0542	10.7401	10.0974	10.7134	10.5615	10.952	10.7912	10.0678	10.8263	10.8884	11.1403	10.831
Rpl36a	12.0823	12.0288	11.7327	12.0398	11.9845	11.9862	11.9525	11.8949	12.0629	12.0313	11.9843	12.1132	11.9599	12.0449	11.7181	12.2904	11.946	11.2355	11.0402	12.0923	12.045	11.8603	11.9394	11.9639	11.9055	11.4963	11.9049	11.8988	11.8845	11.9301	11.9075	11.8504	12.0847	11.8268	11.0004	11.7656	11.8376	11.9644	11.9076	11.1859	11.9582	11.9467	12.2081	11.8843
Rpl37	11.9357	11.8517	11.7032	11.8862	11.7646	11.7268	11.7652	11.8313	11.9265	11.9177	11.596	11.9187	11.797	11.7634	11.707	12.0518	11.8509	11.1298	11.2981	11.971	11.9111	12.1636	11.8558	11.9033	11.8181	11.473	11.7247	11.7744	11.7507	11.862	11.7316	11.7509	11.9629	11.7843	11.1578	11.6903	11.7935	11.7465	11.8219	11.1235	11.8742	11.6605	12.0281	11.8269
Rpl37a	12.1929	12.1058	12.1899	12.1864	11.9912	11.973	12.0249	11.9472	12.0483	12.0845	12.1754	12.0517	11.9477	12.2257	12.009	12.4888	11.9328	11.6649	11.5257	12.4033	12.4525	11.4458	12.0407	12.1599	12.0861	12.0036	11.9458	11.8025	11.8675	11.9709	11.9102	11.9235	12.2941	11.8677	11.3129	12.0044	11.9585	12.203	11.8992	11.6918	12.0038	12.1318	12.408	12.2437
Rpl8	10.7002	10.4705	10.1201	10.4474	10.3722	10.2936	10.355	10.2475	10.3702	10.208	10.3333	10.2597	10.3699	10.445	10.178	10.6921	10.3929	9.83803	9.89511	10.4744	10.4147	9.84259	10.3591	10.6689	10.3132	10.0056	10.273	10.3182	10.266	10.1456	10.2287	10.036	10.489	10.318	9.72257	10.1799	9.99074	10.3251	10.3695	9.65646	10.2779	10.2615	10.6042	10.328
Rplp1	13.4221	13.0554	12.8268	12.7753	12.9308	12.8512	12.9186	12.8265	12.8621	12.874	12.6841	12.8954	12.9203	12.8889	12.6648	13.2518	12.9232	12.2292	12.297	12.8545	12.8389	12.4609	12.9339	13.2984	12.6407	12.7492	12.7965	12.8263	12.7625	12.8672	12.7691	12.7091	12.9172	12.8469	12.196	12.5924	12.757	12.7301	12.8285	11.9792	12.812	12.6012	13.0579	12.6173
Rplp2	11.2325	11.2489	11.0099	11.2716	11.1618	11.1226	11.1975	10.9972	11.202	11.1661	11.1763	11.1278	11.1608	11.1942	11.0557	11.3795	11.1793	10.7094	10.7502	11.3174	11.3501	11.29	11.1532	11.1429	11.1327	10.915	11.1171	11.0518	11.0501	11.0386	11.0533	10.9843	11.2645	11.1038	10.5751	11.029	11.0054	11.1069	11.1139	10.5352	11.1126	11.1495	11.3204	11.2322
Rps11	11.5114	11.516	11.4348	11.5587	11.4496	11.4257	11.3165	11.2905	11.5353	11.4841	11.4882	11.5659	11.3958	11.4956	11.3036	11.6599	11.4432	10.7396	11.1623	11.6274	11.6732	11.4078	11.3975	11.4103	11.4993	11.2085	11.2322	11.395	11.3414	11.4453	11.3594	11.3397	11.5334	11.2968	11.0696	11.3402	11.3035	11.4174	11.3897	10.6483	11.4221	11.4254	11.5514	11.4408
Rps12	13.5746	13.3737	13.0306	13.1635	13.3368	13.1647	13.3309	13.1893	13.2593	13.0916	13.0659	13.2576	13.3485	13.2624	13.013	13.6585	13.3806	12.741	12.6523	13.2674	13.3965	12.767	13.2436	13.4184	13.0166	12.6573	13.1719	13.1746	13.0904	13.0428	13.0366	12.8793	13.2691	13.1665	12.4549	12.9575	12.8604	13.0807	13.2589	12.5478	13.0818	12.9083	13.4606	13.0137
Rps16	11.6235	11.7144	11.5081	11.7197	11.6601	11.6396	11.5866	11.5015	11.6854	11.6359	11.6965	11.6736	11.6245	11.7383	11.5485	11.8486	11.65	10.9916	11.32	11.8212	11.7931	11.4548	11.6012	11.6087	11.6162	11.2634	11.5053	11.5872	11.5421	11.5335	11.5802	11.4306	11.7823	11.5173	11.1176	11.5017	11.4574	11.7195	11.5889	11.0133	11.5924	11.6688	11.8223	11.7323
Rps17	11.8298	11.7794	11.0024	11.8183	11.6826	11.6703	11.7361	11.6351	11.7364	11.5939	11.824	11.6455	11.6771	11.7896	11.5233	11.9746	11.7053	11.2744	10.9755	11.7397	11.675	10.8282	11.6879	11.7626	11.605	10.9842	11.6168	11.5798	11.5454	11.3661	11.5269	11.2722	11.7076	11.6051	10.7051	11.4414	11.2076	11.6232	11.6472	11.0192	11.5798	11.7127	11.8464	11.3908
Rps19	9.70876	9.84918	9.75735	9.9126	9.74275	9.78789	9.75644	9.55021	9.8743	9.87206	9.78866	9.84057	9.74306	9.91637	9.73398	10.0763	9.74128	9.22018	9.27198	10.034	9.85911	9.93882	9.7523	9.6588	9.78818	9.57084	9.64038	9.65657	9.69406	9.70312	9.73104	9.69608	9.98321	9.68436	9.09097	9.71033	9.64787	9.88622	9.66789	9.00249	9.77469	9.7582	9.98485	9.95773
Rps2	11.6001	11.2309	10.7168	11.0204	11.1422	11.0047	11.0766	11.1559	11.0429	10.8684	10.9932	10.9266	11.1061	11.069	10.7588	11.3916	11.1399	10.4008	10.2695	11.0675	11.1536	10.2826	11.1512	11.4839	10.9287	10.5152	11.0413	11.1238	11.0544	10.9215	11.0049	10.8199	11.1032	11.0887	10.1238	10.7874	10.7609	10.9678	11.1805	10.2919	10.9763	10.9004	11.2986	10.8878
Rps20	10.0624	10.1173	9.97426	10.0785	10.1215	10.111	9.99883	10.0122	10.1416	10.0792	9.94623	10.2287	10.0303	10.1271	9.89264	10.2404	10.094	9.39126	9.46796	10.2014	10.3358	9.96892	9.98245	10.0017	9.96481	9.70985	9.86138	9.98079	9.9229	10.0562	9.96061	9.88643	10.1132	9.90668	9.23043	9.85943	9.83452	10.0568	9.99785	9.18522	9.95014	9.88869	10.1901	10.058
Rps21	12.1355	12.1132	11.7499	11.9842	12.1158	12.0364	12.0705	12.0533	12.0705	12.0173	11.9873	12.0337	12.1018	11.9777	11.8285	12.168	12.139	11.3638	11.4764	11.934	12.1268	12.0546	12.0008	11.9475	11.8007	11.4305	11.8931	11.9925	11.8687	11.8452	11.8656	11.8413	11.8898	11.9625	11.3065	11.7299	11.7958	11.796	12.0043	11.2263	11.8824	11.8615	11.9745	11.7447
Rps23	11.8208	11.7908	11.5961	11.6596	11.7177	11.6634	11.7564	11.7307	11.7581	11.6128	11.5262	11.7116	11.7719	11.676	11.6555	11.9821	11.7364	11.1531	11.0937	11.7765	11.9701	10.9977	11.6248	11.6866	11.488	11.242	11.5644	11.5406	11.4848	11.4932	11.4976	11.3418	11.6615	11.5386	10.8969	11.4734	11.3729	11.4945	11.5859	10.9395	11.5316	11.4101	11.7862	11.5123
Rps26	12.9756	12.9277	12.7763	12.9922	12.9344	12.7926	12.7944	12.822	12.9421	12.875	12.7471	12.9575	12.8701	12.8926	12.7388	13.1392	12.9906	12.1033	12.5627	13.1013	12.8691	12.4577	12.8359	12.8862	12.8722	12.4926	12.6838	12.8114	12.73	12.7412	12.6841	12.6381	12.9478	12.7713	12.2513	12.6672	12.6315	12.8452	12.8689	12.0909	12.8199	12.7714	13.0246	12.8754
Rps27	12.0179	12.1379	12.4386	12.3159	12.0317	12.1175	12.0345	12.1209	12.2603	12.3868	12.0755	12.3513	12.0672	12.1961	12.1764	12.328	12.0432	11.5659	11.8738	12.5094	12.3738	12.3029	12.1076	12.0111	12.2864	12.2602	11.9815	11.9611	12.047	12.227	12.0737	12.2715	12.3551	11.9621	11.7377	12.1725	12.2236	12.217	11.9594	11.3899	12.1788	12.1951	12.3773	12.4207
Rps27a	11.8924	11.8135	11.463	11.7288	11.7006	11.608	11.7773	11.762	11.7571	11.6592	11.6116	11.6986	11.7284	11.6991	11.552	12.0582	11.7628	11.4399	11.357	11.8353	11.8124	11.833	11.6919	11.8191	11.669	11.1609	11.6783	11.5889	11.5949	11.5742	11.5987	11.4872	11.858	11.6584	11.0709	11.5216	11.4945	11.6507	11.6851	11.2394	11.6876	11.62	12.0402	11.6684
Rps28	12.5034	12.669	12.5093	12.7705	12.6733	12.6557	12.5939	12.6214	12.7289	12.7353	12.6501	12.7797	12.6197	12.6801	12.6088	12.7668	12.6552	11.9937	12.3673	12.8249	12.6194	12.8394	12.5839	12.4401	12.6879	12.4132	12.494	12.5634	12.5602	12.63	12.5712	12.5698	12.7536	12.5202	12.0415	12.6174	12.5465	12.6724	12.6045	11.9887	12.6553	12.6882	12.7624	12.6884
Rps29	13.2071	13.1429	12.6946	13.0379	13.1486	12.9986	13.1142	12.9652	13.0514	12.9072	13.09	13.0041	13.1164	13.0478	12.8246	13.3057	13.1783	12.7953	12.841	13.0509	13.0092	12.9342	13.0152	13.0696	12.9024	12.5281	12.956	12.9101	12.8829	12.8331	12.8498	12.6956	13.0339	12.9452	12.5758	12.7809	12.6703	12.944	13.0395	12.4834	12.8564	12.979	13.1592	12.8245
Rps3	10.6763	10.7446	10.6652	10.7968	10.6902	10.6976	10.6613	10.6965	10.7812	10.7407	10.6011	10.8538	10.692	10.7313	10.5925	10.89	10.6933	9.98324	10.1189	10.8795	10.7901	10.8048	10.6817	10.6404	10.6959	10.433	10.6355	10.6607	10.6603	10.7472	10.6424	10.6834	10.7964	10.6799	9.96999	10.5442	10.5894	10.679	10.7034	10.0182	10.7403	10.6361	10.8876	10.7669
Rps3a1	11.5561	11.688	11.4555	11.7974	11.6435	11.7133	11.6228	11.5586	11.7868	11.8003	11.6714	11.7387	11.6257	11.7161	11.5337	11.8208	11.6358	10.8923	11.0923	11.8313	11.6103	11.1073	11.6113	11.4776	11.665	11.2389	11.5189	11.5554	11.4838	11.6098	11.6771	11.5026	11.5981	11.5603	10.7725	11.4905	11.6123	11.6594	11.5792	10.8003	11.7194	11.6316	11.7464	11.641
Rps4x	11.8465	11.8979	11.7673	11.9996	11.8501	11.9499	11.7633	11.8295	11.9522	11.9688	11.9504	11.9928	11.7975	12.0576	11.7083	12.1746	11.844	11.0224	11.3069	12.075	12.1653	12.1298	11.8661	11.8285	11.9295	11.5688	11.7048	11.7992	11.805	11.9262	11.8898	11.8298	12.0532	11.7497	11.1371	11.7481	11.8591	12.032	11.7847	10.9476	11.9058	11.9572	12.1374	11.9285
Rps8	12.427	12.3633	12.0869	12.4269	12.2866	12.3248	12.2865	12.1945	12.3636	12.3346	12.3701	12.3162	12.2738	12.4373	12.1823	12.5625	12.3038	11.6494	11.6521	12.4729	12.3651	11.7061	12.2739	12.3855	12.2841	11.8792	12.1908	12.1729	12.2087	12.1374	12.2162	12.1183	12.3969	12.2153	11.3921	12.1368	12.1127	12.3882	12.1956	11.6064	12.2384	12.3057	12.4747	12.2801
Serbp1	7.46993	7.12287	6.40629	7.03275	7.07563	7.03044	6.96869	7.1734	7.01681	6.69725	7.13475	6.76064	7.05485	7.11695	6.69933	7.27693	7.02808	6.17034	6.04699	6.89088	7.08446	6.61007	7.07703	7.38112	6.91843	6.27922	6.89098	6.99397	6.97216	6.69473	6.96489	6.62578	7.04591	7.0015	5.93927	6.63372	6.58482	6.93095	6.97373	6.26524	6.93599	6.97935	7.18007	6.76335
Sf3b4	8.23007	7.66868	6.92008	7.49766	7.63757	7.57567	7.50792	7.72148	7.56085	7.24064	7.7391	7.63368	7.66729	7.41268	7.23588	7.82194	7.63664	7.06439	6.89371	7.26837	7.70032	7.29693	7.68626	8.02224	7.42024	6.86227	7.46337	7.64699	7.49815	7.50009	7.47193	7.16259	7.43509	7.52053	6.85505	7.11344	7.21013	7.33609	7.60777	7.05102	7.52954	7.41423	7.67784	7.21332
Slfn2	0.114765	2.40223	1.39292	1.01898	2.46899	1.34898	2.01777	3.88887	1.34879	1.5395	0.559556	1.26943	2.23817	0.845826	2.76696	0.199947	2.7329	6.06704	6.77729	0.311667	0	0	2.96297	0.459983	2.44378	0	3.89622	3.66249	4.22779	2.38424	2.25993	3.47439	1.26165	3.21001	7.60407	3.37906	2.4417	1.85527	3.58699	6.07343	2.182	2.89633	1.01195	0
Slfn4	0.120209	0.113412	0.295763	0.193622	0.240457	0.207455	1.03743	1.55233	0.14826	0.341223	0	0	0.333561	0	0	0.0873306	0.233422	4.89485	0.887656	0	0	0	0.824706	0.451879	0.11243	1.17134	1.14807	0.407491	0.299907	0	0.186922	0	0.134599	0.401414	4.856	0.550329	0	0	0.323474	7.27082	0.319058	0.202024	0	0.379719
Smarcc1	4.87634	5.00468	4.63978	5.25855	5.44205	5.55207	4.90838	5.23411	5.45124	5.39903	5.22118	5.37938	5.14923	5.18464	4.78474	5.00436	5.23812	3.85784	4.36319	5.11047	5.03132	4.84262	5.03064	4.82158	5.05361	4.92968	4.73871	5.30726	5.18023	5.30109	5.36228	5.02859	4.85413	5.08049	4.18921	4.67599	5.24512	4.80985	5.09571	3.95026	5.28679	5.10275	4.90518	4.99678
Snx5	7.28047	6.84384	6.65311	6.97527	6.70489	6.91261	6.50299	6.87964	6.71578	6.59541	6.69656	6.62686	6.60441	7.34634	6.48301	7.27855	6.6376	5.70513	6.35547	7.34901	7.69991	5.54213	6.76448	7.06169	6.93125	6.44358	6.43205	6.5356	6.53797	6.69727	6.67981	6.59057	7.16342	6.56516	6.17899	6.31375	6.56413	6.97286	6.58554	5.78022	6.63375	6.56942	7.08646	7.20808
Srsf11	7.47873	7.39338	7.3436	7.3921	7.27852	7.24806	7.30645	7.25833	7.45573	7.54133	7.28581	7.45372	7.45504	7.29804	7.22258	7.56442	7.3804	6.49195	6.96628	7.6204	7.28372	7.54397	7.50635	7.56179	7.58594	7.32509	7.51527	7.46044	7.50105	7.65495	7.43567	7.50328	7.61218	7.59842	6.95893	7.43716	7.62381	7.49406	7.54526	7.08087	7.61675	7.51017	7.7251	7.66624
Srsf6	6.96457	6.84959	6.56325	7.02236	6.80478	6.82542	6.78229	7.10822	6.98654	7.08221	6.93802	7.07709	6.80215	6.85263	6.59971	6.93866	6.84726	6.66283	6.36709	7.0734	6.46725	6.61846	6.94693	7.02827	7.12806	6.67008	6.87253	6.88657	6.92729	7.14854	7.05166	7.2124	7.08433	6.8806	6.32242	6.83214	7.13618	6.94637	6.89066	6.34183	7.09591	7.03248	7.00428	7.16065
Srsf7	7.37314	7.24884	6.44927	7.13354	7.1644	7.1599	7.04869	7.30797	7.14763	7.06811	7.17829	7.25739	7.14704	7.11932	6.94361	7.17001	7.21756	6.44318	6.73938	6.90156	7.56106	6.55179	7.36051	7.4536	7.44424	6.82774	7.26995	7.38757	7.55677	7.48746	7.42225	7.61746	7.56933	7.41214	6.88924	7.25781	7.35664	7.47192	7.3887	6.64874	7.45737	7.41233	7.55248	7.36884
Syncrip	5.66772	5.34092	5.02841	5.38938	5.43818	5.44539	5.30886	5.05269	5.467	5.38524	5.60763	5.42064	5.37384	5.50929	5.14917	5.5551	5.42743	4.42497	4.59446	5.27773	5.14666	4.21266	5.1915	5.49442	5.22664	4.93469	5.12858	5.34396	5.29909	5.1584	5.3288	4.98779	5.32226	5.32867	4.54262	5.13648	5.06875	5.16893	5.35029	4.63286	5.34989	5.31998	5.48188	5.08255
Taf1d	8.07888	8.06705	7.13082	7.82199	7.92704	7.85188	8.01471	7.88754	8.11056	8.0963	7.6941	8.16848	8.14828	7.78711	7.39205	8.01924	8.15806	6.86423	7.27195	7.85361	7.9509	6.59506	8.22339	8.29624	8.21483	7.55065	8.14753	8.18889	8.29107	8.44261	8.16936	8.39087	8.20786	8.32368	7.40823	7.61731	8.32284	8.02647	8.26724	7.1381	8.3346	8.01762	8.43014	8.25653
Tln1	4.92797	5.44001	6.1962	6.03221	5.4496	5.6289	5.68325	5.54366	5.79906	5.93564	6.36042	5.55396	5.69489	5.64847	6.08478	5.3718	5.63364	6.01731	6.14976	5.81911	5.42556	5.66993	5.39397	4.82647	5.85409	6.28325	5.59153	5.29836	5.50129	5.48015	5.46871	5.65122	5.44721	5.64734	6.17432	5.95496	5.97543	5.37764	5.41903	6.0717	5.69416	6.38234	5.29138	5.82639
Tra2b	7.58487	7.53409	7.31311	7.56459	7.52787	7.51091	7.35338	7.41074	7.53654	7.51824	7.49344	7.64235	7.42158	7.5723	7.33803	7.54713	7.38266	7.22514	7.1771	7.62808	7.1098	7.26161	7.71871	7.64198	7.73512	7.51525	7.54332	7.71289	7.68153	7.79142	7.70989	7.59722	7.67536	7.60418	7.3973	7.56207	7.67973	7.688	7.6224	7.29674	7.796	7.73236	7.67258	7.71616
Ubc	7.49791	7.78172	8.50994	7.79089	7.9244	8.1615	7.65259	7.64626	7.8287	8.41006	7.48608	8.18627	7.69368	8.05233	8.08058	7.48725	7.74475	7.76725	8.26895	7.96227	7.3959	8.50607	7.92135	7.73573	8.01529	8.69368	7.78404	8.14178	8.05656	8.34161	8.15554	8.48034	7.85525	7.84974	8.73826	8.2562	8.51913	8.15154	8.1161	8.0989	7.98758	7.56165	7.67363	8.23706
Xrcc6	4.79786	4.24585	3.66509	4.40886	4.33416	4.50596	4.17982	4.65762	4.53278	4.52788	4.59462	5.72937	4.2055	4.48449	3.61079	4.4409	4.43232	3.58943	3.29278	4.08393	4.22439	5.21186	4.46544	4.81629	4.42118	3.69649	4.15987	4.44728	4.28011	4.98847	4.3917	4.22871	4.40633	4.20722	2.86378	3.8805	4.16762	4.40848	4.32421	4.00554	4.35136	4.58368	4.65109	4.20482

## Sheet: Module3
	SKO.5	SKO.17	SKO.19	SKO.6	SKO.14	SKO.4	SKO.3	SKO.8	SKO.0	SKO.1	SKO.15	SKO.7	SKO.12	SKO.10	SKO.13	SKO.11	SKO.2	SKO.21	SKO.18	SKO.9	SKO.16	SKO.20	WT.17	WT.5	WT.6	WT.19	WT.3	WT.14	WT.8	WT.7	WT.4	WT.20	WT.16	WT.12	WT.18	WT.13	WT.1	WT.10	WT.2	WT.21	WT.0	WT.15	WT.11	WT.9
Akap13	2.36213	3.93502	5.21704	4.79932	3.95522	4.75287	4.04351	4.12159	4.81636	5.22602	3.8144	4.62528	4.09906	4.24601	4.79458	3.40774	3.9544	3.43904	3.91423	4.71171	2.77007	4.88152	3.85354	2.2529	4.49216	5.00449	3.91556	3.7436	4.08861	4.54508	4.27119	5.06045	3.6821	3.98049	3.80708	4.64697	5.06812	3.85265	3.62605	4.00291	4.53623	3.46796	3.36487	4.7207
Aldoa	7.47389	7.97154	7.85813	7.62935	7.74112	7.3066	8.34513	7.85182	7.85896	7.69905	7.51181	7.08438	8.24205	7.05507	7.79032	7.93316	8.04683	8.37787	7.65837	7.63015	7.98201	7.72096	8.0056	7.55968	7.71198	7.72748	8.47262	7.9013	7.9702	7.2248	7.46277	7.67823	7.71427	8.36717	8.09959	7.78192	7.68256	6.99799	8.23855	8.56143	7.94738	7.56698	7.84458	7.59026
Angpt1	2.19848	5.27881	7.52964	7.15519	3.9157	6.67921	3.85537	5.75646	6.71011	7.66698	7.28884	5.695	4.14577	6.5404	6.4538	4.38659	3.38557	2.94266	3.02145	6.26703	5.28196	6.82507	5.0848	2.68421	7.17133	7.58566	3.67236	3.97261	5.48435	5.70209	6.50639	7.13205	5.61869	3.80891	2.5588	6.60219	7.42978	6.57892	3.40448	2.87897	6.6288	7.44075	4.78693	6.27064
Ankrd13a	6.86739	6.73754	7.26559	7.25765	6.70507	7.23919	6.52236	6.77111	7.12977	7.52502	6.82958	6.92773	6.57327	7.15323	7.14882	6.88012	6.57489	6.27897	5.89066	7.28458	7.07985	7.60142	6.63461	6.63764	7.0171	7.15537	6.43505	6.51236	6.64117	6.85636	6.98181	7.08738	6.74507	6.40283	6.1095	7.08839	7.24963	6.92401	6.32033	6.16201	6.91379	6.75167	6.70057	6.9963
Arid1a	4.91437	5.37899	6.14389	5.65032	5.6565	5.75738	5.31518	5.55676	5.69327	5.81015	5.02768	5.83751	5.4541	5.72353	5.53369	5.42796	5.52192	5.14786	5.09519	6.07234	5.61447	5.99738	5.32359	4.70447	5.67032	6.02323	5.05667	5.49914	5.41639	5.75194	5.51474	5.70298	5.7081	5.20557	4.94778	5.55615	5.74659	5.61172	5.30389	4.80703	5.55497	4.9886	5.54913	6.22333
Cbfa2t3	4.34904	4.25131	5.81221	5.68261	3.73661	4.4582	3.88477	4.03589	4.69411	5.6893	5.16668	4.68455	3.92468	5.33411	5.0394	5.4741	3.70342	3.48905	5.38021	6.01738	5.6668	6.25155	4.77944	4.85419	6.09446	6.36436	4.11724	4.28289	4.73194	5.27756	4.79348	5.99801	6.01143	4.20536	5.6346	5.43918	6.12761	5.84479	4.15779	3.5521	5.28425	5.60991	5.86235	6.54727
Ccnl1	7.02847	7.48513	8.0837	8.08343	7.40907	7.6252	7.31804	7.63533	7.66173	8.26324	7.48034	7.74718	7.39385	7.83049	7.74087	7.51403	7.36031	7.32651	7.76822	8.45234	7.93462	8.11326	7.67506	7.09377	8.27188	8.37865	7.46852	7.62469	7.54395	8.0284	7.63719	8.33983	7.87503	7.44062	7.88512	7.98104	8.32773	8.07942	7.42058	7.48877	7.76104	7.62507	7.86035	8.89193
Cd69	2.78245	5.64949	8.31792	6.28133	5.66849	4.89979	5.00071	5.67129	4.98584	5.27123	3.74254	7.16474	5.35518	6.57746	7.741	5.15399	5.13959	4.42682	3.05741	7.41035	7.13168	5.18879	6.3056	2.81761	7.52963	8.91311	5.4467	6.24798	5.64343	7.53738	6.01226	5.50054	6.33917	5.72825	4.51726	8.03689	5.6804	6.82996	5.73675	4.99398	5.77859	4.19427	5.37314	8.00225
Csgalnact1	0.648664	1.50183	1.54169	3.24988	0.276915	3.1601	1.0441	2.20421	2.81301	4.52612	3.74826	0.826837	0.822792	2.85752	2.22661	1.42712	0.252461	0.564813	0	2.04189	3.50716	0	1.40899	0.754136	3.04651	1.73878	1.09433	0.0853237	1.77411	0.980217	2.60882	3.76892	1.90232	0.505073	0.739119	2.52812	3.88133	2.873	0.129397	0	2.76034	3.31888	1.29897	1.26611
Csrnp1	2.17661	3.65971	5.77563	4.81735	3.62279	4.20606	3.13548	4.11413	4.17085	5.59163	3.81481	5.37225	3.02905	4.1822	4.25321	3.556	3.37213	2.84629	4.40352	5.04367	5.36443	5.79751	4.14895	2.50824	5.06814	5.70995	3.34883	3.44873	3.9475	5.78255	4.4387	5.57663	4.49703	3.39467	4.73604	4.73462	6.10072	4.54295	3.36956	4.22827	4.38541	4.33732	3.97761	6.00405
Ctdsp2	3.64302	4.15134	5.37854	5.0919	4.24995	4.87389	4.01649	3.79268	4.6042	5.26817	4.79566	4.6281	4.15065	5.05389	4.53023	4.38384	4.24659	3.95093	4.61527	5.12216	5.16111	5.90873	4.09715	3.49054	4.98353	5.34661	3.91468	4.06916	4.34265	4.57522	4.68583	5.22283	4.83548	3.91263	4.72443	4.52292	5.16798	4.90143	3.80149	3.26841	4.71054	4.79812	4.45486	5.28311
Dapp1	3.89057	5.32237	5.9162	6.51556	4.66166	6.1504	5.28417	5.51521	6.2088	6.30157	6.73285	5.17696	5.08507	6.01383	5.92	4.58661	4.31415	3.9563	4.53771	5.73311	5.6034	6.29727	5.46376	4.10557	6.92686	6.11741	5.30863	4.77808	6.01297	5.64129	6.45464	6.96412	5.88172	5.24945	4.91601	6.49619	6.60033	6.25931	4.4513	3.29025	6.45225	7.24183	5.08418	6.26084
Ddx17	4.99618	5.03431	5.63969	5.60403	4.85954	5.07985	5.15375	4.91036	5.49454	5.77243	5.50818	5.47338	5.07438	5.1771	5.3381	5.3347	5.05436	4.94593	4.96706	5.6674	5.61527	5.99186	5.24781	5.13982	5.88079	5.76168	5.17985	4.95398	5.24859	5.53789	5.30347	5.87111	5.76163	5.17818	5.18285	5.55477	5.98596	5.51559	5.13452	5.36923	5.75879	5.63812	5.85693	6.14891
Def8	4.28031	4.50493	4.70621	5.19739	3.80062	5.08826	4.65238	4.75153	5.18278	5.75785	4.0547	3.66156	4.23244	5.20667	5.21448	4.99781	3.84339	3.27432	2.84741	5.52595	4.529	4.95477	4.28344	4.16369	4.85571	4.34287	4.4225	3.75033	4.3734	3.57014	4.6632	5.1837	4.80344	4.1619	3.54711	5.08282	5.25718	4.66146	3.79609	3.9657	4.55277	3.88219	4.4359	5.20606
Dip2b	1.22044	1.9358	2.8014	2.06092	1.79866	1.99139	1.6735	1.63856	2.28273	2.7165	1.96876	2.16049	1.64328	2.18195	2.13308	2.41676	2.1224	1.69846	1.74633	3.08447	2.9029	2.9266	1.96376	1.14931	1.89901	1.7927	1.5326	1.70287	1.70855	2.1804	1.87271	2.08743	1.8516	1.9177	1.36057	1.67068	2.46293	1.48679	1.90623	1.81887	1.94517	1.60314	1.69595	2.30764
Dnajb1	4.94082	4.93289	5.60213	5.47693	4.82656	5.11899	4.58604	5.15685	5.01297	5.63737	4.8968	5.43295	4.68218	5.27097	5.09103	4.98415	4.66513	4.1819	4.78902	5.5801	5.40044	5.26138	5.57168	5.2451	6.06132	6.70077	5.12877	5.28081	5.7122	5.81218	5.45241	6.2638	6.14089	5.10179	5.4552	5.98836	6.07126	5.98979	5.08847	5.03801	5.71557	5.61409	5.81412	6.75368
Dusp1	4.53474	5.71437	7.69088	6.36346	5.40187	6.21057	5.33609	5.84561	5.75095	6.50838	5.86163	5.93411	5.39196	6.83794	7.38255	5.98258	4.85149	5.48346	6.44555	7.13965	5.82471	4.71253	6.29791	5.04222	7.38707	8.54835	5.9277	6.33464	6.08451	6.86327	6.80927	7.04188	6.82092	6.03152	6.5548	8.07478	7.32786	7.28807	5.62793	6.00445	6.83132	6.37251	6.70883	8.17589
Egr1	2.51513	4.24262	7.27499	6.37107	3.3304	4.75943	3.24031	3.8748	4.42248	6.7387	5.87462	5.06873	3.70848	5.99156	6.296	5.24015	3.11854	3.57202	3.13197	7.33654	5.73832	5.76513	5.80074	3.81757	8.01045	9.10201	4.08483	4.3538	5.01542	6.20528	5.98986	7.29467	7.25796	4.46596	4.56103	7.92131	7.61092	7.56104	4.1464	3.65683	6.0086	6.1476	6.83518	9.22149
Fos	5.47773	7.03629	8.1225	7.57547	7.28705	7.55943	5.81951	7.24643	7.10468	8.5839	7.54168	8.29726	6.51428	7.46599	7.57707	6.33409	6.976	6.28974	8.82135	7.38522	6.62202	7.83361	7.77833	6.46835	8.67108	9.27131	7.01201	8.23947	7.56516	9.12611	8.5181	8.94552	7.66205	7.6864	9.0847	8.67539	9.41107	8.29907	7.70642	7.34914	8.28788	8.01873	7.42346	9.19164
Fosb	5.25736	6.23658	8.0355	7.0441	5.66148	6.59058	5.58559	6.28513	6.31632	7.63007	7.34301	6.7043	5.61425	6.90309	7.3199	5.87177	5.51988	5.64294	5.97227	7.02134	5.68542	7.79785	7.0761	6.30753	8.47641	9.09536	6.43617	6.90661	6.52873	7.63696	7.41173	7.65491	7.19617	6.67632	6.28348	8.54214	8.3444	7.80052	6.55043	6.17083	7.46672	7.91158	7.15024	8.74245
Foxo3	3.50751	3.64549	4.99719	4.51568	3.40097	4.27885	3.26821	3.63015	4.38221	5.00303	3.41085	4.22407	3.48987	4.32989	4.05483	4.19143	3.50551	3.16514	3.10184	5.02401	3.44791	5.84728	3.70189	3.33018	4.41603	4.99253	3.03557	3.32915	3.59094	4.17791	3.89934	4.76225	4.46912	3.203	3.17942	3.76733	4.86606	4.36879	3.05646	3.00576	4.09767	3.33519	4.13757	5.00844
Gata3	0.470603	1.32916	2.21632	2.86529	0.740591	2.94708	0.506807	1.13199	2.54808	4.0339	2.46906	3.79184	0.761195	2.45166	1.60078	1.5477	0.519108	0	0	2.52173	0	4.29382	0.651225	0.539542	1.92525	1.7294	0.179269	0.111676	1.59738	2.90484	2.32428	3.84948	1.42652	0.396632	0.668393	0.363236	3.34728	1.97675	0.168588	0	1.44856	1.91836	1.26493	2.44753
Gm47015	1.67217	3.45059	5.66131	4.49458	2.27743	3.2697	3.09329	1.27153	4.25605	5.61256	3.48368	4.76386	3.31393	3.45391	4.01892	3.92156	3.07936	3.32409	2.93259	5.32033	4.50313	6.07195	3.07856	1.58453	4.01615	4.33909	2.40381	1.63289	3.25784	3.85764	2.52527	5.39782	4.08967	2.09961	2.27696	3.61034	4.79998	3.19772	2.05759	2.98548	3.44621	2.96686	3.01387	4.26932
H2-T23	4.35862	5.3835	6.91269	6.32719	4.78755	5.65751	4.48372	6.20697	5.73258	6.46735	5.66711	5.99616	4.7316	6.10951	6.20524	5.56623	4.9483	4.53114	6.66868	6.69722	6.33601	8.51923	5.8761	5.2614	6.87979	7.33248	5.19916	5.61437	6.24821	6.6789	6.11598	7.41852	7.32479	5.39649	6.96815	6.73291	6.95417	7.0113	5.50034	5.44129	6.24556	6.70906	6.40108	7.29537
H3f3b	8.66553	8.97262	10.1195	9.22205	9.08953	9.32528	8.70619	8.83972	8.72308	9.23994	9.08545	8.86357	8.77821	9.48004	9.82123	8.42587	8.54904	8.67023	8.88118	9.43984	8.67864	9.52931	9.05102	8.48019	9.40796	10.4521	8.94821	9.20012	9.02399	9.06251	9.35421	9.49407	9.01335	8.83527	9.32971	10.0394	9.47136	9.49452	8.62196	8.92878	8.80985	9.08678	8.565	9.97787
Hes1	4.45787	4.38374	8.13529	5.46109	1.62358	3.77557	0.822252	1.85187	3.08767	7.33534	3.58617	6.32753	1.74042	5.14332	3.54193	5.91037	1.64801	2.98763	3.45259	6.36552	4.39236	7.67828	4.50187	3.85592	5.41216	8.5942	0.745126	2.33743	2.82797	6.65888	3.81494	7.20844	4.36036	1.77632	3.98568	3.58171	8.10965	4.55492	2.26323	3.24992	3.75233	4.87831	4.84081	5.70654
Ier2	5.74092	6.84039	8.382	7.66482	6.84752	6.95336	6.52376	6.2075	7.13096	7.9292	6.73171	7.46677	6.86801	7.54357	7.70293	7.07061	6.82589	6.88892	7.06264	8.34363	7.79802	8.46928	7.12106	5.90464	8.0958	8.93533	6.8591	7.05996	6.9994	7.81845	7.27779	7.99048	7.71302	7.10691	7.69605	8.2287	8.10278	8.09806	6.80912	7.30536	7.47436	7.05263	7.5844	9.15965
Ier5	3.48796	3.89281	5.64405	4.80418	3.25683	3.92095	2.48866	3.37231	3.72974	5.13848	4.46326	5.26852	2.91786	4.62591	4.50931	3.92557	3.33153	3.45149	5.86456	5.09564	3.31649	6.21082	4.54237	3.86223	5.53318	6.58043	3.12887	3.94992	3.75697	5.87516	4.37513	5.71965	4.67872	3.33389	6.05205	5.03344	5.95415	5.08853	3.72528	3.96564	4.58264	5.0127	4.43666	6.22799
Ifitm1	4.46151	7.7439	11.328	8.59777	6.54429	7.53765	4.95878	6.86494	7.74551	8.87922	5.41953	6.37442	6.26735	9.08502	10.1217	9.19629	6.4641	6.16371	5.73792	10.8334	7.07885	10.7744	7.14519	4.19581	7.61899	11.1482	5.13819	6.68897	7.11851	7.24125	7.69877	8.69509	8.19283	6.73217	4.50129	9.37963	8.89493	7.67546	6.73663	4.57574	8.05457	5.62856	8.06331	9.6915
Ikzf2	1.01243	3.34107	5.4526	4.01313	1.92783	4.42329	3.11717	3.46349	4.70781	4.5908	2.0198	2.80708	2.95411	3.77513	5.58846	2.67553	1.84332	1.31733	0.866769	4.1648	2.02683	3.75867	2.93724	1.079	4.1338	5.88815	2.72541	1.53456	3.31366	2.89667	4.09913	4.57989	3.53557	2.32065	1.37152	5.65005	4.39341	3.9316	1.23666	0.726349	4.40431	1.77978	2.93992	4.24795
Iqgap2	4.04791	5.15148	5.61395	5.83266	5.5617	5.74954	4.89041	5.48862	5.70779	6.13791	5.47312	5.56953	5.1595	5.58061	5.60671	4.9909	5.46662	4.4518	5.60997	5.92048	5.87645	5.7053	5.1372	4.17787	5.73631	5.49649	4.84997	5.54168	5.35688	5.48225	5.51669	5.71297	5.48398	5.20839	5.51974	5.76259	5.76972	5.49658	5.34342	4.46059	5.39999	5.52486	5.07027	5.94066
Irf1	3.21384	4.20845	5.76145	4.72368	4.0963	4.28127	3.82226	4.83557	4.24463	5.25415	3.15623	5.02298	3.9706	4.68458	4.57947	4.29323	3.82201	3.15839	3.9519	5.67983	7.23434	6.18457	4.60643	3.43292	5.21722	6.47186	4.3697	4.40858	4.61373	5.69375	4.59513	6.11696	5.58283	4.11989	4.66753	5.13768	5.74817	5.19285	3.95515	3.75313	4.62175	3.88251	4.71031	6.33873
Jun	6.43283	7.95733	10.0288	8.82695	7.59934	8.14214	7.48985	8.02506	8.05692	8.54869	8.42434	7.85695	7.6891	8.57274	9.23338	7.78627	7.51734	7.20731	7.27882	9.33872	7.93654	8.93343	8.3246	6.7582	9.54284	10.6504	8.10505	8.11645	8.43296	8.52158	8.49164	9.20085	8.9345	8.12669	7.93593	9.83897	9.15216	9.00847	7.81622	7.65475	8.6514	8.90087	8.28393	10.125
Junb	5.7065	6.2428	8.62711	7.44901	5.8929	6.28151	5.49016	6.34828	6.43393	7.44836	6.52497	7.56538	5.86268	7.52436	7.62246	7.11438	5.77135	5.81058	7.29339	8.52656	7.5519	7.64016	7.00277	6.10231	8.38138	9.33192	5.96647	6.399	6.47371	8.13554	7.07011	7.96172	7.95581	6.36216	7.69573	8.36169	8.26731	8.22124	6.22498	6.30916	7.17179	7.16939	7.66749	9.41197
Jund	8.28897	8.80368	10.6775	9.5476	8.32075	8.79039	8.34625	8.59566	8.78661	9.66569	9.26889	8.92467	8.30642	9.37147	9.78717	8.81822	8.10437	7.86308	8.19286	10.167	9.51471	9.62628	9.16972	8.41747	10.1984	11.185	8.80039	8.79153	8.65907	9.4199	9.19881	9.77535	9.5104	8.7778	8.66307	10.4102	10.1939	9.73405	8.48987	8.61417	9.38803	9.66638	9.28866	10.8544
Klf6	3.06238	6.23118	8.8883	7.0899	5.96217	6.92535	5.42751	6.38395	6.68772	7.67397	5.78198	6.07333	5.86671	6.96013	7.65279	4.96937	5.74388	5.68867	7.01297	7.43538	6.56705	8.1512	6.64356	3.93981	7.73524	9.06014	6.01264	6.67315	6.42394	6.82218	7.05169	8.04122	6.65433	6.59564	7.41367	8.02983	8.34189	7.05329	6.16384	6.74137	7.374	6.8413	5.39601	7.77253
Klhl24	3.19137	3.97798	5.28419	4.64195	4.07909	4.56223	4.12504	2.62218	4.53652	5.2449	3.96055	4.71575	4.04428	4.28195	4.40395	3.48943	3.98004	3.60961	3.85514	5.05144	3.03311	4.92088	3.96245	2.644	4.30971	5.20309	3.96916	3.98353	4.10661	4.69337	4.34995	5.19598	3.83128	3.94867	3.4089	4.53891	5.04807	3.94848	3.84909	3.48481	4.33986	3.70381	3.12571	4.56301
Lat2	1.59853	5.21181	7.95921	5.6273	6.10058	5.42793	3.3624	5.48757	5.95912	5.95057	4.89739	6.80529	4.71699	4.69133	6.95999	3.65528	6.11135	2.44326	6.6294	5.66292	5.0452	7.03916	5.18995	2.10219	5.5991	7.90191	3.26029	6.12619	5.5716	6.48064	5.48068	5.92246	4.30822	4.76605	6.60866	6.31373	5.78433	4.84369	6.22653	2.96611	5.99483	4.71922	3.43815	5.61933
Leng8	3.92786	3.90524	5.1691	4.47273	3.63987	3.90457	3.87095	3.75457	4.22507	4.86442	4.00667	4.46596	3.84719	4.39203	4.14459	4.28976	4.05693	3.79791	4.41671	4.99243	4.29449	5.47188	3.83752	3.67551	4.40225	5.09944	3.64523	3.57034	3.60168	4.39679	3.78342	4.99471	4.15294	3.64117	4.26285	4.16443	4.78731	4.21468	3.59529	3.79015	3.92835	3.74606	4.19144	4.79246
Med21	5.55359	6.01207	4.536	4.8593	5.96441	5.20463	6.40912	6.07367	5.30223	4.78215	5.05927	4.71422	6.12782	5.1566	5.00392	5.11262	6.02681	6.9477	5.31879	4.97083	6.08559	5.79579	6.22585	5.69728	5.35155	4.92654	6.876	6.05685	5.98723	5.17089	5.3125	5.33325	5.03571	6.50708	5.62522	5.45264	5.0484	5.37073	6.262	7.00241	5.41747	5.509	5.28683	4.89876
Meis1	0.871828	3.4138	4.58061	5.24839	2.48967	4.53038	2.23805	3.34055	4.33217	5.52646	5.40384	3.81917	2.50769	4.57676	3.40012	2.41225	2.32905	1.98693	1.69196	4.17843	3.66242	5.60109	3.17212	1.10986	5.44131	4.52455	2.00807	2.16811	3.44851	4.10584	4.11562	5.22304	3.31178	2.09298	2.00364	3.64578	5.55833	4.52149	2.10358	1.25026	4.3986	5.56877	2.17279	4.39159
Midn	3.93256	4.7129	5.9482	5.12573	4.77246	4.95734	4.65739	4.20746	5.07435	5.47777	4.61984	5.35955	4.69485	4.49796	4.96678	4.47069	4.77114	4.85044	4.40562	5.52027	4.62256	5.61973	4.62188	3.71452	4.8415	5.40214	4.20652	4.42963	4.45576	5.21477	4.40304	4.8967	4.48034	4.44262	4.23205	4.73129	5.34917	4.36316	4.44964	4.79833	4.95063	4.44513	4.71518	5.75913
Mpl	0.505077	2.51418	1.33605	5.50662	0.44845	4.02999	0.465949	1.8441	3.25662	6.14966	6.88441	1.1825	0.367917	4.47925	1.34323	0.223115	0.477415	0.755326	1.53548	2.13465	0	4.40813	2.82728	0.989741	5.55949	1.4212	0.364697	0.608669	3.43829	2.76472	4.23238	6.09945	2.18212	0.228926	0.971408	1.26323	6.6399	4.44245	0.265547	0.769055	4.33111	7.05678	0.817652	2.38863
Msi2	4.5422	4.97518	5.21641	5.82766	4.37296	6.27309	4.37778	5.30077	6.01644	7.06077	5.30537	6.13976	4.39725	5.50915	5.24974	4.80142	3.9662	2.86841	3.18863	5.28939	5.53803	6.74017	4.87114	4.6415	5.60052	4.90276	4.41869	4.46109	5.15052	6.06635	5.98429	6.49006	4.79456	4.25668	3.31336	5.38043	6.7946	5.32303	4.02506	2.89733	5.84494	5.28713	4.75641	5.16389
Mt1	9.38273	7.94459	5.42575	5.97536	6.29392	5.02619	7.9874	6.95404	5.96888	4.18507	5.98476	4.28261	7.43914	7.59255	5.73418	8.98144	6.98434	7.76973	4.76264	7.10712	7.47355	5.61557	7.6078	9.15492	5.73022	5.20374	7.59399	5.63209	6.07127	4.2022	4.25124	3.23915	7.72317	7.13981	5.58908	5.23143	3.85344	6.54032	6.44886	7.99487	5.25823	5.78231	8.35446	5.9723
Mta3	4.49416	4.41648	5.41235	5.37488	4.19682	5.06332	3.52014	4.00301	5.03154	5.31248	4.97376	6.03972	3.54567	5.09851	4.80959	4.91655	3.69507	2.93643	4.54895	5.4778	5.11289	4.36245	4.29965	4.37997	5.1135	4.79612	3.11281	3.80178	3.85252	5.2765	4.40416	4.68747	4.95615	3.35499	4.54251	4.26385	4.64452	4.95038	3.47248	2.96556	4.57169	4.66422	4.77448	5.12745
N4bp2	2.2688	2.56273	2.95951	3.23312	2.60643	2.87643	2.60817	2.48286	2.93863	3.46621	3.07524	3.12456	2.66328	2.95299	2.80201	2.61334	2.66003	2.65994	2.02109	3.34119	3.40517	3.81112	2.45812	1.81487	3.01857	3.09915	2.28126	2.22152	2.44495	2.84093	2.27869	3.01858	2.75319	2.52031	2.10494	2.60005	3.3509	2.53228	2.32005	2.34586	2.5646	2.52044	2.50282	3.15864
Nfkbiz	2.10866	3.79166	6.24341	4.41243	3.43514	3.39789	2.65232	3.3587	3.53729	4.86379	2.32228	5.42932	3.06193	4.01575	6.38576	3.1906	3.1864	3.06648	3.27607	5.15453	3.0171	5.47205	4.17513	2.07776	5.53423	6.93256	2.71173	3.8833	3.26424	5.88035	4.09598	5.07866	4.00736	3.37049	3.92538	6.8511	5.47608	4.69095	3.38381	3.53238	4.07778	2.44988	3.52268	5.86426
Nr4a1	1.63625	4.92053	5.38327	6.84973	3.76691	5.48683	1.72905	4.48866	4.84056	8.35628	5.56536	7.75853	2.68988	5.83605	3.58884	2.46581	3.12253	3.94801	6.13315	5.89998	3.5801	8.39264	5.50785	2.35635	7.37724	6.46079	2.02495	4.35827	4.47233	8.24622	5.73043	8.23732	5.17633	2.26226	6.15002	3.64504	8.93729	5.99425	3.4154	3.36875	5.34176	6.16889	4.01392	7.06592
Nrgn	4.57891	6.80306	4.69097	9.03967	5.44468	8.25159	5.30073	6.66095	8.00729	8.59414	10.2619	8.46955	5.38967	8.15619	6.03438	6.16976	4.36205	2.37905	4.23128	6.77154	7.66584	7.69303	6.96241	5.20313	9.38485	4.63885	5.45739	5.75671	7.27438	7.97765	8.32656	8.48639	7.64398	5.50096	4.4928	6.44028	8.76579	8.62128	4.77967	5.59412	8.24991	10.5335	6.88513	7.88469
Nrip1	3.52159	3.56002	5.02183	4.71634	3.02206	4.27918	2.90701	3.25812	4.3176	5.14419	3.88386	3.72777	2.92551	4.34623	4.11369	3.66428	2.9906	1.71176	2.94469	4.95006	4.26595	3.98823	3.41233	3.35227	4.3419	4.99252	2.76088	2.69265	3.24166	3.68443	3.75865	4.48756	3.88963	2.85296	2.83187	4.03901	5.01085	4.16306	2.54286	1.84308	4.05689	3.90601	3.63453	4.77188
Nub1	3.59973	4.06607	4.49372	4.38584	4.17874	4.23005	3.77261	4.42228	4.08949	4.49406	4.21737	4.24259	3.93858	4.27185	4.22626	3.79913	3.92966	3.87933	4.48873	4.48604	4.43381	4.15425	3.9708	3.45972	3.75922	4.14788	3.86572	3.99058	4.02844	4.49319	4.19563	4.62246	4.12408	3.83637	4.47779	4.1006	4.48975	3.93295	3.77043	3.59853	3.989	3.92812	3.65074	4.28051
Phf14	5.18379	5.8447	6.25819	6.0709	6.11349	6.59323	5.7503	6.04944	6.56153	6.37746	5.69224	6.71015	5.82969	6.04599	6.06564	5.42453	5.90306	4.88582	5.2563	6.07236	5.59368	6.79649	5.76706	5.21106	5.91907	6.15465	5.46374	5.81686	5.8285	6.48077	6.44378	6.14874	5.57703	5.50331	5.17366	6.00023	6.26949	5.95767	5.54289	5.0904	6.16618	5.58982	5.64891	6.00059
Pim1	5.39948	7.27145	9.33491	7.92774	7.35432	7.65365	6.35332	8.11293	7.81825	8.29562	6.53713	8.85652	6.99561	7.68039	8.38987	6.94592	7.20964	6.13633	8.26983	8.65798	8.82659	8.51764	7.52019	5.40749	8.53333	9.86789	6.3225	7.39812	7.29471	8.94218	7.9384	8.55842	7.77921	7.04314	8.33747	8.81614	8.69907	7.92434	7.09174	6.44904	8.16093	6.82315	7.23746	9.27391
Pnp	7.22223	6.19159	5.27482	5.33967	5.42647	5.30126	6.44975	6.39578	5.25467	5.39721	5.0308	5.67001	5.64286	5.803	5.75651	6.51232	5.5218	6.84707	6.59645	5.5914	6.17751	4.35039	6.37068	7.1814	5.58711	5.49976	6.92332	6.10195	6.34569	5.94479	5.57197	6.00948	6.48718	6.0757	7.39796	6.08714	5.60296	5.99912	6.05657	7.17802	5.60288	5.09676	6.36352	5.52579
Ppp6r1	4.44969	5.09414	5.96398	5.48732	5.47468	5.45998	5.13837	5.19815	5.42351	5.64059	5.26917	5.54932	5.14193	5.47802	5.55882	5.07321	5.3315	5.34065	4.88292	5.58695	5.42	6.29423	5.12425	4.14286	5.28603	5.81421	5.10938	5.17691	5.26576	5.5397	5.28734	5.80788	5.2029	5.05896	4.83149	5.54358	5.51718	5.18001	5.01429	4.65934	5.20248	5.28366	4.72279	5.60266
Prrc2c	4.79822	5.00994	5.43627	5.38513	5.04737	5.20639	5.15301	5.14873	5.39516	5.62687	5.27524	5.3877	5.21525	5.11656	5.13164	5.14726	5.18464	4.70075	4.7208	5.50152	5.19248	5.573	4.94037	4.82756	5.28955	5.36311	4.93685	4.83598	5.02974	5.3303	4.94916	5.59214	5.15437	5.04526	4.59186	5.17966	5.54154	4.96006	4.97652	4.74268	5.14153	5.17431	5.00144	5.3509
Psmc3	6.3797	6.11602	5.37838	5.57883	6.11345	6.05272	6.04417	6.01626	5.7141	5.41906	5.92113	5.72542	6.00697	6.03523	5.65014	5.96527	5.90773	6.0162	5.87545	5.56466	6.1863	5.89618	6.27748	6.49124	5.92802	5.59558	6.26864	6.31951	6.17393	5.8453	6.26279	5.91129	6.08627	6.18577	6.37559	6.00611	5.97738	6.3098	6.17323	5.88471	5.9232	6.22401	6.20077	5.82689
Rbbp6	4.18223	4.25251	4.4569	4.56476	4.14635	4.44418	4.2119	4.47338	4.44741	4.84458	4.36549	4.48718	4.20526	4.36909	4.33584	4.24428	4.23376	3.83979	3.71788	4.82629	4.4554	5.67833	4.14749	3.94485	4.30454	4.37724	4.05896	4.08375	4.16515	4.41123	4.19908	4.43642	4.27127	3.95116	3.68283	4.14415	4.53046	4.19388	3.93173	3.5861	4.28091	4.26652	4.26057	4.77535
Rbm39	7.63539	7.68006	7.90205	7.77815	7.67171	7.77604	7.59301	7.70351	7.72132	8.07386	7.67577	7.8348	7.57476	7.77502	7.805	7.58471	7.45366	7.26428	7.56628	8.04448	8.0038	8.33607	7.76514	7.58554	8.01508	8.12113	7.7019	7.87606	7.86717	7.97716	7.90593	8.17889	7.87094	7.68624	7.60348	7.94669	8.16608	7.88536	7.62745	7.48977	7.86535	7.78293	7.68641	8.21761
Rgs1	1.46343	4.96812	7.2545	6.8848	2.70524	6.06358	2.73687	4.31836	5.99321	7.37818	5.93412	5.37779	2.60894	5.92082	6.80139	3.28666	2.10185	3.24451	4.50095	6.06209	6.12508	6.30199	5.12203	2.5692	7.25404	7.44434	2.93447	2.84753	4.83839	6.26155	6.19733	7.55288	4.8757	2.90479	4.28519	6.94649	7.95743	6.22901	2.50309	2.08871	6.35562	6.57464	3.62109	6.55318
Rgs2	2.3644	6.33276	8.65828	6.97145	6.10725	7.17209	5.71702	6.27661	7.25093	8.06756	5.4316	7.18979	5.97975	5.85827	8.10313	3.65888	6.11812	6.7289	8.08929	6.04946	6.27976	8.45298	6.74737	3.07472	7.53551	9.51507	6.22443	6.50044	6.78622	7.95532	7.55435	8.27182	4.68806	6.61235	8.30241	8.63412	8.79327	6.32782	6.44254	7.5241	7.85964	6.23187	3.99124	6.623
Runx1	2.71481	4.60911	6.46575	5.21633	4.83511	4.80391	4.12256	4.5302	5.1831	4.69741	5.37211	4.83125	4.66538	4.57397	6.61665	3.66498	5.09702	3.84618	4.35376	4.63851	4.22728	5.04974	4.66721	2.88768	5.47714	6.24036	4.30041	4.98459	4.99017	4.91328	5.02863	5.02142	4.10243	4.82291	4.58549	6.23808	5.08276	4.70275	5.02943	3.98312	5.17433	5.45734	3.61764	4.88697
Samsn1	6.29109	6.66557	7.65415	7.1202	6.36796	7.3225	5.70412	5.99632	7.16775	7.7354	6.22969	7.23396	6.10119	7.39388	7.3746	7.00537	6.15937	5.8052	5.8887	7.35239	6.778	8.6887	6.52958	6.06876	6.8716	7.35607	5.33044	5.91688	6.21711	7.13737	6.87459	7.37282	6.9691	5.63165	6.10149	7.02845	7.33421	7.03605	5.84575	6.02057	6.89919	5.99403	6.90024	7.15435
Sec61g	7.96035	8.16647	7.47953	7.47665	8.07978	7.69102	8.48661	7.9825	7.65477	7.16571	7.64387	7.44388	8.40981	7.54946	8.13747	7.86557	8.22918	7.92429	7.99751	7.47066	7.94278	6.9317	8.15505	8.19656	7.47416	7.37028	8.47697	7.99902	8.03875	7.38483	7.64892	7.25401	7.77369	8.42451	8.11871	7.98367	7.15764	7.60948	8.25402	8.05797	7.68626	7.52072	7.96745	7.22119
Serpina3g	0.711518	4.23532	1.51344	5.55331	2.46676	5.41931	3.56582	7.41272	5.41333	6.2488	6.41473	3.6258	3.386	4.52699	2.77494	1.60163	2.28614	2.37445	2.33426	4.00541	6.63112	8.26998	4.75969	1.6516	6.42739	3.48648	4.44954	3.85165	6.10789	4.73309	5.86721	8.06701	5.34553	4.18029	1.97169	4.09513	7.02172	5.57486	3.23278	3.41116	6.01258	7.38137	1.59905	4.89921
Setd2	3.15171	4.09698	4.86753	4.63606	4.08871	4.45732	3.91252	4.16798	4.41363	4.76666	4.07982	4.74755	3.8581	4.42424	4.22743	4.21469	3.88055	3.25256	3.38092	4.98016	3.00585	5.203	3.78801	3.6695	4.2308	4.40678	3.86304	4.02203	3.934	4.32187	4.09225	4.58063	4.30752	3.92542	3.85803	4.13221	4.52383	4.13469	3.86577	3.52065	4.18544	3.86373	4.12746	4.64462
Sfpq	7.78521	7.71179	7.83113	7.91033	7.65674	7.82045	7.64557	7.62792	7.89049	7.97376	7.97128	8.02268	7.78311	7.86278	7.53557	7.77588	7.85724	7.34967	7.29109	7.9816	7.84414	8.20266	7.72812	7.6788	7.88291	7.84229	7.64238	7.5401	7.71166	7.97477	7.7458	7.88804	7.69783	7.69526	7.23405	7.70739	7.98117	7.84116	7.64782	7.42894	7.77812	7.81747	7.66158	8.00714
Sipa1l3	2.78545	2.37279	2.76847	2.61099	2.2474	2.39971	2.41489	1.77443	2.47377	2.78285	2.10045	2.34886	2.35196	2.81486	2.32851	2.75545	2.24026	2.28046	2.43334	3.52967	2.23601	3.09824	2.54339	2.31476	2.59338	3.03821	2.35667	2.20082	2.34413	2.3502	2.14752	2.65949	2.54851	2.38156	2.23622	2.20368	3.00621	2.33286	2.16205	1.96193	2.46091	2.13384	2.56503	3.06894
Sox4	2.93037	6.44631	8.50495	6.82435	6.63074	6.87645	5.74629	6.156	7.11677	7.22729	4.29133	7.49245	6.38253	6.04182	6.97042	5.33306	6.53085	3.73427	3.37449	7.54257	6.43838	7.35092	6.20815	3.20999	6.74953	8.61392	5.49379	6.47682	6.48869	7.45793	6.74084	7.40126	6.23907	6.16184	3.6841	6.92546	7.37703	6.10678	6.21862	2.82404	6.98144	5.05779	5.57198	7.66791
Srsf5	8.31659	8.55042	9.04053	8.8199	8.52807	8.68773	8.4145	8.63152	8.74452	9.22063	8.58863	8.88143	8.4452	8.78713	8.69193	8.6297	8.48711	8.29638	8.51285	9.01906	8.79522	9.49936	8.58927	8.11026	8.90631	9.14851	8.38661	8.33205	8.3303	8.96493	8.61799	9.17278	8.62724	8.39216	8.49053	8.71747	9.2947	8.69439	8.41178	8.37416	8.78921	8.46011	8.63924	9.21207
Tle4	2.64151	3.63705	4.45661	4.12199	3.5111	3.94031	3.76097	3.09726	4.18667	4.1165	3.13375	4.10933	3.73941	3.71872	4.31741	3.06597	3.82522	3.4932	3.47196	4.11036	3.79409	3.81947	3.55107	2.92987	3.85309	4.60842	3.46862	3.41173	3.67569	3.87524	3.68254	4.15644	3.38289	3.32647	3.56045	4.43839	4.21453	3.94527	3.3153	3.40436	3.89801	3.3047	3.30738	3.64516
Tmsb10	6.41861	8.22411	9.76089	8.4454	9.06565	8.44042	7.50141	8.43576	8.41854	8.32907	7.84116	9.10892	8.30816	8.43759	8.6634	7.97422	9.12516	6.49692	11.1837	8.66657	8.11437	9.13904	8.23105	6.45953	8.40575	9.52019	7.18337	8.91047	8.31161	9.05787	8.28701	8.3221	7.98207	8.10572	10.9563	8.33743	8.1696	8.35845	8.79907	6.21832	8.27544	7.78748	7.98492	8.64529
Tpt1	11.4516	11.5918	11.93	11.829	11.5532	11.6012	11.4772	11.4114	11.6511	11.7605	11.6622	11.8148	11.5083	11.8588	11.6179	11.9707	11.5899	11.1953	11.8241	12.0945	11.9474	11.8704	11.5957	11.4157	11.8373	11.8584	11.403	11.5237	11.5237	11.7544	11.5934	11.7536	11.9813	11.4344	11.6709	11.6961	11.7084	11.8786	11.5258	11.1728	11.6658	11.719	11.9454	12.1039
Tuba1a	2.19897	3.42083	6.41009	4.25984	3.84378	4.3587	2.89569	4.47561	3.82444	3.9145	4.06543	4.34116	3.04333	4.24071	5.14409	2.92322	3.90346	3.32625	5.668	4.62002	4.1114	5.09557	4.1526	2.04235	4.90045	6.99594	3.04179	4.46573	4.2441	4.73678	4.8494	4.67265	4.06129	3.5335	5.89044	5.25808	4.84337	5.07127	4.20646	4.2842	4.3891	4.70683	3.50091	5.47114
Txn1	9.88044	9.88494	9.20596	9.67582	9.85488	9.96164	9.96194	10.0222	9.75437	9.54882	10.071	9.54318	9.94449	9.92565	9.52874	9.76206	9.88585	10.3164	9.7595	9.15833	9.71267	8.15837	9.86515	9.83234	9.53166	8.94304	9.93493	9.82731	9.79566	9.48663	9.91894	9.44005	9.44799	9.8494	9.82471	9.47606	9.44321	9.75761	9.88241	10.1926	9.63223	9.78369	9.65139	8.97423
Zbtb38	2.56574	2.82469	3.55055	3.3267	2.78603	3.29141	2.94763	2.49967	3.06966	3.69611	3.23422	2.83772	2.87476	3.14116	3.25077	2.7029	2.63257	2.92507	2.26064	3.39722	3.68856	3.18278	2.83798	2.17491	2.98929	3.63156	2.86009	2.46127	2.60838	2.49314	2.68752	3.64443	3.08485	2.72195	2.41925	2.94702	3.52395	3.01937	2.28522	2.59988	2.89674	3.02862	2.82603	3.2046
Zfp292	2.73781	3.37153	4.36455	3.89285	3.3296	3.61429	3.41957	3.35154	3.81508	4.18261	3.39422	3.97838	3.4296	3.60668	3.66312	3.28087	3.5167	2.87141	3.23833	4.0523	3.83095	3.69885	3.23078	2.76966	3.91874	4.45134	3.31403	3.16683	3.42806	3.96957	3.57622	4.05226	3.40962	3.3923	2.67969	3.74392	4.25528	3.59559	3.16377	2.94009	3.61663	3.41495	3.29412	4.36465
Zfp36	3.91223	6.74828	8.15269	7.64643	7.19013	7.37969	5.53804	7.04855	7.31747	8.65483	7.01161	8.40557	6.63311	6.92101	7.36383	5.97935	7.07376	6.65398	8.42285	7.65969	6.79438	8.43431	7.44239	4.641	8.35026	8.6103	6.02849	7.47654	7.09213	8.81062	7.70982	8.56845	7.05451	6.94893	8.56228	8.05242	9.05278	7.53087	7.14659	6.90509	7.84981	7.31885	6.58106	8.75192
Zfp36l2	6.62744	7.72823	8.46806	8.52205	7.94912	8.57447	7.33361	7.6949	8.33356	8.68081	7.45573	8.27526	7.67215	8.58628	7.68741	7.97371	7.73784	6.20247	7.53832	8.9266	7.99257	7.8969	7.90436	6.74431	8.70396	8.74069	7.25506	7.87141	7.92448	8.51859	8.52139	8.73854	8.48202	7.65162	7.60948	7.95914	8.90515	8.73704	7.65021	6.53991	8.49599	7.64875	8.41335	9.33902
Zmiz1	2.48635	4.0605	4.69114	4.52544	4.6382	4.57451	3.92003	4.45899	4.4153	4.85752	4.00146	5.30704	4.19523	4.5172	4.18335	4.042	4.60793	3.63508	4.63648	4.92803	3.67498	4.64359	4.00319	2.31643	4.39887	4.7833	3.75571	4.56178	4.17449	5.14456	4.37259	4.38015	4.0926	3.96188	4.21715	4.17796	4.79456	4.39175	4.29199	3.66587	4.40266	3.92363	3.88676	4.96848

## Sheet: Module4
	SKO.5	SKO.17	SKO.19	SKO.6	SKO.14	SKO.4	SKO.3	SKO.8	SKO.0	SKO.1	SKO.15	SKO.7	SKO.12	SKO.10	SKO.13	SKO.11	SKO.2	SKO.21	SKO.18	SKO.9	SKO.16	SKO.20	WT.17	WT.5	WT.6	WT.19	WT.3	WT.14	WT.8	WT.7	WT.4	WT.20	WT.16	WT.12	WT.18	WT.13	WT.1	WT.10	WT.2	WT.21	WT.0	WT.15	WT.11	WT.9
Atp5g3	11.065	10.5735	9.55259	9.97501	10.5791	10.2568	10.4303	10.6092	10.1712	9.67536	10.4594	10.0829	10.5498	10.2615	9.96744	10.595	10.6122	9.93134	10.053	9.69525	10.3872	9.37126	10.5732	11.0131	9.94821	9.27156	10.3738	10.5092	10.3572	9.98361	10.2392	9.65969	10.1244	10.533	9.98545	9.87834	9.66596	9.99217	10.6148	9.83898	10.1075	10.1969	10.4045	9.45114
Atp5k	10.4889	10.1432	8.94277	9.60844	10.1087	9.83151	9.97204	10.358	9.61877	9.15604	10.3235	9.5607	10.0275	9.87514	9.52127	10.0184	10.0578	9.5129	9.79471	9.13527	9.63008	8.92159	10.0981	10.5274	9.57563	9.10212	10.112	10.1026	9.93345	9.38376	9.9628	9.07607	9.67421	10.1648	9.79283	9.4216	9.18959	9.82834	10.2529	9.6608	9.57821	10.0728	9.96301	8.76586
Bach1	2.73031	3.45236	4.64283	4.32341	3.27803	3.89694	4.03015	2.29803	4.08456	4.55121	3.81787	3.97485	3.68516	3.90155	4.15053	3.37294	3.46031	4.05394	3.92303	4.6984	4.00119	3.48545	3.30125	2.50749	4.03933	4.41312	3.69364	2.88654	3.20782	3.50924	3.30437	4.26963	3.45635	3.35522	3.84814	3.73508	4.28233	3.5026	3.04162	3.89197	3.57602	3.56883	3.03711	4.44966
Cbx5	5.46437	5.09676	4.38331	5.23077	5.34321	5.58189	4.94709	5.85024	5.24648	4.92416	5.42687	5.22924	4.90715	5.50087	4.93522	5.33175	5.08453	4.49254	4.41768	5.06227	5.32912	3.83961	5.14231	5.25356	4.96532	4.34548	4.79389	5.09442	5.07374	5.07681	5.33889	4.36072	4.87878	4.80419	4.20088	4.74734	4.83063	5.3671	4.88748	4.35517	5.16866	5.2273	5.09809	4.68364
Chchd2	10.9016	10.4106	10.0534	10.131	10.2537	10.1982	10.2634	10.3006	10.1062	9.90236	10.3486	9.98632	10.2667	10.3353	9.95793	10.5862	10.2139	9.8622	9.62647	10.1897	10.0714	9.49274	10.378	10.7899	10.1024	10.0483	10.3359	10.3628	10.3141	10.073	10.2572	9.86984	10.3804	10.381	9.84766	10.0462	9.88629	10.2758	10.3721	9.91955	10.1752	10.3659	10.5097	9.97539
Hnrnpa2b1	10.3153	10.0684	9.64038	9.95367	10.1197	10.2088	9.91872	10.1213	9.94334	9.72488	10.1765	9.97179	10.0292	10.2298	9.79708	10.2135	10.134	9.70787	9.77183	9.77732	9.98623	9.01492	10.0619	10.3044	9.87794	9.4332	9.97468	10.1114	10.1051	9.86824	10.1962	9.71103	10.0296	10.0584	9.7695	9.87769	9.66424	10.2109	10.1682	9.59411	9.9113	10.0038	10.0199	9.62522
Il2rg	3.52075	5.49399	8.38238	5.59153	4.6624	6.4179	5.47089	5.86668	6.35774	6.8515	3.47903	6.45261	5.28818	5.38018	6.78464	5.01801	4.43063	5.2311	4.8369	6.23812	6.32402	8.75161	5.59723	3.75195	5.72635	8.45833	5.27735	4.56202	5.61355	6.61616	6.29446	7.16978	5.62292	5.28812	5.46306	6.08681	7.00549	5.36523	4.62903	5.30977	6.36235	3.89866	5.18802	6.21441
Ldha	8.04684	7.87777	7.30439	7.96795	7.76196	7.54349	7.69649	7.70894	7.71247	7.22775	8.2114	7.21822	7.8265	7.77456	7.70635	8.17473	7.81084	7.39692	7.11405	7.55112	7.91381	6.00361	7.95029	8.15494	8.01322	7.55678	7.78633	7.93988	7.82888	7.3725	7.67338	7.08039	8.09306	7.99699	7.04955	7.73159	7.35558	7.77873	8.04488	7.41167	7.85534	8.25437	8.22192	7.53557
Lsm3	7.98407	8.08493	6.8161	7.54259	8.41821	8.30309	7.80117	8.27784	7.89211	7.65369	8.08247	8.68548	8.05689	8.069	7.42603	7.65169	8.08132	6.92505	7.30597	7.0876	7.31348	7.92263	7.91208	7.87012	7.38779	5.76674	7.44369	8.12903	7.85076	8.25074	7.94049	7.08213	7.25567	7.71291	7.15504	7.27258	7.29171	7.63942	7.82877	6.92533	7.59512	7.73274	7.39854	6.77384
Malat1	5.01003	5.8594	7.5548	6.53681	5.78743	6.36392	6.0751	5.85939	6.22593	7.00051	5.99877	6.47145	5.81693	6.54434	6.89409	6.19295	5.56552	6.03141	6.08581	7.21381	6.37486	8.38901	6.11461	5.1233	6.73029	7.88004	6.1533	5.98134	6.26249	6.8114	6.51139	7.28827	6.6491	6.01572	6.50471	7.14752	7.29637	6.71401	5.60702	6.64427	6.4034	6.39123	6.43894	7.50713
Mcl1	5.61969	6.39868	6.84213	6.71117	6.47531	6.69424	6.16659	6.42934	6.67719	7.46762	6.39698	7.01137	6.27377	6.36991	6.57922	5.85868	6.38643	6.48732	7.48224	6.6652	6.57729	8.22229	6.3938	5.48984	6.91024	6.93383	6.20968	6.45541	6.47211	7.18067	6.74638	7.47292	6.1492	6.30344	7.55305	6.80675	7.77778	6.2973	6.37548	6.90485	6.91987	6.44485	5.90838	6.96735
Nap1l1	8.6676	8.73079	7.6826	8.66169	8.84385	8.76972	8.46654	8.68612	8.78899	8.40461	8.93142	8.65608	8.73328	8.5671	8.1928	8.66617	8.8748	7.4856	8.40873	8.31471	8.37563	7.5413	8.54019	8.63314	8.46918	7.715	8.2794	8.72003	8.58235	8.47677	8.6757	7.99843	8.38048	8.59324	7.93941	8.12757	8.1965	8.31384	8.73757	7.22668	8.61811	8.7619	8.42595	8.08639
Ndufa10	7.84294	7.08887	6.58655	6.64085	7.06632	6.77431	6.80925	7.14307	6.71134	6.41009	6.68196	6.6271	6.93248	6.84351	6.65661	7.26401	7.02054	6.1399	6.4554	6.64563	7.19328	6.48989	6.99452	7.50343	6.57462	6.01992	6.80434	6.99646	6.87383	6.43616	6.77947	6.27707	6.7788	6.94551	6.47079	6.43743	6.48865	6.67254	7.0487	6.31045	6.56102	6.64117	7.04966	6.24303
Ndufa4	9.39539	9.62603	8.76842	9.15802	9.72664	10.0733	9.66221	9.60864	9.86976	9.39828	9.24219	9.76607	9.77654	9.30805	9.36334	9.18327	9.629	9.01209	8.63319	8.73923	8.88119	8.58728	9.49512	9.32319	9.07422	8.2445	9.55371	9.49606	9.47725	9.31871	9.75186	9.01829	8.84765	9.60638	8.71945	9.05341	9.11347	9.02554	9.50992	8.61302	9.43965	9.12083	9.02157	8.26672
Phb2	8.6667	7.9074	6.79671	7.40124	7.67954	7.39133	7.64207	7.67573	7.5417	6.91378	7.5587	7.31103	7.77914	7.39314	6.87572	8.12389	7.77515	6.70675	6.41582	7.23928	7.7322	5.53622	7.75957	8.49335	7.33443	6.65538	7.52522	7.60853	7.45667	7.24427	7.31377	6.81681	7.69465	7.71281	6.62569	6.89516	6.92878	7.23697	7.83053	6.73988	7.27933	7.47379	7.99755	7.10103
Phf5a	7.89424	6.95883	6.0697	6.38684	6.72569	6.54045	6.51823	6.83138	6.4126	6.02061	6.50905	6.32782	6.67773	6.6769	6.26443	7.06746	6.71748	6.26443	6.20856	6.26235	6.85499	5.2089	6.86571	7.70158	6.38689	5.77417	6.54046	6.71764	6.63081	6.43394	6.52883	6.03385	6.66148	6.65193	6.30451	6.38323	6.03822	6.54452	6.71595	6.4291	6.42557	6.66787	7.00937	6.12718
Pla2g12a	7.56148	5.82718	4.38788	5.01305	4.43394	4.89291	5.30985	4.94256	4.94557	5.01241	4.76233	4.77411	4.92413	5.30633	4.8157	6.41575	4.73204	4.07078	3.70919	4.88383	4.7713	0	5.33787	7.48125	4.77046	3.68491	5.03028	4.24262	4.46174	4.33102	4.26154	4.00731	5.59901	4.64415	2.96175	4.65502	4.27996	5.16661	4.16211	4.10227	4.47868	4.48259	6.17145	4.52995
Ppia	10.2058	10.1402	9.46049	9.97163	10.2446	10.1074	10.0119	10.109	10.0001	9.6712	10.1819	9.99765	10.1037	10.1994	9.88969	10.1559	10.2039	9.71684	9.786	9.65234	9.88857	9.76279	10.1424	10.252	9.91579	9.42986	10.1137	10.3061	10.1649	9.99565	10.1451	9.63803	9.92972	10.2042	10.0338	9.92189	9.63685	10.0944	10.3305	9.84805	10.0133	10.1285	10.0836	9.47399
Prr13	6.03843	6.19164	8.33772	6.48398	5.62157	5.9777	5.78803	5.42862	6.244	6.77757	5.85347	5.5169	5.97553	6.27023	7.25133	6.37802	5.97808	7.06282	7.3411	7.05438	6.16049	7.3689	6.28152	6.25165	6.95723	8.19122	6.1978	6.01693	6.25622	6.15624	6.22067	7.11788	6.94387	6.16733	7.45858	7.34355	7.17816	6.75019	6.25983	7.59985	6.63071	6.22918	6.88119	7.46858
Psmc1	7.58717	7.00398	6.41732	6.42011	6.92929	6.93059	6.75806	7.00698	6.64466	6.44448	6.91204	6.47943	6.83679	6.80972	6.63288	6.99853	6.90094	6.15692	6.65185	6.32539	6.9183	6.8309	6.97603	7.30232	6.64308	6.08911	6.78946	6.93458	6.94008	6.61068	6.94665	6.48537	6.57054	6.85521	6.60669	6.42706	6.46689	6.84384	6.85765	6.55384	6.69455	6.77618	6.87783	6.07446
Ptma	13.0651	13.2028	12.8748	13.1828	13.4145	13.3435	13.2001	13.3365	13.2221	12.9347	13.3033	13.2281	13.279	13.2347	13.1263	13.0583	13.3494	12.7614	13.0421	13.038	13.0937	12.5754	13.114	12.9316	13.0215	12.7239	13.0751	13.2849	13.1175	13.0718	13.231	12.6718	12.8603	13.163	12.9194	12.9675	12.7525	13.0178	13.2169	12.5856	13.0599	13.1506	12.8761	12.8625
Ran	10.0618	9.6666	8.40209	9.18207	9.68957	9.66615	9.46077	9.7165	9.41492	8.84129	9.56473	9.24399	9.58642	9.55023	9.02454	9.56834	9.6252	8.74936	8.95279	8.6629	9.18587	8.51423	9.59287	10.0062	9.12008	8.0169	9.40018	9.67483	9.56666	9.18389	9.64843	8.64233	9.24964	9.53096	8.91788	9.06015	8.72226	9.39012	9.6045	8.85865	9.34263	9.42778	9.37293	8.4948
Rbbp7	7.27626	7.29983	6.10956	7.05027	7.40229	7.40596	7.12841	7.54814	7.39935	7.10089	6.79088	7.21612	7.24769	7.11879	6.88878	7.21852	7.25955	6.04575	6.65932	6.58129	6.74658	4.72842	7.19011	7.1932	6.734	5.83465	7.06314	7.27278	7.27977	7.19436	7.43196	6.86091	6.86004	7.17961	6.31723	6.77979	6.98441	6.77048	7.25614	6.11612	7.29332	6.75388	6.94937	6.31472
Rfc5	5.39556	5.32406	4.45271	5.06779	5.50172	5.47884	5.03282	5.52273	5.08944	4.45368	5.41448	4.76823	5.03567	5.59305	5.09903	5.26758	5.21454	4.40046	4.6803	4.78928	5.38601	4.28449	5.11352	5.42689	5.10632	4.15929	4.98869	5.40894	5.22526	5.00635	5.41237	4.58933	4.68864	5.02615	4.5745	4.92749	4.49469	5.37466	5.16109	4.66968	5.08481	5.25482	5.00037	4.26687
Rpl41	10.757	10.4379	9.89472	10.1857	10.3589	10.2105	10.2707	10.4111	10.1974	9.95962	10.3004	10.218	10.3098	10.2821	10.0163	10.525	10.3652	9.64953	9.81728	10.1632	10.1879	8.70647	10.3953	10.7088	10.0819	9.67378	10.2455	10.3231	10.2022	10.1067	10.1564	9.82169	10.2502	10.2762	9.74138	10.0028	9.88805	10.1817	10.3854	9.52149	10.1318	10.2615	10.4782	9.85237
Rps25	10.9714	10.9236	10.3359	10.8069	10.9529	10.7827	10.8863	10.8188	10.8931	10.7235	10.7128	10.8691	10.9193	10.7832	10.6258	11.0422	10.9608	10.4606	10.4871	10.8143	10.8287	10.2543	10.9071	10.9254	10.7614	10.1614	10.8603	10.8648	10.8002	10.7024	10.7537	10.5562	10.8475	10.881	10.2962	10.6249	10.5502	10.7337	10.962	10.2731	10.8148	10.7313	10.9872	10.6214
Slirp	5.6605	5.43279	4.13445	4.59714	5.28271	4.86411	5.10986	5.78936	4.80966	4.5592	4.77027	4.66396	5.26404	4.68874	4.15012	5.02494	5.28181	4.17368	4.88707	4.4809	4.87662	4.34197	5.50513	5.88538	4.92575	4.27725	5.48861	5.60038	5.47707	5.00052	5.0739	4.94591	5.15853	5.63432	5.07275	4.70366	4.67964	4.8322	5.66537	4.79916	5.15643	4.97824	5.10546	4.36527
Stk4	4.32165	5.06523	5.88221	5.48968	5.26429	5.48058	5.18497	5.23749	5.45978	5.7782	5.08324	5.4353	5.17833	5.26017	5.48553	4.70901	5.14275	5.49162	5.2935	5.57783	5.40572	5.52343	4.98308	4.36565	5.28931	5.89032	5.14494	5.06146	5.11078	5.39241	5.16759	5.54459	5.14829	4.98168	5.37228	5.20901	5.63567	5.01756	4.93321	5.369	5.34307	4.91263	4.80337	5.50882
Uqcrq	7.92657	7.70589	6.96477	7.02601	7.71189	7.47652	7.62363	7.68997	7.32878	6.96454	7.24215	7.1891	7.75319	7.24372	7.56031	7.53875	7.72338	7.06131	7.21497	6.57983	6.92515	6.63324	7.60429	7.78365	6.9138	6.29335	7.54832	7.62731	7.31115	6.84366	7.37309	6.37084	6.84732	7.52728	7.06325	7.20073	6.5996	6.98401	7.66835	7.11839	7.00512	7.07023	7.42876	6.32274
Ybx1	10.3948	10.1781	9.09463	9.69336	10.3171	9.97293	10.1339	10.2554	9.86319	9.22966	9.96382	9.61512	10.2347	10.0198	9.63908	10.22	10.306	9.61159	9.44692	9.58593	9.90215	8.66304	10.0629	10.2518	9.55324	8.96436	9.92654	10.1284	9.9545	9.45565	9.82906	9.03446	9.79739	10.0848	9.35029	9.51973	9.13866	9.69099	10.1609	9.26172	9.70303	9.77372	9.9662	9.16658
Ybx3	10.1865	9.66365	8.45571	9.44649	9.55799	9.36533	9.52036	9.83394	9.46258	8.89106	9.83883	8.79411	9.67276	9.65266	8.96171	10.0102	9.61173	8.43209	8.5287	9.34546	9.80378	6.58407	9.53346	10.0836	9.24479	8.09107	9.37617	9.41251	9.42614	8.73927	9.30674	8.54791	9.63168	9.51036	8.44568	8.9061	8.67776	9.39522	9.52663	8.52274	9.359	9.57948	9.83147	8.97012
Ywhaz	7.65746	8.13552	8.79399	8.45375	8.08058	8.33385	8.349	8.20588	8.31093	8.59872	8.3415	8.16098	8.24891	8.25744	8.42385	7.92558	8.15505	8.36961	8.56866	8.34495	8.46834	9.11914	8.06499	7.62937	8.19858	8.70322	8.24648	8.08415	8.08468	8.12781	8.10712	8.26411	7.80753	8.17871	8.28078	8.18298	8.34693	7.97053	8.09539	8.18684	8.19371	8.10009	7.79748	8.22499

## Sheet: Module5
	SKO.5	SKO.17	SKO.19	SKO.6	SKO.14	SKO.4	SKO.3	SKO.8	SKO.0	SKO.1	SKO.15	SKO.7	SKO.12	SKO.10	SKO.13	SKO.11	SKO.2	SKO.21	SKO.18	SKO.9	SKO.16	SKO.20	WT.17	WT.5	WT.6	WT.19	WT.3	WT.14	WT.8	WT.7	WT.4	WT.20	WT.16	WT.12	WT.18	WT.13	WT.1	WT.10	WT.2	WT.21	WT.0	WT.15	WT.11	WT.9
Acsl5	6.4067	5.04501	4.6078	4.70929	4.44056	4.52836	4.37111	4.38294	4.25801	4.07292	4.80924	4.24219	4.41497	5.70385	4.38491	6.12742	4.56328	4.43462	4.57101	5.59632	6.33231	4.86832	4.89115	5.8332	4.35471	4.67622	4.42975	4.38409	4.40898	4.33496	4.493	4.09717	5.38039	4.39783	4.59808	4.42632	4.13703	5.21369	4.54561	4.33236	4.14783	4.77612	5.60224	4.70237
Afap1	0.183099	1.27537	1.15483	0.680072	0.793503	0.395002	2.7088	1.10953	0.582087	0.400152	0.440848	0.773477	1.79365	0.180969	0.228685	0.458145	0.626197	2.89876	0.226191	0.838514	0	0	1.91513	0.462242	0.86811	1.52361	3.44605	1.31367	1.29919	0.85721	0.837657	0.398237	0.554419	2.62051	1.19425	0.638166	0.729975	0.286213	1.1983	3.62414	0.530836	0.238865	0.512006	1.17786
Aldh1a1	6.18801	3.74988	2.46444	5.07414	0.459671	2.46073	0.509703	0	1.5115	4.33707	5.66417	0.835184	0.193468	5.60405	1.64886	5.63062	0.195771	0	0	5.32928	4.67347	0	3.7558	6.14819	3.96547	1.61943	0.374085	0.518186	1.0737	0.828827	0.849076	2.83774	4.65051	0.145603	0.840819	1.22969	3.21095	4.54124	0.222061	3.14194	0.750846	4.95896	5.05555	4.47114
Arhgef25	3.58751	1.93544	1.81353	0.581233	0	0.377561	0.210664	0	0.262297	0.452774	0.497959	0.218639	0	1.85615	0.580409	3.05808	0.11221	0	0	1.81454	0	4.45015	1.49127	3.14419	1.29616	1.84607	0.199457	0.124578	0.0502896	0.841565	0	0.450644	1.59772	0.122538	0	1.38083	0.952269	0	0.0968738	0.78743	0.296298	0.501168	1.9812	0.501825
Blvrb	8.3524	6.22103	6.30049	4.98194	2.72091	3.06527	2.36373	0	3.13548	3.71759	4.50753	2.5802	2.13849	6.33542	4.25462	7.35177	2.85524	1.95552	3.28377	6.38016	7.19328	0	6.06476	8.15485	4.49728	6.04314	2.1074	2.85235	2.84595	2.74359	3.0311	3.31139	6.86309	2.25617	3.77915	3.87484	3.28885	6.12538	2.7305	4.78214	2.76179	4.46395	7.47948	6.43751
C1qtnf12	8.60954	6.20413	4.82962	4.24552	3.15825	3.65092	3.19324	2.77118	3.74393	3.77278	3.88655	3.087	3.12276	4.9431	4.5924	6.11836	2.97859	3.90002	2.39816	4.10202	5.51271	0	5.76732	8.41529	4.326	4.16882	3.64817	3.2717	3.73394	3.62177	3.75594	4.44615	5.46065	3.2198	2.59519	4.65246	4.00388	4.7073	3.53694	5.39857	4.01535	3.91133	5.78217	4.18941
Capza2	5.66982	6.67353	6.33969	6.48074	7.08403	6.75999	6.47082	7.54487	6.67343	6.69289	6.3731	6.78613	6.73337	6.28142	6.51055	5.81215	6.94326	6.67349	7.49803	6.24734	6.86704	7.88805	6.80548	5.63477	6.54407	6.41162	6.77529	7.33479	7.48049	7.22961	6.94519	7.65297	6.33824	6.99678	7.67596	6.80766	6.88376	6.45485	7.09758	6.72912	6.80561	6.30756	5.89915	6.14212
Car2	11.816	9.75499	8.56348	9.56346	5.65986	8.29853	5.45156	6.43805	7.30749	9.32134	8.8317	7.33005	5.20362	10.0679	7.06817	10.7451	4.85641	5.60897	4.80817	9.60724	9.95779	9.23712	9.34733	11.7803	9.29442	7.51442	5.08702	4.89716	6.82039	7.39675	7.91644	8.98572	10.1965	4.90089	6.1909	7.1451	9.29347	9.86574	4.45625	6.97323	7.44628	8.69424	10.5136	9.02512
Casp3	9.04382	7.5644	8.85506	7.71173	5.88282	6.74083	5.61469	6.59495	6.90867	6.59315	6.27086	6.19563	5.75122	8.13235	8.9118	9.14111	5.86732	5.48834	5.95894	8.67735	8.15115	6.10701	7.26481	8.93085	7.09313	8.72324	5.35264	5.95629	6.02059	6.16767	6.26557	6.13448	8.53368	5.65986	6.11061	8.56822	6.26655	7.60804	5.90585	5.47067	6.31875	6.14283	8.77251	7.87462
Cbl	2.62036	3.81317	3.5197	3.50637	4.141	3.84596	4.35512	4.3603	3.94005	4.2192	3.23097	4.04995	4.27283	3.36648	3.26628	2.90344	4.2524	4.97376	4.6441	3.47596	3.12855	4.77147	3.78893	2.57176	3.60062	3.57437	4.17149	3.95575	3.86198	4.00525	3.73291	4.05595	3.10455	4.12971	4.3975	3.36575	4.02957	3.13583	3.98562	4.6435	4.04451	3.24609	3.07689	3.66103
Ccl3	1.77744	6.57561	7.5742	4.20689	7.11861	6.04405	4.77355	5.93112	6.24892	6.00389	2.49359	7.91072	6.45654	1.84718	10.1364	2.28545	7.31548	4.47604	8.00098	1.85566	0	7.29693	6.62606	2.49125	4.40136	7.34875	5.55172	7.26382	6.80142	8.69676	7.02076	7.61474	2.71512	6.75815	8.05339	9.36395	7.60986	3.10155	7.2168	4.8172	7.22067	2.28961	1.68188	1.73863
Ccr2	0.255345	3.846	2.60172	1.46921	5.31054	2.62928	2.26905	4.92929	2.83492	0.701208	1.26278	1.59168	4.50205	0.0914208	1.94811	0.4107	5.70738	1.76912	7.92454	0	1.66524	0	3.95988	0.0862738	1.46386	2.70202	1.38686	4.98458	4.15391	2.12475	2.27889	1.4392	0.426588	4.26939	7.63465	1.1976	0.673717	0.460422	5.45674	0.387494	2.22555	0.435696	0.322216	0.338947
Cd52	3.44861	8.68731	7.81768	6.88095	9.71704	8.61981	8.36765	9.35952	8.99874	8.1151	5.21128	10.2692	9.05783	5.93608	9.0829	3.90268	9.84825	11.31	12.2511	5.26572	0	9.86485	8.72338	4.68479	7.12681	7.36781	8.10292	9.39241	9.15042	9.81765	8.35513	8.68056	4.69414	8.69579	11.9525	7.90733	8.09969	5.91485	9.55294	11.3547	8.73269	5.60073	3.28933	4.73021
Cd53	1.92893	7.02615	8.01017	5.02415	7.30693	7.32631	7.31302	7.31599	7.64385	6.91063	2.73498	7.60962	7.66	2.94998	8.10709	2.2302	7.47873	7.59817	8.01291	2.4872	3.23685	7.91574	6.99661	2.30621	4.81306	7.81174	6.85002	7.40084	7.2139	7.73163	7.32161	6.94227	2.80901	7.50115	8.06026	7.80386	6.91778	2.72839	7.40507	7.59623	7.48216	2.2517	2.18927	2.44716
Cd68	3.10731	5.6951	4.24324	4.86209	6.16835	5.89774	6.04135	6.70906	6.13984	5.87898	4.11337	5.82399	6.3708	4.14659	5.76436	3.74391	6.392	5.06095	8.05757	4.44289	3.66436	5.60315	5.24661	3.72925	4.55408	3.68332	5.006	5.66134	5.55171	5.40079	4.94871	4.88034	4.03728	5.69447	7.91981	4.5444	4.65951	4.1499	5.74495	4.38435	5.20576	4.17508	3.89789	4.21456
Cebpa	1.05066	5.46493	4.53858	3.93126	5.38925	5.37708	6.14426	5.10547	6.00825	3.93969	2.67442	4.11979	6.24247	2.57267	6.90975	2.43576	5.65495	5.25016	5.26686	2.62657	4.54082	0	5.67193	1.53428	4.51968	4.61696	6.3737	5.48161	6.20207	4.56359	5.75055	5.0411	2.71984	6.5913	5.50976	7.18554	4.59391	2.70248	5.91143	5.5735	6.36223	3.26144	1.91876	3.29706
Cebpb	3.98969	5.03061	5.00828	4.26085	5.15124	4.72878	5.64055	5.83387	5.0751	5.48473	3.3468	5.43095	5.63449	3.69025	6.43938	3.87293	5.54204	6.67929	7.89795	3.64064	0	6.33236	5.35183	3.69045	4.80298	5.2837	5.99948	5.79539	5.9119	6.01631	5.47206	6.14856	3.6253	5.92347	8.45615	6.32655	6.38342	3.50842	6.01334	6.78669	5.48947	3.59605	3.61446	3.39544
Cebpd	0.667642	3.48699	1.76882	1.41786	3.58922	2.49765	4.24118	4.11796	2.84492	1.85272	1.30644	1.75753	4.22914	0.669274	2.98252	0.67293	4.25229	5.80405	4.24739	0.280045	0	4.08539	3.82155	1.25707	1.93743	1.86796	4.73474	4.042	4.07606	2.65392	3.06907	2.84355	0.87013	4.64585	5.33806	3.4037	2.47631	0.904783	4.52827	6.21715	3.53158	0.710378	1.03825	0.84521
Ces2g	8.09676	5.93038	4.62414	5.37594	1.3627	1.57176	1.32125	1.2265	1.48582	2.51525	4.46574	1.3091	0.927245	7.20667	3.47754	8.02501	1.03925	2.18878	0.478111	7.22661	7.7593	0	5.6856	8.05157	4.55302	2.99	1.28585	1.62368	0.834412	1.24657	1.10487	1.30552	7.27885	1.22304	2.31501	2.6945	2.05879	6.72817	1.49165	3.74256	1.31447	2.85841	7.78736	6.44979
Cfl1	10.4333	10.7197	10.7082	10.6174	10.9918	10.7231	10.7562	10.8746	10.7204	10.4578	10.7801	10.7225	10.8801	10.5185	10.5368	10.5485	11.0176	11.0431	11.2957	10.4453	10.7279	10.9022	10.731	10.4073	10.5264	10.6567	10.7652	10.9608	10.7898	10.679	10.7174	10.3541	10.3501	10.8647	11.2339	10.5151	10.4208	10.4133	11.0094	11.0354	10.6957	10.6132	10.4271	10.2966
Chd7	0.309538	1.74255	1.78114	0.992001	1.37609	0.659674	3.06656	2.11342	1.19119	0.756124	0.906839	0.786464	2.12645	0.423732	1.74778	0.631345	1.8999	3.69816	1.33205	0.976736	0	2.76018	1.37458	0.26423	0.550929	1.54396	2.44179	0.764794	0.78804	0.504462	0.110191	0.383521	0.571694	1.30599	0.791852	1.49615	0.404401	0.0977019	1.15744	3.79322	0.589718	0.229573	0.407609	0.488616
Chpt1	2.03109	2.32174	1.98258	1.67173	1.53631	1.88185	2.7936	2.54165	2.05949	2.28132	1.64793	1.96191	2.33496	1.66497	2.37449	1.55119	2.1528	3.38941	1.64207	1.27161	2.23142	0	2.65773	2.17424	2.08249	1.80709	3.48436	2.4147	2.87355	2.18979	2.33287	2.52782	1.86194	2.86929	2.67042	2.71409	2.3725	1.73586	2.4958	3.45463	2.24684	2.12934	1.31653	1.23399
Cir1	5.88377	5.07692	5.28715	5.14203	4.85331	5.22074	4.59842	4.50644	4.97114	5.34186	4.98202	5.14767	4.45255	5.61151	4.93153	5.13021	4.53667	4.54623	4.8715	5.70615	4.75595	5.44055	5.07578	5.48494	5.26987	5.27913	4.60419	4.73783	4.93973	5.15226	5.12997	5.39293	5.19874	4.6428	4.57499	5.05759	5.24201	5.46735	4.44873	3.90964	5.03413	4.83075	5.12026	5.43657
Cited2	3.29334	6.58498	5.88265	6.48973	6.46505	6.22791	7.66721	6.48986	6.60481	6.49364	7.25532	5.97079	6.92498	5.65812	6.88328	4.47527	6.67989	7.8992	6.29875	5.6624	4.94835	4.66429	6.51493	3.60766	6.37023	6.33628	7.33685	6.30059	6.45985	6.02004	6.11927	6.68504	5.07286	6.80425	6.63395	6.90174	6.43791	5.78349	6.51326	7.8501	6.35164	7.16827	4.63625	5.8108
Cldn15	0.240124	3.76692	0.55994	1.23085	2.92881	1.67432	5.29647	3.46872	2.20448	0.980526	0.697586	0.318265	4.32007	0.550918	0.675961	0.333549	3.32601	6.16229	1.74952	0.707436	0	0	4.14691	0.285726	1.88854	0	5.755	3.65117	3.88278	0.406879	1.95718	0.635114	0	4.43246	2.99508	1.14397	0.435691	0.466508	4.13363	6.19528	2.35807	0.393159	0.374594	0.393694
Coro1a	3.44733	7.84912	8.32991	7.88506	8.50049	8.1955	7.9665	7.87915	8.20212	8.28812	7.28583	8.44069	8.16762	7.06851	8.22333	5.77662	8.64711	9.1747	9.91107	7.10895	7.12106	8.87802	7.87103	3.82595	7.79306	8.18865	7.7963	8.45407	8.18849	8.46831	8.08757	8.18457	6.1486	8.13171	9.95765	7.8585	8.27194	6.83504	8.52988	9.14286	8.25085	6.95889	5.53662	6.72614
Cpsf2	5.63196	4.8829	5.14813	5.3725	4.60089	5.08674	4.44459	5.13283	5.13056	5.09461	5.31179	4.71294	4.51452	5.53976	5.02819	5.35771	4.55762	3.99205	4.27963	5.3342	5.77568	5.41824	4.70997	5.43016	5.16215	4.8864	4.36399	4.49683	4.63591	4.5888	4.7611	5.1498	5.28811	4.43807	4.28612	5.07035	4.79952	5.15823	4.27204	4.14693	4.63185	5.10733	5.14697	5.08316
Creg1	7.89438	7.33259	7.42072	7.32515	6.88531	7.07848	7.10076	6.59139	7.23536	7.1198	7.23814	6.1745	7.15952	7.80619	7.26106	8.04527	7.04212	6.34321	6.66868	8.06196	7.86855	5.78678	7.25493	7.8183	7.22177	6.83955	7.01608	6.80404	6.9442	6.08911	7.06464	6.84377	7.54353	7.14729	7.04749	7.25696	6.99939	7.46977	7.02193	6.30919	7.08681	7.17284	7.81198	7.55272
Csf2rb	0.367248	3.98937	6.12234	3.11733	4.42097	4.09094	4.56891	4.77507	4.67452	3.72685	1.32659	3.54672	4.89384	1.78789	6.52009	0.558906	4.86168	5.1076	5.5672	0.757677	2.72597	4.57856	3.94885	0.524321	3.49346	5.94872	4.42106	4.23401	4.33447	3.41154	4.14808	4.24089	1.96038	4.73802	5.65727	6.45761	3.89886	2.49896	4.36926	5.37982	4.5787	1.01844	0.147776	1.611
Csf3r	0.415789	3.80172	0.33028	1.972	3.67125	4.44905	4.69996	4.02661	4.69615	4.63858	0.535814	3.23818	4.41562	0.760218	1.34488	0.509267	3.73453	5.7187	3.75446	0.754198	0	0	4.01537	0.501689	2.40786	0	4.82679	3.53948	4.34983	4.13872	4.45153	5.16205	0.413254	4.34313	4.14992	1.7497	4.75551	1.518	3.6741	5.68644	4.67432	1.01413	0.568043	0.595152
Dap	5.4279	6.21449	6.36678	5.84899	6.56451	6.32382	6.56393	5.87563	6.27649	6.15646	5.54434	6.6754	6.57265	5.97	6.49455	5.55863	6.68879	6.64931	6.26422	5.82413	5.95442	5.9813	6.07083	5.13274	5.61173	6.14203	6.34496	6.30553	6.10164	6.26428	6.037	6.06869	5.33151	6.27608	6.02178	6.26733	5.95328	5.63945	6.32157	6.3217	5.93011	5.05269	5.39268	5.56043
Ddost	7.01807	7.69444	6.69985	7.01988	7.77347	7.38054	8.24581	7.71851	7.36328	6.59311	7.31003	6.80666	8.10537	7.02835	7.88504	6.83665	7.83092	7.86018	7.27302	6.46978	6.27	4.8693	7.53245	6.86593	6.80645	6.00489	8.08823	7.58322	7.59405	6.6197	7.2764	6.36413	6.55563	7.91752	7.15632	7.56393	6.40096	6.68983	7.75398	7.54451	7.11487	7.04714	6.65838	5.92973
Ddx3x	7.01088	6.61687	7.01366	6.66152	6.52442	6.58553	6.40813	6.36894	6.60911	6.66752	6.53786	6.58729	6.53242	6.76524	6.8053	6.87731	6.58172	6.39711	6.23763	6.86993	6.51941	7.67999	6.51974	6.90496	6.51926	6.92603	6.38005	6.37607	6.28822	6.39286	6.4237	6.23712	6.5801	6.42252	6.0224	6.7058	6.49702	6.58176	6.46944	6.13447	6.4455	6.34216	6.56959	6.80779
Dnajb3	3.92822	2.23313	1.83775	1.89089	0.891469	1.03556	0.280468	0	0.861101	1.0046	1.32212	1.22655	0.218488	1.5328	1.77971	2.32225	0	0	1.04883	1.54049	0	0	2.16682	2.52517	0.688284	0	0.743781	0.797916	0.976971	1.36308	0.605724	1.5858	2.22904	0.312654	0	1.21021	1.82868	1.91208	0.649642	0	0.698096	1.43336	2.07697	1.94073
Dnajb4	3.94458	3.83179	4.9838	4.11393	2.46012	3.42779	3.23821	2.64588	3.35424	3.97274	3.95189	3.27797	2.93813	4.39974	3.81438	4.29832	2.63599	2.99711	2.27948	4.93572	4.40269	4.42874	4.18622	4.33828	4.68349	6.01966	3.94514	3.16859	3.60182	3.69032	3.70525	4.81117	4.93221	3.37001	2.63259	4.66237	4.24407	4.7028	3.04411	3.14774	3.65078	4.4899	4.45281	5.47963
Emb	2.11205	7.8394	5.78942	5.37557	8.88737	7.7198	7.48881	8.29574	7.83855	6.95667	3.78788	8.1708	8.64184	3.5903	6.92551	2.6035	8.95785	5.96047	8.11342	2.66761	0	6.3732	7.80311	2.09691	5.51173	5.46934	7.30754	8.78218	8.31009	8.13511	7.78764	7.08315	3.246	8.53786	8.32731	6.39735	6.78847	3.54618	8.89836	6.37412	7.59914	3.19436	2.28046	2.56067
Epdr1	6.18143	4.45056	5.9446	5.24745	1.33243	1.98518	1.0309	2.49137	2.07774	2.58478	3.57792	1.09293	1.51927	5.9253	4.16339	6.40228	1.14631	0	0	6.81005	5.18711	0	4.00017	5.83845	4.04509	4.58266	1.0191	0.502162	0.6907	1.36667	0.994644	0.884618	5.36558	0.4949	1.09974	3.50683	1.3887	4.79313	0.566496	2.59146	0.479925	2.90134	5.70145	5.5049
F13a1	0.855219	5.67648	1.48697	2.64706	7.71282	3.53607	4.23113	6.36402	3.24323	2.08326	1.98372	2.8038	6.63051	0.955516	2.20839	1.38242	8.04923	4.27106	8.24065	0.849692	0	0	5.7694	0.653074	2.90738	4.14928	3.69377	7.06466	6.09302	2.49708	2.79916	2.38006	1.69053	5.82453	8.38391	1.38407	1.50748	1.39667	7.34581	3.75393	2.47934	0.920904	0.644884	1.55508
F2r	2.20594	3.08455	5.14309	6.10162	1.50173	3.38986	0.985708	2.15224	3.13081	4.38512	6.37315	2.38456	0.73958	5.42034	2.764	4.55714	1.126	0	1.74724	6.25126	5.49205	5.20469	3.56229	2.5066	6.35233	4.49665	0.983739	1.43637	2.10258	2.34674	2.85722	4.01217	5.7607	0.993567	1.43498	2.36144	4.47942	5.7751	0.829039	2.04329	2.76217	6.92127	4.93456	6.66326
Fcer1g	3.47646	8.07992	9.98567	6.97535	9.19854	7.58956	7.6395	8.14309	8.11016	7.47089	7.01785	7.70127	8.81797	6.16291	10.2124	5.40387	9.5568	9.87601	11.0802	6.52662	4.36641	8.32654	7.96277	3.69755	6.94229	10.098	7.22512	9.09505	8.51372	7.5479	7.53713	7.60786	5.75111	8.68797	11.2438	9.46378	7.33912	5.7781	9.54374	10.0787	8.08327	6.54538	5.12615	6.40547
Fcgr3	0.77904	5.52377	6.47114	3.60894	3.97064	2.96839	7.15378	5.35112	4.27555	1.97989	2.43026	1.03252	6.41285	0.989086	7.15762	1.4075	5.28171	7.3723	6.09912	2.37029	0	5.50551	5.8627	1.58988	3.49261	6.48286	7.56066	4.14668	5.42907	1.34115	3.42897	2.29416	1.28621	6.67264	6.3177	6.87246	1.90228	1.38801	5.34502	7.35194	3.93783	0.528411	1.62908	1.68488
Gapdh	9.24848	9.85195	9.04848	9.42394	10.116	9.8168	10.0743	10.0732	9.89198	9.45342	9.5109	9.46286	10.1775	9.25806	9.69232	9.10805	10.1692	9.78647	9.73147	9.01439	8.94247	9.13293	9.87834	9.12778	9.36887	8.86367	10.171	10.1101	10.0024	9.52343	9.8748	9.34685	8.92055	10.2522	9.81503	9.66786	9.29372	9.04566	10.2718	9.99948	9.88845	9.3789	9.05243	8.71742
Gdi2	6.09287	6.21102	6.12415	6.04223	6.45542	6.29935	6.33345	6.17443	6.29957	6.08187	6.01097	6.44972	6.36166	6.14847	6.18173	6.07707	6.43917	6.33015	6.82013	5.92094	5.79667	6.39995	6.20868	5.99728	5.93142	5.99704	6.11086	6.32436	6.16472	6.19093	6.21727	5.86305	5.96225	6.23902	6.44424	5.98298	5.98493	5.94438	6.40707	6.12383	6.01891	5.7705	5.97394	5.79088
Gfi1b	6.63926	4.47079	4.63002	4.87954	1.36645	2.44394	0.749155	2.86946	2.47313	2.99391	5.69011	1.93898	0.249314	4.8954	3.63066	6.44419	0.81899	0	1.15905	5.69077	5.05438	0	4.56378	6.81623	5.68455	4.95269	0.627379	1.35737	2.7436	2.60923	2.87188	3.948	6.75506	0.355218	2.21396	4.94518	4.08828	5.54322	0.629308	0	3.1823	6.12931	6.82459	6.3029
Gm16104	0.426085	4.65842	1.7001	3.45139	3.60945	4.58083	5.75136	5.29332	5.23777	5.88336	3.29979	2.77689	4.95416	1.07233	4.76669	1.51127	4.24331	5.37856	3.60946	1.58558	0	0	3.72217	1.02776	2.32363	0	4.97312	2.7671	2.826	2.20348	2.69373	4.27521	1.55253	2.74592	1.74947	2.1516	5.20762	1.49095	2.69288	5.22341	4.04406	1.98977	0	1.31509
Gpc4	3.76862	1.50302	2.24565	1.12515	0.0946398	0.593343	0.327945	0	0.517594	0	0.532179	0	0.256379	2.05988	3.24318	3.04931	0.121061	0	0	2.30316	0	0	1.32139	2.89585	0.16503	1.52226	0.0751716	0	0.106723	0.10825	0	0.482127	1.11754	0	0.44078	2.21593	0	0.63022	0	0	0	0.292496	1.82884	1.08782
Gpi1	5.63807	7.04884	6.73327	6.62097	7.0134	6.92912	7.81584	7.32557	7.22414	6.74382	6.36814	6.8346	7.56634	6.4099	7.11745	6.38094	7.11886	7.88256	6.73021	6.56856	6.7535	7.38374	7.18566	5.84314	6.76746	6.87254	8.00454	6.95739	7.12017	6.65497	6.93772	6.58794	6.55061	7.60284	6.87782	7.24001	6.63449	6.39161	7.15832	8.28	7.0141	6.47592	6.51306	6.35224
Grb10	3.91004	2.97971	2.17516	3.74145	0.356468	2.15107	3.34574	2.24304	2.60917	3.1847	3.34263	0.126332	0.979284	3.94451	2.9964	4.59078	0.371865	1.57704	0.524019	4.30541	4.18349	0	2.38704	3.61435	3.16246	1.77356	2.66951	0.203285	1.39328	0.312198	1.76767	2.02708	4.13943	0.99389	0.797957	3.03161	2.69822	3.58129	0.302237	1.39181	1.80172	2.58359	4.42997	3.958
Gria3	0.296387	4.02365	1.65836	2.15566	5.31625	3.29199	3.97696	4.32371	3.5328	2.94703	1.06184	3.66185	4.63599	0.952618	3.02872	0.670345	5.22768	3.08513	4.38093	0.857436	0	4.52442	3.55323	0.342748	1.93973	1.71475	3.51825	4.87365	3.8501	3.05217	2.88837	1.73192	0.439862	4.09916	4.7896	2.75621	2.58377	0.617486	4.83964	2.5802	3.12094	1.34155	0.271938	0.410641
Grn	2.74024	5.15526	4.47246	4.95083	5.26038	5.07894	5.63018	5.86546	5.28817	5.25468	5.09542	5.07478	5.45098	4.27994	4.86069	3.37966	5.62481	6.56879	7.68305	4.083	4.70569	0	5.52985	2.60259	5.25577	4.07976	6.1544	5.72111	5.83334	5.44457	5.36008	6.07749	4.18809	5.80727	8.24896	5.30561	5.56318	4.61046	6.10041	6.70396	5.73531	5.29257	3.47524	3.83403
Gstm1	3.48928	8.42596	7.04045	6.29022	7.22977	6.8755	10.1985	8.20586	7.32866	7.50518	5.55005	6.29674	9.03301	5.03137	7.40068	4.86036	7.7503	10.3234	8.07531	5.54816	5.77336	5.48472	8.37682	3.38502	6.41966	6.70718	10.1157	7.32192	7.80238	6.42244	6.78541	7.21671	5.36688	9.10485	8.23722	6.92118	7.27411	5.33294	7.87355	9.97751	7.14647	5.14705	4.97844	5.45225
H13	3.85805	4.70516	4.04814	4.13693	4.8273	4.55938	4.98779	4.84957	4.75087	4.77624	3.8797	4.93474	5.03529	3.77625	4.47077	3.92289	4.91964	4.68683	4.98849	3.94222	3.98926	4.96955	4.91058	3.98964	4.42377	4.08182	5.18326	5.11159	5.00236	5.15743	4.92226	5.05939	4.11872	5.19629	5.2407	4.71539	4.81129	4.02983	5.15274	4.79412	5.03679	4.1217	4.17417	4.14863
Hmgn2	6.61354	7.80744	6.48705	7.46509	8.04228	8.25801	8.20566	8.07742	7.55015	7.29001	7.96024	7.67446	8.00956	7.92992	7.82389	6.55021	7.86163	9.46477	7.63138	6.42902	6.59631	6.92016	7.96545	6.69093	7.43732	6.4417	8.3449	8.20171	8.06342	7.80565	8.31644	7.33025	6.67162	8.10119	8.03836	7.84165	7.31565	7.84537	8.11555	9.39222	7.58752	7.8989	6.67255	6.38615
Hsp90b1	7.80139	8.46525	7.55775	7.73213	8.60941	8.16473	9.06214	8.76922	8.19448	7.56261	8.67754	7.95003	9.05134	7.64191	9.18475	7.47473	8.89441	8.47929	8.38126	6.98532	7.87558	7.41338	8.70489	7.89421	7.93159	7.87462	9.33161	8.72691	8.95311	7.95888	8.14039	7.81243	7.63164	9.27915	8.59605	8.85953	7.53385	7.69445	9.04392	8.77309	8.24118	8.52848	7.59114	7.08055
Hvcn1	0.186334	2.81877	1.48805	0.891111	2.64978	1.96481	3.96988	1.83014	1.98459	1.75764	1.29067	1.67461	3.41009	0.528598	3.90058	0	3.19018	5.45176	2.64289	0.342195	0	0	3.21089	0.187709	1.12352	2.57702	4.50517	2.91828	3.22509	2.52461	2.27531	2.47544	0.331811	4.0014	3.62938	3.85891	1.42091	0.4471	3.76149	5.57134	2.71448	1.13255	0.248645	0.261894
Hyou1	3.32254	3.96975	3.30446	3.61006	4.31467	3.88918	4.79507	4.02211	3.95408	3.12087	4.18394	3.16438	4.59159	3.09586	4.77143	3.34642	4.37567	4.17408	3.56366	3.02579	4.84176	3.75867	4.35967	3.44101	3.67546	3.04932	5.14542	4.38858	4.57221	3.32815	3.94089	3.47713	3.6933	4.83775	3.52566	4.39591	3.2043	3.28475	4.62445	4.56605	3.93715	3.9752	3.70576	3.28542
Kctd12	0.680583	3.78577	2.85882	4.02458	4.59546	3.77524	3.54447	3.89868	4.10606	4.57221	3.85523	4.76131	4.02113	3.16322	3.24676	2.55087	5.01349	4.20726	6.26406	3.72131	4.16719	4.37576	3.71289	1.02266	4.13767	3.20086	3.37999	4.36814	4.06844	4.63451	3.76383	4.54865	3.31609	3.75178	5.89085	3.10408	4.62919	3.00233	4.50542	4.23892	3.86323	3.82596	2.65686	3.6583
Lbp	0.143149	3.56069	1.67139	1.91029	3.3034	3.04273	4.61044	2.993	3.43715	2.80861	0.967236	1.83155	4.02691	0.554589	2.45296	0.458977	3.63459	5.35973	2.60954	0.448435	0	0	3.25054	0.250041	1.40819	0.808695	4.16686	2.78181	3.18192	2.001	3.15188	2.81821	0.555395	3.87874	2.97917	2.25197	3.12383	0.525868	3.55355	5.13188	3.10879	0.239332	0.227462	0
Lgals9	8.54612	7.89581	8.84749	8.50515	6.76045	8.04646	6.86929	7.77813	7.96351	7.71324	7.75536	7.9395	6.7644	8.6763	8.76469	8.63899	6.6875	6.77488	6.08445	8.69937	9.11941	8.67636	8.07845	9.14882	8.60362	8.70729	7.31577	7.2806	7.84767	7.77455	8.13419	8.17292	9.33916	7.24394	7.46434	8.99606	7.65675	8.93958	7.18523	7.42167	8.01969	8.09013	9.015	8.73753
Lpin1	4.12484	2.80175	3.94327	2.53708	1.79768	1.62669	1.02153	1.47477	1.82629	2.74213	1.46987	2.23478	1.51726	3.40401	2.59928	4.06525	1.69041	0.395158	2.21796	4.37109	3.87156	4.28766	2.3819	3.63411	2.41343	3.96361	1.15662	1.28817	1.42543	2.47853	1.26352	2.47511	3.75947	1.20127	1.61037	1.83398	2.68941	3.25456	1.43123	0	1.52281	1.308	3.50959	4.09391
Ly6c2	3.88844	10.386	4.96042	6.34029	10.7427	6.3212	11.1745	10.7315	5.91045	5.15903	6.24673	9.35395	11.4013	4.15486	5.52926	4.72046	11.3674	12.3711	12.1434	4.31857	0	6.12815	10.8303	3.64598	7.36927	6.53134	11.4214	11.0261	10.8003	7.79804	6.11328	5.02277	4.9505	11.7659	13.343	5.99021	4.61839	4.24682	11.842	12.3911	6.1205	4.52144	4.44551	4.07148
Mapkapk3	2.08036	4.53724	4.3145	3.97816	4.62524	4.17531	5.13744	4.11481	4.58224	3.95055	3.72019	3.50289	4.99733	3.37073	5.15033	3.126	4.74155	5.21472	4.56915	3.86163	2.63534	0	4.80892	2.20926	3.93178	4.73113	5.52561	4.96064	4.79033	3.78279	4.65784	4.27083	3.68236	5.44723	4.96698	5.35903	4.04249	3.24931	5.18228	5.50397	4.71163	3.86212	3.3521	3.82159
Marcks	1.09774	3.84544	4.82812	3.14998	4.39706	4.60597	4.31982	3.7337	4.46078	4.26001	1.97142	5.27397	4.05142	2.87506	3.53616	1.40594	4.09663	4.21695	5.84133	2.83709	0	4.93392	3.34164	1.02085	2.69516	4.52807	3.74036	3.48894	3.2206	4.21762	3.96624	3.57461	1.67917	3.00663	5.16465	2.83584	3.61641	2.43154	3.07604	4.03882	3.50354	1.74634	1.41772	2.62286
Maz	7.6127	7.32135	7.32101	7.55098	7.3535	7.329	7.21819	7.29722	7.25684	7.34194	7.29442	7.39763	7.21524	7.64561	7.20362	7.66024	7.31968	6.85318	7.15106	7.62941	7.36889	8.13883	7.23185	7.52376	7.42105	7.40467	7.0325	7.27473	7.1816	7.28987	7.25957	7.05696	7.59869	7.14632	7.14871	7.11451	7.22767	7.57084	7.09076	6.56975	7.20365	7.12883	7.61037	7.63339
Metap2	7.90736	7.0546	7.05201	6.85098	6.57125	6.68194	6.98149	6.59087	6.78838	6.37987	6.81794	6.35075	6.76238	7.03372	7.55275	7.35845	6.6175	6.09376	5.70102	7.08242	7.11318	6.18045	6.89056	7.76822	6.67951	6.76525	6.78431	6.51263	6.53474	6.21101	6.5413	6.158	6.93073	6.67061	5.69382	7.48122	6.24928	6.76211	6.53623	6.0475	6.52786	6.53156	7.08171	6.70628
Mfsd1	3.8487	4.85231	4.29073	4.47721	4.91883	4.51258	4.89725	5.3378	4.85674	4.66756	4.68621	4.57071	5.09426	4.26945	4.65318	4.29033	5.17719	5.09251	5.32818	4.58023	3.96595	4.38372	4.66483	3.99478	4.24226	3.74028	4.56956	4.58164	4.52379	4.29721	4.25016	4.38636	3.91001	4.73301	5.03457	4.25071	4.30879	3.90562	4.88699	4.07984	4.29884	4.34998	4.01521	4.05807
Micu1	1.70853	3.13345	2.33144	2.40101	2.71211	2.88352	3.26573	3.13531	2.59876	2.21869	2.17807	2.26809	2.68907	2.593	3.00844	1.59029	2.55041	3.55518	2.88618	2.1458	0	0	3.34988	2.31602	3.32356	2.33215	3.99875	3.73406	3.37152	3.31973	3.82288	3.18976	2.95896	3.59245	3.55855	3.58956	2.91497	3.01507	3.51716	4.02154	3.43804	2.76829	2.59526	2.13625
Mpo	4.58842	10.9922	7.12755	8.174	10.9895	10.3142	12.1976	11.156	10.6115	8.0772	6.81488	8.39495	11.8284	5.47252	10.3396	5.39135	11.2699	11.7651	7.58567	4.95344	6.06001	6.96169	10.8331	4.72979	8.36833	7.00384	12.0304	10.7091	10.8617	8.08639	10.112	8.14741	5.40074	11.6618	7.93665	10.2024	7.58121	5.9889	11.0799	11.5482	10.2626	5.27621	4.91298	5.23969
Ms4a6b	0.269795	3.73754	2.42629	1.73851	4.40964	3.58251	3.19581	5.02009	3.83665	3.63754	0.372049	3.48029	4.1796	0.99282	4.31289	0	4.75823	1.71288	5.47874	0.535227	0	6.08725	3.8877	0.552204	2.47388	2.90352	3.31345	4.75853	5.01983	4.54549	4.11842	5.94125	1.45189	4.22121	6.31875	4.25034	4.05643	1.78175	4.85209	2.28865	4.05488	1.07835	0.506721	1.35541
Ms4a6c	1.82558	7.36121	4.61566	4.64201	8.81814	6.60338	6.11981	8.46222	6.94294	5.5177	2.76161	6.09966	8.07646	2.41247	6.96349	2.33082	9.11268	4.13601	9.69315	2.23428	0	6.62234	7.44587	1.54764	5.10146	5.41925	6.02585	8.56528	8.26692	6.75545	6.84086	7.42496	3.13595	7.83799	9.79374	6.83917	6.02068	3.65937	8.92225	4.33868	7.05521	2.70088	2.02254	2.28977
Mt2	10.8594	8.48046	6.09787	4.71015	3.11133	2.89993	4.99442	5.54249	3.05249	2.67728	3.55175	3.94219	4.30049	7.76556	3.86123	9.31342	3.70451	4.65695	2.26931	6.23617	7.96963	0	7.98382	10.6178	5.53449	2.38429	5.11936	3.53123	4.16687	4.10097	2.0922	3.55261	7.72762	4.98687	2.54428	3.91542	2.61633	6.05417	3.72244	6.30252	3.04102	3.82509	8.69798	4.41264
Ncf1	0.697308	4.91334	3.75684	2.68544	5.64439	3.09253	5.69455	5.09729	3.55679	3.06007	2.59957	5.48605	5.51294	1.25158	4.77752	0.599302	5.94084	7.78076	6.38602	0.981563	0	0	5.36087	0.900937	3.1562	3.79882	6.09806	5.86717	5.38739	5.79929	4.07787	4.23916	1.14438	6.0022	6.53459	4.5458	3.82233	1.39925	6.02902	7.96774	4.55269	2.36032	1.24466	1.40953
Npc2	5.51172	6.131	6.0637	5.54376	6.53353	5.82079	6.09679	6.46099	5.91725	5.54001	4.73183	5.99452	6.38485	5.46042	6.11682	5.35103	6.68296	5.72299	7.70538	5.59074	5.76552	6.51886	6.28545	5.53789	5.61216	6.03779	6.38483	6.85093	6.62226	6.11765	5.98674	5.85193	5.44798	6.68102	8.12391	6.1757	5.75084	5.56472	7.03921	5.91525	6.05806	5.15693	5.32707	5.67032
Ntn4	3.87572	1.51967	1.1615	1.21869	0	0.0477164	0	0	0.108956	0.101012	1.05743	0	0	1.61446	0.831432	2.47135	0.0451954	0	0	2.31091	0	0	1.59084	3.36625	0.842415	1.8964	0.159202	0.0989163	0.188484	0.154857	0	0	2.10293	0.0972823	0	0.463302	0.126919	1.19817	0	0.65194	0	0.407996	1.97767	1.39876
Orai1	3.24036	5.25451	4.40623	4.60772	5.16561	5.15345	5.60207	5.38765	5.36174	5.40811	4.06769	5.01338	5.6101	4.15897	5.253	4.08434	5.41224	6.26639	5.82575	3.95906	4.61404	5.04076	5.29096	3.3844	4.7481	4.97473	6.04351	5.51015	5.52515	5.21472	5.54748	5.18367	4.35284	5.83342	5.90957	5.46601	5.51426	4.34787	5.46076	6.3592	5.58258	4.75797	4.18129	4.30582
P4hb	6.35882	7.57249	6.61152	6.55054	7.4247	6.99393	8.2411	7.55817	7.14171	6.27148	6.91903	6.31471	7.94787	6.37102	7.95384	6.49273	7.60502	7.7773	7.0965	6.25654	6.83146	6.40377	7.52632	6.44625	6.61998	6.61704	8.43562	7.53949	7.61945	6.50261	7.16878	6.38762	6.35555	8.16212	7.17693	7.86001	6.38172	6.33435	7.79753	7.92738	7.14923	6.73308	6.40542	6.13013
Papss2	0.289434	2.57679	5.62873	1.15322	2.16279	1.45751	3.2131	2.03164	1.86865	0.649395	0.398163	0	2.9003	0.776597	4.8969	0.898565	2.77866	2.919	3.14556	1.05545	0	4.09448	2.35267	0.879438	1.08571	6.00818	3.27054	1.94526	2.24702	0.53018	1.21804	0	0.604896	2.9187	3.77917	4.59273	0.345189	1.11825	2.56722	2.59404	1.36853	0.565968	0.68363	1.28888
Pik3cg	2.02392	3.83658	4.18985	4.02922	4.38764	4.60823	4.15973	4.37177	4.41091	4.57679	4.75703	4.4628	4.21891	3.92406	4.57791	3.04188	4.1794	3.84906	4.06242	3.94914	0	3.40847	3.72614	1.95568	3.8761	4.56904	4.17361	4.17729	4.22607	4.39135	4.50336	4.21589	2.91485	4.12369	4.14955	4.38528	4.41017	3.61607	4.0018	4.46532	4.29334	4.03718	2.78469	3.90718
Pkm	2.05456	6.93215	5.78496	6.31551	7.24168	7.16694	7.50827	7.46279	7.26753	6.99281	6.30033	6.67972	7.4918	5.32986	6.6944	3.40774	7.301	7.60878	7.03927	4.59445	3.62023	4.58652	7.15954	2.4772	6.37213	5.66268	7.62021	7.37908	7.36797	6.87672	7.1598	6.83191	4.65315	7.60336	7.50898	6.62829	6.98324	5.44181	7.55279	7.91543	7.24917	6.35222	3.66859	4.80035
Plxnc1	3.59741	3.29794	4.38452	5.53786	2.39459	3.09691	1.56623	2.64306	3.05742	4.22	4.89342	2.58854	1.83403	5.29223	2.95103	4.96741	2.43334	3.8458	3.79937	5.70031	4.86525	4.12029	3.27914	3.6727	5.14235	4.32436	1.46836	2.34344	2.41537	2.96673	2.60145	3.69565	4.88816	2.11893	3.15602	2.54924	3.88509	5.02997	2.62236	3.59988	2.77976	5.05447	4.78478	5.62111
Prdx6	8.01396	7.478	6.9345	7.3289	6.89569	7.09861	7.28141	7.18152	7.27721	7.33614	7.1361	6.88139	7.30371	7.48816	7.22036	8.1782	7.07634	6.97327	6.47803	7.53204	8.17476	7.17734	7.49801	8.36354	7.34918	6.78515	7.31621	6.96207	7.1469	6.99458	7.06638	7.14618	8.27592	7.31856	6.51184	7.14169	7.28439	7.50621	7.03981	7.3392	7.18529	7.19005	8.37964	7.59299
Prtn3	4.97168	11.2099	6.85041	8.20923	11.1959	9.94374	12.2742	11.0346	10.3009	8.83068	7.28534	7.86269	11.8421	6.1823	8.59803	5.73138	11.4118	12.7053	9.33165	5.99176	5.45835	0	11.1861	5.20822	8.62796	6.64782	12.4325	11.1634	11.2202	8.27022	10.2007	9.01461	6.23842	12.0283	9.91981	9.11539	8.56656	6.21567	11.6061	12.6124	10.3646	6.16829	5.11097	5.73872
Psap	5.662	6.68924	6.22165	6.29839	7.87954	6.59623	6.23853	7.25908	6.56936	7.01417	6.043	7.38629	6.98878	5.87123	6.00628	5.47707	8.05501	6.76211	10.9296	5.9262	4.48543	6.78196	6.78075	5.52398	6.26433	6.06666	6.12255	7.61198	7.02272	7.42592	6.62381	7.01167	5.76548	6.85713	10.804	5.86281	7.17075	5.93235	7.74187	6.65016	6.53195	5.94952	5.57437	5.95678
Rasgrp2	0.898669	4.86935	3.72488	4.48283	5.03353	4.58763	5.61534	4.46923	4.90846	4.35816	4.78716	5.19292	5.28833	3.46508	4.91493	2.70588	5.08943	5.70238	5.09861	3.90653	2.22772	0	5.16605	1.5005	4.62658	3.28084	5.89213	5.28484	5.27883	5.26982	4.98576	4.76198	3.68563	5.68066	5.43675	5.11786	4.56784	4.0273	5.30387	6.16112	5.07665	4.81059	2.85324	4.49596
Rela	4.86436	4.24066	4.86924	4.77681	4.0431	4.16053	3.81543	3.24233	4.32632	4.72837	4.35399	4.31042	3.95913	4.57754	4.10588	4.58751	4.09276	4.3563	4.23152	5.20557	5.27933	5.49403	4.24	4.37755	4.4475	4.39941	3.9408	4.14341	4.02243	4.46384	4.10028	4.79307	4.71488	3.81863	4.12043	4.15186	4.80279	4.60045	4.12989	3.88793	4.38327	4.58705	4.56258	5.14062
Rhag	7.18362	4.7356	2.98932	1.92574	0.299277	0.450936	0.194887	0	0.166437	0.74701	0.743436	0.680003	0.197797	3.8409	0.887913	5.11837	0.261134	1.45427	0.565862	4.0689	4.70628	0	4.45359	7.02078	1.8519	0	0	0.413459	0.231485	0.979259	0.554713	0.535785	4.49469	0	1.14731	0.988295	0.779658	3.43012	0.22698	0.91877	0.505358	0.594048	4.97162	2.34544
Ripor1	4.71265	4.73168	5.04682	5.64967	4.29239	5.48297	4.00386	4.60374	5.33532	5.08837	5.06744	4.79993	4.33041	5.76826	5.22718	5.49241	4.1588	2.68919	2.7533	6.00663	6.37839	3.96049	4.86067	4.73365	6.0043	5.8376	4.07111	4.59946	4.9794	4.72759	5.53349	5.46006	6.16151	4.32688	3.41754	5.70288	5.24067	6.15144	4.28398	3.54197	5.49524	5.22518	5.8085	6.4573
Samd14	4.37033	2.71574	2.18073	3.76684	0.148399	0.414207	0.3079	1.7265	0.517037	1.23561	5.17664	0.886708	0.446318	4.21153	1.01992	4.86694	0.315893	0	0	4.80572	5.63428	0	3.06532	4.54136	4.60498	2.64062	0.424249	0.628438	0.419428	0.457896	0.868945	1.53715	5.32265	0.106552	1.09897	1.62323	1.54594	4.78602	0.566025	0.702882	0	5.33368	5.1973	5.60471
Selenof	7.99479	8.27706	7.87728	7.94694	8.24492	7.91403	8.49426	7.85341	7.936	7.67823	8.11511	7.74375	8.35714	7.97843	8.38933	7.91491	8.37133	8.21299	7.7903	7.64414	7.80747	6.90186	8.22313	7.9579	7.79653	7.86899	8.32017	8.10309	8.09048	7.71814	7.91475	7.5105	7.71722	8.28592	7.63004	8.18791	7.62682	7.84854	8.26086	7.94988	7.86688	7.95277	7.8986	7.45301
Selenoh	6.88779	7.19993	5.84363	6.36894	7.44141	7.30436	7.24455	7.53419	6.98019	6.47254	5.77814	6.91576	7.16568	6.88584	6.69065	6.59911	7.32311	6.50942	6.95717	5.90901	6.16283	5.87278	7.33404	7.20698	6.49766	5.74286	7.40083	7.64193	7.36692	7.13511	7.70695	6.42701	6.21911	7.43737	7.20741	6.91409	6.32303	6.99822	7.5486	6.96915	7.08118	5.98886	6.67934	5.88289
Selenow	9.00303	8.33927	9.10652	8.85192	7.52093	8.21037	7.28732	8.26728	8.19975	8.86723	8.90963	8.30718	7.33251	8.92984	7.94136	9.11253	7.50134	5.81513	8.56223	9.00874	9.17852	9.34758	8.47116	9.13566	8.90907	9.36317	7.62856	8.15692	8.33188	8.74674	8.32808	9.08016	9.25476	7.75216	8.71186	8.12228	8.96001	8.96921	8.20202	6.64458	8.47231	9.04445	9.16127	8.92682
Sell	1.28302	6.20408	5.56175	4.4209	6.9506	6.93696	5.99555	7.02209	7.16881	6.52622	2.64815	7.11272	6.64	3.0651	5.62686	1.62873	7.02216	5.69922	6.78994	2.09031	0	7.0511	5.95718	1.93321	4.23059	5.36834	5.44316	6.6809	6.58814	6.61743	6.70006	6.48868	2.11918	6.15246	7.28366	5.2737	6.19055	3.20638	6.62142	5.88611	6.83826	2.41533	1.49188	1.81718
Serpinf1	0.236122	2.74211	0.551531	1.21581	3.60108	2.40713	1.32978	3.89187	2.49859	2.59718	0.267258	1.66963	3.35431	0.296672	1.53968	0.173389	4.02454	0	2.16339	0	0	0	4.1221	0.895507	2.40936	1.83293	3.37432	5.01161	4.69804	4.50134	4.15737	4.11203	0.678394	5.04604	3.21939	2.0317	3.76934	1.20915	5.25311	1.05333	4.48821	2.22998	0.36862	0.387455
Sh3bgrl3	6.83081	10.2471	10.3374	9.97605	10.8319	10.3904	10.5912	10.5068	10.5091	10.1915	10.161	10.6452	10.6647	9.59094	10.3799	8.90513	10.8745	11.2075	11.577	9.46084	9.43575	10.1403	10.1906	7.14414	9.68852	10.1336	10.3206	10.618	10.2832	10.3063	10.1234	9.96656	8.86854	10.3432	11.4311	9.9749	9.75907	9.37733	10.6589	10.9957	10.1161	9.77595	8.64185	9.15392
Slc25a21	5.1726	3.00582	1.39529	1.22525	0.0908262	0.340228	0.217944	0	0	0.131721	0.192221	0	0	3.28	0.141097	4.71256	0	0	0.49173	3.16651	2.65706	4.50053	3.2661	5.3113	0.948007	0.923931	0.072123	0.129016	0.372227	0.457754	0.260925	0.464986	3.81076	0	0	0.584169	0	2.73206	0.282285	0	0.306238	0.281446	4.6471	1.44678
Slc26a1	3.72512	1.55406	1.08568	0.0987573	0	0.0433644	0.116626	0	0.0504563	0	0	0.302973	0	0.993178	0	1.60008	0.0410701	0	0	0.378063	2.21837	0	0.877266	2.94248	0	0	0	0	0	0.141198	0.0952314	0	0.744432	0.0885461	0	0	0	0.346045	0.0698292	0.602541	0	0.374713	1.56793	0.375225
Smdt1	6.99013	7.08412	6.77177	6.80146	7.40175	7.03515	7.18885	7.05492	6.7393	6.48991	6.99242	6.89011	7.2295	6.87441	6.86289	6.58527	7.47038	7.30563	7.78318	6.59867	5.55373	7.55769	7.05988	6.63652	6.63801	6.81249	6.92807	7.34445	7.01846	6.47181	6.99109	6.55969	6.18227	7.15484	8.00623	6.68438	6.38536	6.68039	7.42605	7.01433	6.63401	6.77929	6.16257	6.21926
Snd1	5.06663	5.76817	4.78071	5.24795	6.02509	5.84068	6.05542	5.67478	5.82618	5.48502	5.40525	5.88251	6.00887	5.25873	5.55571	5.2683	5.88511	5.42725	5.05043	5.02796	5.10338	5.85031	5.58063	5.01852	5.08711	4.93661	5.87013	5.75869	5.7296	5.70466	5.55376	5.34558	4.92142	5.78687	5.17705	5.35227	5.34481	5.08236	5.63413	4.99012	5.55582	5.32408	5.05595	4.69974
Spata13	0.131967	2.13794	2.4752	1.60935	2.24754	2.16079	3.49901	2.13417	2.23446	3.01546	1.03313	2.36572	3.1966	1.10163	2.23268	0.52382	2.72943	3.5295	2.2302	1.44601	0	0	1.93389	0.0740377	1.69314	2.34438	2.69701	1.32456	1.79493	2.4571	1.58983	2.42975	0.753592	2.42554	1.65783	1.57436	2.53335	0.868737	1.97152	3.46009	2.17441	0.746615	0.19227	1.63791
Sptbn1	0.787035	3.60421	4.06398	3.39557	3.98417	4.24147	4.38891	4.02305	4.23329	4.49081	3.66141	4.14592	4.16416	2.81299	3.90295	1.35297	3.84188	4.0592	3.74713	2.4244	1.84741	2.65453	3.52662	0.4134	3.42664	3.86973	4.14897	3.62209	3.87773	4.19623	3.91631	4.38059	1.72183	3.93696	3.24303	3.84811	4.44438	2.61849	3.58973	3.71881	4.015	3.43408	0.998652	2.00377
Ssbp3	7.06668	5.74583	6.4724	6.11933	4.75434	5.6239	4.91594	5.34231	5.53426	5.99213	5.58525	5.64186	4.97964	6.40498	5.69458	6.56854	4.90065	4.72678	5.27131	6.35322	6.79799	6.24646	5.68165	6.8285	5.79444	6.42073	4.96246	4.84285	5.13663	5.60817	5.31736	5.92888	6.24752	4.87864	5.18122	5.54868	6.00391	6.27565	4.84878	4.68779	5.45919	5.62353	6.47687	6.3388
Ssr3	6.37872	7.04749	6.50576	6.63845	7.04353	6.95326	7.54737	7.07784	6.92528	6.58378	6.83298	6.57589	7.36242	6.58445	7.34089	6.16939	7.13356	7.14354	6.43989	6.33373	5.93102	5.9579	6.9388	6.17401	6.53939	6.52842	7.51801	6.90923	7.0381	6.44773	6.831	6.52106	6.19568	7.33772	6.56107	7.14004	6.44019	6.38625	7.10105	6.88357	6.83465	6.61652	5.98274	6.07955
Stk26	4.66469	6.19301	5.63167	5.94368	6.44196	6.48722	6.57811	6.34003	6.58239	6.37698	5.77431	6.48176	6.6168	5.68292	5.72397	5.15929	6.3059	5.84512	4.79996	5.42665	5.94281	6.37897	6.09533	4.56477	5.75884	5.18844	6.53969	6.32317	6.2966	6.16676	6.24443	6.01335	5.06102	6.41072	4.98722	5.51639	6.12187	5.48857	6.26582	6.29041	6.14266	5.61877	5.06787	5.19321
Sun2	2.79017	6.27875	5.83067	5.19648	6.01333	6.42988	7.72724	6.21841	6.33002	6.05828	4.69797	5.88466	6.86551	5.37039	6.33627	3.34506	5.80293	8.0791	6.20141	4.65776	3.65174	5.01966	6.15178	2.777	4.88381	5.62183	7.59884	5.57161	5.91648	5.69149	5.96088	5.48083	3.94079	6.41011	6.03774	6.27209	5.6606	5.35271	5.34419	7.74401	5.82447	4.69405	3.38953	4.61547
Tceal3	4.79379	2.10328	2.66687	1.42694	0.204538	0.27239	0	0	0.165037	1.88327	0.415845	0	0.196151	3.5461	0	5.21165	0	0	0	3.79928	0	0	2.21004	3.57823	0.861396	0	0.163709	0.286031	0.51726	0.23273	0.301414	0	2.85629	0	0	0	0.64918	1.91421	0	3.53493	0	0.589708	3.03001	1.81911
Tjp1	2.84836	1.42616	2.01613	1.98671	0.409988	1.91052	0.212414	0	1.41667	2.28345	1.38302	0.48154	0.312363	2.23307	2.34413	2.12935	0.334725	0	0	1.95555	0	0	1.02292	2.212	1.17976	1.26091	0.137146	0.101375	0.653182	0.158632	0.97393	1.47282	1.36808	0.0507121	0.180471	0.930825	1.38048	1.31094	0.15331	0.66538	0.87034	1.06321	1.13081	1.63162
Tmsb4x	6.40533	10.8306	11.5346	10.9596	10.9662	10.5174	11.5747	10.854	10.6864	10.3255	12.2764	10.5963	11.2119	10.3096	11.9938	7.93732	11.2519	13.1194	13.3415	9.89156	8.97804	10.841	10.7847	6.76442	10.6995	11.4987	11.4898	10.815	10.7752	10.5656	10.5899	10.3426	8.84423	11.094	13.0378	11.5514	10.3362	10.0791	11.1633	12.8852	10.6441	12.0429	7.96959	9.65509
Tnf	0.171325	2.91214	4.74761	2.75099	3.04223	1.73073	1.73953	3.00221	2.55735	2.33153	0.972387	4.77359	2.4889	1.65926	4.92139	0.38056	3.25787	4.62013	2.97341	1.78584	0	0	2.91225	0.326732	3.20676	5.62808	2.5892	3.70025	3.18145	4.76631	3.25269	2.89104	1.27443	3.56831	3.83728	4.76101	3.02853	1.8711	4.03915	3.90488	3.42997	1.96653	1.24865	1.82729
Tpm3	5.91335	7.40086	7.50811	7.5593	7.7997	7.71462	7.4881	7.57913	7.62794	7.58482	7.52116	7.62688	7.62586	7.37985	7.50411	6.94085	7.69304	7.93156	8.08271	7.30247	7.1535	7.87725	7.43025	5.96557	7.51382	7.61972	7.41567	7.70239	7.19813	7.53623	7.68673	7.10925	6.77613	7.57832	7.87855	7.38305	7.65163	7.11656	7.71614	7.67746	7.70029	7.44912	6.84805	7.41538
Trib1	0.351223	3.19319	1.7883	1.80981	3.25455	2.94695	3.77294	3.16528	3.74232	3.09311	0.864119	3.2915	3.83087	0.647304	3.95509	0.212088	3.35988	3.93847	3.34618	0.824289	0	0	3.53209	0.519426	1.85696	1.91861	4.29178	3.45144	3.6038	3.80664	3.38936	3.10035	0.853221	4.03447	3.73129	4.62756	3.4849	0.858779	3.76864	4.77274	3.96387	0.893962	0.239403	0.466807
Tspoap1	0.6916	2.60062	2.32956	1.89866	2.84934	1.6364	3.91324	2.91443	2.46608	1.47026	1.3521	1.47904	3.63171	1.13117	2.41373	1.56011	3.42832	3.99678	1.46988	2.22898	1.54971	0	2.66412	0.495938	1.74945	1.39472	3.51893	2.49941	2.58441	1.20282	1.70841	1.61908	1.60211	3.40384	1.85282	2.17152	1.00902	0.737583	3.01153	3.97896	1.93893	0.392798	1.22202	1.7778
Tubb6	0.0554534	2.38995	0.597461	1.70799	2.81394	2.14318	1.83422	2.4218	2.34125	2.15689	1.08488	1.52072	2.58147	0.811193	2.33381	0.189929	3.16766	1.10946	3.56839	0.296601	0	0	3.32799	0.161542	1.83126	1.27008	3.05999	3.75604	3.82182	2.87677	3.59372	3.22914	0.732474	3.76409	3.74347	2.81175	3.14069	1.2902	3.81094	0	3.48954	1.75381	0	0.747521
Vamp5	6.21066	5.02223	5.41443	6.19884	2.5312	5.10351	3.26024	4.16854	4.99334	5.43293	6.32067	3.22104	3.031	6.61409	5.18504	6.80533	2.21513	4.60324	2.47633	6.63338	7.20383	6.073	5.64741	6.83233	6.88435	5.87678	3.64053	3.04694	4.62117	4.14661	5.27343	5.56201	7.67784	3.40371	2.37833	5.959	5.7251	7.39326	2.98538	4.84298	5.50654	6.78363	7.62828	7.50421

## Sheet: Module6
	SKO.5	SKO.17	SKO.19	SKO.6	SKO.14	SKO.4	SKO.3	SKO.8	SKO.0	SKO.1	SKO.15	SKO.7	SKO.12	SKO.10	SKO.13	SKO.11	SKO.2	SKO.21	SKO.18	SKO.9	SKO.16	SKO.20	WT.17	WT.5	WT.6	WT.19	WT.3	WT.14	WT.8	WT.7	WT.4	WT.20	WT.16	WT.12	WT.18	WT.13	WT.1	WT.10	WT.2	WT.21	WT.0	WT.15	WT.11	WT.9
6230400D17Rik	0.416201	0.727464	0.790545	0.852899	0.447358	0.994187	0.496266	0	0.42987	1.12212	0.845878	1.09727	0.761453	0.441263	0.427486	0.378732	0.555191	0	0.540456	1.29918	0	4.65586	0.69449	0.507212	1.02837	0	0.486987	0.877654	0.219932	0.115782	0.828945	0.511503	0.556233	0.49727	0.820833	0	0.625298	0.794382	0.852859	0	0.612786	0.785004	0.752182	1.29186
Arhgap27os2	0	1.11514	1.20023	0.863317	0.175436	0.234393	0.314268	1.90925	0.59877	0.465162	0	0.419807	0.168174	0.212975	0.690063	0	0.503208	0	2.33367	0	0	5.46119	0	0.378178	0	0	0	0	0.286468	0.37542	0	0.812931	0	0	2.13998	0.412627	0.311748	0.334786	0	0	0.556382	0	0	0
Arl6ip6	4.59998	4.54801	4.56406	4.78611	4.10043	4.25857	4.40772	4.36079	4.60244	4.43643	4.68675	4.15111	4.55625	4.08471	4.68709	4.38555	4.56264	4.59472	4.65811	4.77078	4.19256	0	4.20134	4.50226	4.52766	4.42324	4.37153	4.25369	4.40126	4.48035	4.14394	4.54185	4.35564	4.41025	4.42277	4.47988	4.28937	4.17779	4.50719	4.30754	4.65874	4.41578	4.29204	3.79508
B630019A10Rik	0	0	1.32163	0	0	0	0	0	0.0242949	0	0	0	0	0	0.654167	0.0417682	0	0.312287	0	0	0	3.01909	0	0	0	0.668526	0	0	0.0173311	0.102443	0.0462235	0	0	0	0	0.348537	0	0	0	0	0	0	0	0
Baz1b	5.02117	5.03386	4.63786	5.1871	5.20587	5.31848	5.09934	4.93101	5.37541	5.18408	5.25408	5.38494	5.21465	4.94337	5.17248	5.01438	5.2464	5.09716	4.71498	4.84248	5.72819	0	5.05958	4.85526	5.02561	4.99847	4.88277	5.02709	5.12095	5.328	5.18048	5.16339	4.98053	4.9817	4.66496	5.11874	5.21135	4.83078	4.90567	5.08943	5.21023	5.16126	4.79004	4.59481
C87436	3.25591	3.46418	3.36561	3.76308	3.40101	3.59813	3.52017	3.27022	3.58761	3.74033	3.75042	3.19775	3.65334	3.65795	3.46999	3.42382	3.6595	2.48388	3.88418	3.74653	3.92621	0	3.46663	3.27274	3.72521	3.40656	3.53137	3.39401	3.66114	3.39583	3.58056	3.64771	3.80737	3.42759	3.62092	3.5829	3.61407	3.74525	2.95364	3.06841	3.6555	3.6022	3.50653	3.77622
Ccdc17	0.270655	0.571005	0.536348	1.18848	0.534722	0.575012	0.792343	0	0.651852	1.12971	0.988455	0.303791	0.425664	0.91314	1.09427	0.454692	0.158147	0	0	1.00118	3.05818	4.94848	0.937877	0.501779	0.566754	0	0.580656	0.718886	0.592727	1.02239	0.969511	0	0.47202	0.172456	1.53195	1.38318	0.877315	0.626455	0.582469	1.62282	0.575159	0.673502	0.644364	1.13207
Cd74	1.67322	2.6475	2.44857	0.851339	1.26077	1.08788	0.711142	1.88968	1.00717	4.09254	0.875937	6.05845	0.447944	1.26628	1.3816	0.607935	2.48249	1.28525	10.8102	1.09322	3.50685	6.41829	3.63714	1.02126	1.09386	0	1.20274	2.21868	1.48378	5.84071	2.1652	5.55639	0.86493	0.924529	9.57172	2.29288	5.67801	2.27677	2.63383	0	0.299794	0.880937	0.845158	0.507352
Cltc	6.04822	5.62638	5.82061	5.48845	5.56175	5.48715	5.64391	5.03015	5.56948	5.45539	5.31293	5.34368	5.57132	5.64553	5.64501	5.67764	5.56042	5.41806	5.79507	5.83371	5.65683	3.34527	5.6085	5.97946	5.43647	5.5305	5.568	5.38842	5.31587	5.21535	5.32495	5.32693	5.69338	5.47189	5.6899	5.61234	5.40174	5.42339	5.31059	5.60049	5.41155	5.22149	5.67219	5.72519
Cmas	5.85479	6.1793	6.74945	7.23009	6.24906	6.60087	6.16719	6.31037	6.44915	7.05435	7.40079	6.51032	6.00395	7.13008	6.14147	6.52474	6.08981	6.27273	6.70597	7.46952	6.39937	0	6.50182	5.87951	7.12274	6.77586	6.0966	6.23069	6.13373	6.29608	6.25252	6.94166	6.77874	5.95377	6.39964	6.18809	6.96598	7.01925	5.97307	6.09713	6.35134	7.46794	6.50829	7.29746
Cnksr1	0.0397176	0	0	0	0	0	0	0	0	0.514573	0	0	0.097115	0.12379	0.157236	0.137803	0	0	0	0	0	4.65811	0.168466	0.116893	0	0	0	0	0.114331	0.323189	0.151978	0.512201	0	0	0	0.246691	0	0.372072	0	0	0	0	0.296877	0
Col18a1	0.0432433	0	0	0.776132	0.0376812	0.0511675	0	0	0.0595095	0.108176	0.660299	0	0	0.296178	0.170598	0.0516086	0	0	0	0.306043	0	3.2944	0.238825	0.126975	0.360432	0	0.0590128	0	0.0634366	0	0.0570931	0	0.155935	0	0	0	0	0.214572	0	0	0.132649	0.690711	0	0.121495
Csnk1a1	6.26178	6.24586	6.48595	6.46143	6.44268	6.49682	6.28097	6.31975	6.43505	6.62696	6.51398	6.59778	6.26367	6.46594	6.22936	6.29845	6.32515	5.86146	6.00968	6.57189	6.38259	4.85818	6.24258	6.07765	6.28861	6.18226	6.06126	6.25156	6.204	6.41047	6.20281	6.33527	6.15499	6.14853	6.02849	5.97458	6.40568	6.1668	6.14522	5.76241	6.25451	6.21765	6.10465	6.35888
D730045B01Rik	0.342412	0.275131	0.664063	0.244274	0.432373	0.21278	0.196815	0	0.127875	0.2282	0	0.935667	0.415896	0.653712	0.79636	0.214515	0.610103	0	0	0.604168	0	5.31413	0.481539	0.622897	0.272875	0	0.716558	0	0.337799	0.342266	0.774636	0	0.810366	0.220119	0	0.376597	0.724108	0.956924	0.331452	0	0	0.471085	1.06789	0
Dmtn	2.10856	0.404523	1.13789	0.0667675	0.0425125	0.0576938	0.0531479	0	0.0339274	0	0	0	0.0406743	0.0521256	0	0.16797	0.0275866	0.420753	0	0.180823	0	3.45384	0.687392	1.83376	0.0751306	0	0.0336418	0	0.0714894	0.0487529	0	0.232696	0.0901727	0	0	0	0.223253	0.164551	0.136802	0	0	0	0.459751	0.136577
Dnajb5	0.0267211	0.434992	0.984804	0.623653	0.664752	0.484664	0.514421	0	0.76431	1.28402	0	0.81918	0.641203	0.16351	0.470511	0	0.647776	0.634387	0.936995	0.149116	0	4.10769	0.500579	0	0.3352	0.742874	0.429004	0.507217	0.527955	1.08483	0.604851	0.362285	0	0.427703	0.598498	0.58456	0.54095	0.135564	0.57208	0	0.697119	0.40423	0	0.85576
Dnajc10	4.78682	5.16226	4.77246	4.83837	5.79137	5.29127	5.22419	5.41628	5.19908	4.89967	4.37841	4.9363	5.50422	4.70044	5.08639	4.34181	5.66686	4.25746	5.40634	4.58086	5.07415	0	4.84579	4.65944	4.71129	4.74356	4.80432	5.28397	5.0953	4.50587	5.08025	4.68502	4.38869	5.00093	5.14778	4.75889	4.54309	4.60072	5.21281	3.49904	4.78343	3.93535	4.18266	4.55097
Eif4enif1	4.46797	3.75058	3.97266	4.02713	3.63862	3.79224	3.61106	3.23067	3.82976	3.80664	3.56509	3.59422	3.63854	3.70577	3.64898	3.97102	3.73088	3.0748	3.5089	3.73318	3.55004	0	3.74611	4.0314	3.6243	3.64046	3.41379	3.46044	3.45961	3.84456	3.43348	3.64554	3.6551	3.59384	3.28635	3.64745	3.735	3.6619	3.43176	3.18691	3.70186	3.42098	3.76759	3.46154
Eno2	0	0	0	0.139931	0	0.121324	0	0	0.0719911	0.558795	0.190353	0	0	0	0	0	0.0586797	0	0	0	0	4.48615	0.149743	0	0	0	0	0	0.149566	0.198885	0.258446	0	0.187371	0.125645	0	0	0.879477	0.333182	0	0	0.434069	0	0	0
Epb41l4aos	7.59071	7.27428	7.2281	7.03806	6.82577	6.96944	7.04288	6.9742	7.32768	7.42073	6.56241	7.25512	7.05406	7.05697	6.66472	7.50488	7.09227	5.44612	5.9932	7.66885	6.69239	0	7.05006	7.08388	7.17445	6.93319	6.57453	6.8421	6.68992	7.41427	6.79012	7.50802	7.37476	6.83999	6.51293	6.5399	7.43079	7.11502	6.90244	6.10465	7.16982	6.24461	7.37707	7.59921
F8	0.342048	0.0470285	0.244121	0.195954	0.0773944	0.217735	0.0328784	0	0.250983	0.249975	0.0569881	0.194025	0.0740861	0.183453	0.0413077	0.265749	0.066861	0	0.156805	0.113732	0	2.83118	0.247885	0.399811	0.178041	0	0.0613985	0	0.129107	0.0596672	0.0398723	0.147325	0.59936	0	0	0.129718	0.141179	0.290002	0	0	0.18105	0.0852868	0.488968	0.384012
Fabp5	6.19315	7.30382	6.13854	7.17053	7.96119	7.25078	6.59438	7.35775	7.41262	6.74272	7.29616	7.08332	7.6602	6.67927	6.62364	6.48736	7.98052	3.94801	6.73942	6.46609	5.51164	0	7.04113	5.67881	6.98093	5.45113	5.99176	7.71744	7.25921	6.62246	7.19535	5.87164	6.06565	7.35173	6.96361	6.08068	6.40201	6.43193	7.7509	4.16048	6.91036	6.94892	6.31908	6.01089
Fam166a	0.385343	0	0.849381	0	0.564907	0.408113	0	0	0.172641	0	0	0	0	0.258878	0.324939	0.286738	0.270552	0	0	0	0	5.76009	0	0.799578	0.362415	0	0.171255	0	0.346407	0	0.314652	0	0.427135	0	0	0	0	0	0.235264	0	0	0	0	0.613957
Fn3k	0.108759	0	0	0.175593	0	0.0396597	0.0721321	0	0	0.566462	0.123818	0	0	0.138199	0.0903152	0.0789265	0	0	0	0.125936	0	3.8683	0.187746	0.0667432	0.369754	0	0	0	0.0329967	0.129501	0	0	0	0	0	0.143555	0.204687	0.49841	0	0	0	0	0	0.183528
Gm14698	0.493162	0.757383	0.713944	0.621906	0.117777	0.660149	0.641882	0	0.559509	0.524066	0.128667	0.637337	0.449947	0.274162	0.556534	0.610515	0.552615	0.567133	0.340072	0.3616	0	3.92229	0.591061	0.529664	0.383045	1.46564	0.522237	0.633252	0.764162	0.424555	0.474326	0	0.793938	0.567021	0.534382	0.725471	0.561721	0.826346	0.771693	0	0.695212	0	0.737404	0.190566
Gm15972	2.35618	2.99642	2.41021	2.13922	1.83993	2.26697	2.41046	0	2.02827	1.17964	1.93708	2.45747	1.95528	2.0614	1.89511	1.75151	1.5573	3.42459	2.6724	2.53599	0	8.1666	2.21928	2.58088	2.02658	0	2.01897	1.51454	1.78019	0	1.56938	1.81416	1.51333	1.7798	2.46794	0	1.38085	0	2.11667	2.58086	0	1.27824	1.23207	1.27956
Gm28043	0.158602	0	0	0.0616456	0	0.129624	0.142423	0	0.0919261	0.266338	0	0	0.178579	0.0946639	0.120565	0.1055	0.0504467	0	0	0.0861496	0	3.34727	0.0660938	0.25296	0.135581	0	0.148895	0	0.149581	0.251037	0.116484	0.215757	0.0833065	0.159637	0.521863	0	0	0.152313	0.126538	0	0.0706003	0	0.119653	0.242482
Gm45716	2.993	3.19424	2.23625	2.69311	2.82407	2.45547	3.22544	2.64505	2.6695	2.63206	2.59624	2.85305	2.81775	2.75766	2.93114	4.07338	2.86002	2.71883	2.61742	3.39789	4.40175	4.82597	3.11899	4.02135	2.71858	2.46971	3.16585	2.76498	2.79835	2.79711	2.67598	3.03823	3.81926	2.81705	2.15873	2.95125	2.5242	2.83637	3.06696	2.74725	3.00514	2.56168	4.15052	3.63927
Gm614	0	0.519452	1.14131	0.46528	0.310674	0.218982	0.202584	0	0.467154	0.43671	0	1.1733	0.298365	0	0	0	0	0	0	1.05164	0	6.33995	0	0	1.44257	0	0	0	0	0.634422	0	1.26682	0.602383	0	0	0	0.5343	0	0	0	0	0	0	1.37607
Gm6741	1.8775	1.84958	0	1.09982	1.1395	1.2098	1.70681	2.61554	0.654745	1.64336	0	0.703522	0.298725	1.12699	0.816294	1.73031	1.16516	0	1.32413	1.65473	0	6.34186	1.60698	1.81128	1.19551	0	0.464282	1.77598	1.32114	0.871515	1.30342	0	1.02704	0.74927	2.26436	1.15849	0.924236	0.571451	1.64801	0	1.21005	2.53252	0.811372	0.847093
Gna15	5.31589	4.66986	5.11097	4.91477	4.69074	4.76797	3.84717	4.35939	4.62155	4.72642	3.79277	4.14972	4.55525	5.6925	4.60408	5.57436	4.4706	4.13721	4.5441	5.49091	5.9274	0	4.92085	5.19237	5.37315	5.45973	4.56636	4.96352	5.03321	4.85825	4.86237	5.16388	5.75878	4.75784	5.19885	5.27675	4.89284	5.80149	4.77105	4.89062	4.99268	4.47625	5.75944	5.71157
Gnas	6.7879	6.86318	6.98034	7.14448	6.65289	6.78438	6.89123	6.73821	6.90815	6.89762	7.52721	7.00764	6.7409	6.97061	7.2247	6.98307	6.75005	6.72267	6.73242	6.91722	6.9701	7.42545	6.90361	6.9084	7.19519	7.25879	6.98146	6.75946	6.8862	7.04975	6.91113	7.09046	7.05197	6.88749	6.96153	7.22547	7.00606	7.06484	6.89346	6.66852	7.04379	7.55635	7.0726	6.95272
Gpr150	0.900507	1.04087	0	0.844732	1.27727	0.801341	1.27428	0	1.22207	0.989686	1.83664	0.727961	1.66092	0.946601	0.33897	1.10613	1.50501	0.962247	0	0.642414	0	4.85232	0.775885	0.570756	1.40424	1.1087	1.17337	0.785294	0.997038	0.365994	0.712645	0	0.928386	1.4739	0.527498	1.05125	1.16986	0.592189	1.60538	0	0.686703	1.55755	0.336587	0.637989
Gpx1	10.3425	10.607	9.97503	10.1287	10.7102	10.3778	10.8852	10.5319	10.3683	9.84601	9.38466	9.9839	10.7424	10.2936	10.3232	10.2725	10.7428	10.8754	10.9386	10.2133	10.2524	8.3921	10.634	10.3861	10.0879	9.90611	10.9437	10.7436	10.6476	10.0373	10.3983	9.90349	10.2671	10.8441	11.1721	10.5977	9.74374	10.2465	10.8589	10.8448	10.3585	9.34595	10.3151	10.1082
Hexim1	4.15805	4.50497	4.32891	4.37237	4.62387	4.58151	4.51981	4.03087	4.69368	4.82339	4.38209	4.72912	4.45594	4.33412	4.64781	3.96816	4.49476	4.60241	4.64998	4.42967	4.71163	0	4.80424	4.06468	4.51588	4.61082	4.93239	5.00426	4.914	5.11886	4.76562	4.9864	4.36675	4.91904	4.90698	4.76582	5.35768	4.65556	4.97477	4.79796	5.09281	4.65583	4.00044	4.77056
Iffo1	2.85084	3.81619	4.928	3.92495	4.06252	3.64273	3.81776	3.55551	3.85827	3.47467	3.10607	3.56995	4.06554	4.06654	4.45598	3.77362	4.21038	2.89317	3.96246	4.85935	2.62125	0	3.21132	2.44883	3.56384	4.61593	3.21127	3.45817	3.18727	3.18912	3.1985	3.45537	3.57103	3.29833	3.83796	3.79945	3.20757	3.48473	3.36488	2.21893	3.62816	2.82069	3.57119	4.11587
Junos	0.149861	0.228617	0.563378	0.538387	0.651858	0.5406	0.377002	0	0.381823	0.641758	0.273575	0	0.7112	0.15978	0.679957	0.177623	0.576897	1.65804	0.673554	0.711577	0	5.0311	0.404716	0.287647	0.888171	0	0.678806	0.34948	0.71971	0.62952	0.787516	0	0.269407	0.621842	0.586644	1.43637	0.438477	0.971943	0.611368	1.0726	0.230481	0.395709	1.13402	0.706781
Kmo	0.0970974	0.987607	0.751581	0	1.62708	0.550557	0.569825	1.55377	0.519626	0.341683	0.136978	2.71695	1.33323	0	0	0.087459	1.92024	0	4.53219	0	0	4.01077	0.62353	0.0739921	0.112594	1.52665	0.280891	1.80084	1.14307	2.25025	0.501441	0.340016	0.258063	1.10878	4.31526	0	0.326688	0.243003	1.91415	0.609989	0.319492	0.202309	0	0
Lama3	0.0183812	0	0	0	0	0.0163687	0.0150619	0	0.0379008	0.0693156	0	0	0	0.0293872	0	0.0328362	0	0	0	0	0	2.71579	0	0	0	0	0	0	0.0136002	0.0274717	0	0	0	0	0	0	0	0	0	0	0	0	0	0
Leprot	7.07451	5.78518	5.62852	5.66665	5.40862	5.12037	5.17208	4.76765	5.2789	5.45191	5.5769	5.34256	5.22492	6.19206	5.47319	6.58315	5.60532	5.22715	6.5534	6.10122	6.2918	0	5.62405	6.85538	5.33165	6.024	4.9866	5.18226	5.31352	5.28074	5.25266	5.60477	6.20371	5.20077	6.30123	5.44882	5.58994	5.66487	5.54438	4.77283	5.18286	5.15104	6.10927	5.96141
Lgr4	0.347423	0.534545	0.776525	0.292831	0.360831	0.395058	0.39177	1.33012	0.451454	0.655209	0.391363	0.354274	0.561186	0.177722	0.153581	0.197436	0.589249	0	0	0.212383	0	3.68111	0.56882	0.318445	0.172469	1.78762	0.418207	0.328473	0.548532	0.316076	0.148439	0.272488	0.467837	0.380263	0.458831	0.348084	0.613619	0.44228	0.633495	0	0.331749	0.667907	0.531835	0.30553
Lrp1	0.0181712	0.162594	0.0776765	0.0249714	0.17923	0.0427538	0.0964787	0.304464	0.121293	0.275995	0	0.194043	0.211758	0	0.0249288	0	0.446697	0	1.77035	0.0350742	0	2.22352	0.129273	0	0.0557619	0	0.294079	0.270593	0.209195	0.490985	0.138674	0.0901966	0	0.339334	1.6552	0.0401587	0.318182	0	0.501324	0.173441	0.0843024	0	0	0
Mat2a	6.24458	6.09879	5.54769	6.12682	5.70977	5.65278	6.28103	6.42261	6.31651	5.85695	6.28549	5.93032	6.26512	5.76994	6.0331	6.42438	6.12334	5.94607	5.31405	6.07008	5.46981	4.22176	5.7798	6.16597	5.93092	5.55878	5.85968	5.57672	5.86163	5.6736	5.56549	5.92114	6.14509	5.86444	5.49712	5.83166	5.95516	5.60183	5.78534	5.35576	6.02838	6.03394	6.19403	5.95247
Mdm4	2.72698	2.78894	2.96549	2.75302	2.63162	2.70263	2.73093	2.73221	2.71027	2.77489	2.65541	2.85312	2.63014	3.06192	2.77868	3.08265	2.50316	2.88208	2.47295	3.42697	2.67979	5.3066	2.73517	2.96167	3.25555	3.01528	2.76502	2.87545	2.77176	3.09304	3.16649	3.28072	3.68384	2.72707	2.5571	3.05872	3.36369	3.4546	2.76912	3.17889	3.15233	2.88067	3.35661	4.01503
Me3	0.0436517	0	0	0	0	0	0.0707823	0	0	0	0	0	0	0.135669	0	0	0	0	0	0	0	3.8423	0	0	0	0	0	0	0.032371	0	0	0	0.119593	0	0	0	0	0	0	0	0	0	0	0
Mfsd10	4.43288	5.20519	5.0325	5.19535	5.25171	5.36059	5.94379	5.60187	5.45892	5.36042	5.21324	4.95959	5.46622	4.70961	5.82952	4.33595	5.26735	6.16069	5.14109	4.68383	4.9717	0	4.9855	4.21445	4.83743	4.42916	5.60089	5.09015	5.15343	5.01871	4.99643	4.57628	4.40965	5.40755	4.58696	4.87447	4.85429	4.65699	5.10431	5.23406	5.17085	4.86047	4.36073	4.03879
Mmgt1	3.52489	3.76912	3.54241	3.76981	3.99864	4.09106	3.94817	3.77268	3.97514	3.56887	4.1505	3.84966	3.75936	3.88116	3.66436	3.53289	3.90456	3.40781	3.32493	3.89108	3.51119	0	3.66634	3.50845	3.71597	3.20265	3.68427	3.75136	3.71309	3.67331	3.97265	3.57672	3.26392	3.63379	3.31462	3.64643	3.58583	3.67213	3.74679	3.37113	3.73974	3.66451	3.45795	2.93062
Mphosph8	4.7344	4.8698	3.43568	4.78347	4.88853	4.9998	4.96508	5.37187	5.00857	4.96904	5.03515	4.79058	4.98368	4.94454	3.29267	4.782	4.996	4.3979	4.60381	4.52238	5.35615	0	5.07296	5.06127	4.95196	3.77262	5.27888	5.27685	5.45058	5.11546	5.40032	5.25639	4.98781	5.21951	5.04045	3.72406	5.11019	5.06026	5.1529	4.90963	5.28753	5.267	4.89627	4.73249
Mthfd1l	5.33618	4.72018	3.85983	4.54437	4.87628	4.74333	4.67136	5.16955	4.82593	4.16238	4.61718	4.38545	4.8725	4.69243	4.30997	5.06605	4.7609	3.88965	4.21928	4.48101	4.83311	0	4.65522	5.22834	4.38289	3.19176	4.37328	4.71197	4.52797	4.28748	4.61097	3.30285	4.52729	4.65434	3.86125	3.92861	3.90465	4.36742	4.53104	3.66756	4.34894	4.38916	4.93458	3.74828
Myb	6.78152	7.56853	7.61909	7.56741	7.04843	7.39405	8.32079	7.57687	7.86015	7.42728	6.05589	7.21541	7.73927	7.78293	7.7495	8.18613	7.13849	7.04557	4.99877	8.66035	8.09506	5.60277	7.71598	7.05802	7.92972	8.00535	8.28187	7.12907	7.54235	7.1769	7.54582	7.55769	8.49744	7.81501	5.16626	8.02798	7.59708	8.07486	7.15612	7.29712	7.93503	6.48569	8.37691	8.92547
Nop2	5.41344	4.82469	4.0556	4.77127	4.74496	4.45069	4.58578	4.70476	4.73668	4.31011	5.11048	4.43351	4.71216	4.48355	4.21013	5.0775	4.61209	3.84017	3.13522	4.71066	4.16659	0	4.92731	5.52842	4.93388	4.52233	4.95809	4.76575	4.97315	4.64966	4.678	4.54089	5.18487	4.94811	3.5781	4.35714	4.59924	4.5721	5.0442	4.28146	5.03832	5.1369	5.6079	4.78949
Nrbp2	0.395104	0.13598	1.07034	0.333854	0	0.153338	0.0487663	0	0.231927	0.312497	0.16374	0	0	0.743415	0.333341	0.538533	0.0501519	0	0.752725	0.166503	0	4.26643	0.246589	0.397822	0.476948	2.25802	0.0610563	0	0.168785	0	0.416148	0	0.437803	0	0.657753	0.987116	1.08707	1.21925	0	0	0.484234	0.24081	0.42636	1.06463
Nudt19	6.03632	5.36973	4.16004	4.70862	4.9301	4.85585	5.23106	4.79045	5.00802	4.493	4.5101	4.72993	5.1966	4.39328	4.15532	5.01934	5.18961	4.00499	3.05877	4.06308	0	0	5.09269	5.79376	4.28202	3.09763	5.2464	5.07751	5.13889	4.74407	4.81165	4.7598	4.56092	5.19088	3.6954	4.53797	4.46008	4.35279	5.24231	4.32439	4.96217	4.50968	4.7156	3.63531
Nup107	5.03321	5.00108	3.78075	4.39374	5.24563	5.06702	4.91761	4.74607	4.68927	4.21549	4.7725	4.4265	4.83483	4.69619	4.45878	4.63867	4.94173	4.76245	4.10714	4.00685	3.92058	0	4.48546	4.65996	4.3575	3.9398	4.67227	4.82465	4.60301	4.09195	4.84913	3.68068	4.51781	4.58688	3.99151	4.45859	3.82127	4.6177	4.48365	3.84575	4.62853	4.76625	4.44789	4.20469
Olfm1	0.431888	1.2986	1.33521	1.33476	1.83993	0.427689	0.561767	2.08228	0.445997	0.456406	0.529881	0.731764	0.703799	1.48788	0.64145	1.56042	2.00157	0	5.35182	1.23586	2.35947	5.11631	0.516208	0.611283	1.12135	0.764285	0.355416	1.16224	0.544288	0.492591	0.3881	0	2.30088	0.36326	5.38519	0.602307	0.557612	2.22607	1.19529	0	0.351795	1.81372	2.11533	2.46855
Polr2a	4.41268	4.28676	4.30267	4.29473	4.69674	4.67362	4.35813	4.34523	4.49961	4.53884	4.29704	4.62542	4.60013	4.43532	4.36797	4.14858	4.5482	3.49394	4.19642	4.17206	5.07346	0	4.13378	4.10639	4.07664	4.40957	4.41286	4.56379	4.36558	4.41824	4.43186	4.0806	3.95889	4.31233	3.95201	4.3403	4.25605	4.16733	4.31408	3.77298	4.18022	4.04953	3.7332	3.84494
Psmb9	4.44551	5.92379	5.76473	5.96054	6.29713	6.30854	5.78043	6.90702	6.02694	6.01703	5.75668	6.31875	5.90944	6.12626	5.55561	5.55785	6.12215	5.21439	6.71233	5.88681	6.26694	0	6.23194	5.22337	6.34551	6.32076	6.00305	6.58674	6.56326	6.6373	6.51164	6.99799	6.52628	6.30502	7.10465	6.02232	6.45201	6.50713	6.31656	6.16727	6.27502	6.49925	6.19289	6.11718
Ranbp1	8.88065	8.5836	7.32555	8.34706	8.78698	8.48309	8.36626	8.56475	8.40716	7.72073	8.52594	8.10728	8.62708	8.41413	8.11037	8.67657	8.55962	7.6938	7.70398	7.89035	8.61519	0	8.66071	8.92599	8.32317	7.48813	8.55316	8.81754	8.68608	8.34256	8.61759	7.74147	8.42575	8.68443	7.91151	8.03668	7.81326	8.35019	8.83337	7.63611	8.49767	8.33417	8.62982	7.64582
Ric8a	2.97759	3.81147	4.91309	4.07012	4.22326	4.19492	3.78794	4.06583	4.2393	4.5744	3.6787	4.74284	3.94298	3.78546	4.27472	3.42383	4.04139	3.82226	3.95531	3.99655	4.18908	6.73365	3.52368	2.86768	3.69815	4.56004	3.68999	3.52153	3.80713	4.33809	3.81154	4.39745	3.83951	3.66093	4.07496	3.98767	4.15648	3.79678	3.73814	3.791	4.04925	3.87234	3.31328	4.0677
Rnf135	1.23521	1.91756	2.34809	2.1044	1.78492	2.05369	2.12216	2.28153	2.03545	2.02341	2.13022	2.10862	2.10149	1.47674	1.51708	1.64134	1.97235	1.60954	1.09249	2.27581	0	5.93845	2.08259	1.47755	2.28876	1.80813	1.74779	2.17674	2.4084	2.36867	2.06297	2.06392	1.74181	2.15742	1.28239	2.23622	2.85853	1.97374	1.85252	2.37834	1.92689	2.10551	1.27567	2.68125
Rnf217	0.0960013	0.89039	0.653782	0.889883	1.1949	1.27799	1.58829	0	1.30297	1.38334	0.922109	0.713196	1.69913	0.750729	1.02303	0.466589	1.39092	0.798406	1.01437	0.62903	0	3.569	0.938096	0.0270312	0.663065	0.536766	0.993764	0.808874	0.923247	0.776314	0.923143	1.28258	0.317747	1.40035	1.19551	1.06112	1.52984	0.44639	0.956692	0.462848	1.14898	0.940914	0	0.463943
Rnf225	1.07448	0.678558	0.354411	1.46352	0.687417	1.04256	0.732477	1.12617	0.946509	0.652117	1.36861	0.902775	0.886681	0.916452	0.767158	1.15181	1.17233	0.703388	1.0289	1.31417	3.86762	4.28364	1.09258	1.93716	1.62432	1.34056	1.31522	1.46336	1.51289	1.22606	1.60006	0.405739	1.41979	1.56708	0	1.64681	0.949819	1.53879	1.37824	1.83684	1.49442	1.50566	2.27205	1.50712
Rrm1	6.76697	6.02764	4.57236	5.50599	6.19057	6.19755	5.49495	6.18756	5.64127	5.0682	5.96679	5.81261	5.67617	6.2099	5.67798	5.82996	5.77583	5.23496	5.45021	4.95963	5.08982	0	5.91709	6.54768	5.30383	3.87387	5.39018	6.10661	5.75111	5.60894	6.04501	4.46298	5.54766	5.54494	5.23785	5.44639	4.77291	5.99263	5.76666	5.36197	5.36372	5.89325	5.57584	4.73768
Scd4	0.169956	0.134959	0.862718	0.427003	0.076376	0.24541	0.0952079	0	0.230241	0	0.162522	0.511991	0.272535	0.181124	0.228877	0.458501	0.0497642	1.15781	0.42201	0.447969	0	4.25563	0.244805	0.0881471	0	0.807946	0	0	0	0.0874387	0	0	0.159953	0	0	0	0.266437	0.286448	0.0844357	0	0.136095	0	0.423454	0.239407
Scn11a	0	0.0767786	0	0.253376	0	0.0295194	0	0	0.100758	0.123227	0	0.109903	0	0	0.252976	0	0	0	0.250239	0	0	3.4712	0	0	0.0761054	0	0	0	0.0486804	0.0971475	0	0	0	0	0	0	0.0793346	0	0	0	0.0774381	0.138107	0.131031	0
Sec11c	8.47194	8.50497	8.56977	8.17567	8.58415	8.42317	8.67396	8.49991	8.309	8.01995	8.40258	8.28894	8.66553	8.43016	8.76853	8.26748	8.65869	8.93178	8.87045	8.2178	7.83829	6.07353	8.40034	8.20326	8.04557	8.49765	8.53422	8.50278	8.41104	8.17882	8.31304	7.90733	8.14421	8.53941	8.82543	8.66943	7.99156	8.27855	8.48823	8.69469	8.07895	7.95834	8.138	8.07471
Serpinb1b	0	0	0	0	0.277331	0.100697	0.262396	0	0	0.209033	0	0	0	0	0.223501	0	0.0954679	0	0	0	0	5.18133	0.239085	0	0	0	0.416208	0	0	0.314513	0	0	0	0.201583	0.640205	0	0	0	0	0	0	0	0	0
Sf3b2	6.43358	6.32709	6.38025	6.40531	6.51979	6.67876	6.23731	6.55065	6.41127	6.42529	6.54496	6.5269	6.2366	6.58053	6.29192	6.2996	6.34013	6.12616	6.15841	6.31664	6.59518	0	6.33952	6.33697	6.4438	6.31414	6.1447	6.55577	6.31618	6.46884	6.5257	6.3338	6.33993	6.292	6.03743	6.26396	6.45593	6.2721	6.16117	6.19777	6.429	6.43356	6.16753	6.34336
Slc46a1	0.702117	0.727349	0.541998	0.364958	0.710232	0.319548	1.40779	0	0.59082	0	0.262192	0.560414	0.231142	0	1.19728	0.585184	0.718301	0	0	0.491311	0	4.96602	0.825976	0.396063	0.722197	0	1.28315	0.335289	0.782679	0.955972	0.759635	0.615238	0.477099	1.10918	0.564543	0.301798	0.746764	0.451111	0.852729	0	1.31504	0	0.361862	0.380394
Slc8a1	0.0626693	0.143348	0.195749	0.185993	0.107316	0.153078	0.0514935	0	0.0755507	0.0404052	0.0302252	0.138622	0.0650861	0.22188	0.367357	0.0378316	0.0787212	0	0.16435	0.119289	0.838687	2.07519	0.0693618	0.0631518	0.142119	0	0.0218067	0.0589251	0.0465528	0.0778841	0.102489	0	0.115395	0.038883	0.0715918	0.289784	0.14801	0.233254	0.0455891	0	0.121443	0.089497	0.0848381	0.174019
Snhg9	8.6193	7.47698	6.8983	7.0063	7.3405	6.71214	7.47454	8.09354	7.23882	6.54655	6.87437	7.27542	7.89838	7.47094	6.64944	8.25969	7.89941	6.94639	5.96314	7.72449	7.91685	0	7.74697	8.18043	7.05169	6.77475	7.45397	7.12481	7.3274	6.94143	6.72623	6.53871	7.37695	7.76691	5.40641	6.92741	6.81713	6.46421	7.67679	7.10416	7.27329	6.62465	7.53826	7.23845
Snw1	7.08843	6.88349	7.01684	7.30384	6.93491	7.03729	6.88092	7.29639	7.0628	7.16274	7.12381	7.07214	6.87738	7.24394	6.69875	7.14155	6.99701	6.62297	6.69589	7.22568	7.67874	4.79764	7.2263	7.17426	7.37964	6.95915	6.94813	7.12328	7.26485	7.12553	7.15367	7.34983	7.43985	7.08776	6.67259	7.07494	7.30904	7.33724	7.07493	6.44052	7.24999	7.18937	7.30739	7.39778
Srsf12	0	0	0	0	0	0.0589633	0	0	0.0685463	0.443489	0.342855	0	0	0	0	0	0	0	0	0	0	4.41699	0	0	0.149667	0	0.067976	0	0.0491119	0.189754	0	0	0	0	0	0	0.2965	0	0	0	0	0	0	0
Syvn1	3.95657	3.8073	3.67913	3.44122	3.74458	3.70115	4.10522	4.05963	3.50305	3.62345	3.58115	4.3551	4.08222	3.56764	3.96104	3.61687	3.7104	4.09584	3.72868	3.84332	4.39385	0	4.08123	3.90468	3.60048	4.31874	4.54809	4.0652	4.16687	4.06841	3.71323	4.14098	4.31664	4.40992	3.56717	4.27271	4.01631	3.73119	4.00505	4.38444	3.78213	3.9357	3.79916	3.98305
Tardbp	6.21425	5.83228	5.18844	5.76398	5.89504	5.80688	5.75804	6.07914	5.83296	5.51642	5.91946	5.64133	5.93101	5.79909	5.52838	5.98404	5.9524	5.37698	5.30239	5.5294	4.92842	4.64451	6.02202	6.22002	5.81616	5.52804	5.91453	5.96168	6.08098	5.85577	5.90867	5.78567	5.86124	6.09631	5.42412	5.81916	5.77283	5.93454	6.07093	5.40015	6.07278	5.88102	6.09641	5.63938
Tfb2m	4.39617	4.34533	3.79599	3.94618	4.22398	4.24205	4.15435	4.18646	4.11692	4.41272	4.04028	4.02998	4.25053	4.07043	3.86562	4.12631	4.25177	3.5611	2.70142	4.15996	5.42496	0	4.168	4.37379	3.99595	3.01684	4.05593	4.06547	4.14614	3.75311	4.01022	3.88215	4.20249	4.14731	3.36226	3.66125	3.47652	3.71767	3.96769	3.95034	3.82994	3.8215	4.24488	4.03135
Thsd4	0	0.0508869	1.53495	0.130374	0.0563176	0.0386543	0.0179048	0	0	0.0821121	0.120766	0.0731212	0	0.0689784	0.171061	0.253088	0	0	0	0.236027	0	2.93117	0	0	0.0504368	1.79644	0.0224777	0.0407588	0.0161687	0	0.0431523	0.158973	0	0.0400721	0	0	0.0525967	0	0.062306	0	0	0.260569	0	0.33839
Tmed3	5.29206	7.12901	6.07337	6.05669	7.39846	6.50629	8.01235	7.01212	6.57835	5.69168	6.03839	6.15897	7.53224	5.66139	7.64458	5.79654	7.4163	8.30837	6.92102	5.63204	5.79529	0	7.03491	5.57226	5.90007	6.54217	7.89878	7.23972	6.91065	6.06258	6.2433	5.4843	5.8149	7.39262	7.16862	7.31263	5.58734	5.72949	7.24934	7.86493	6.0628	6.09351	5.79344	5.29015
Tusc1	5.90716	5.85457	6.31782	6.09458	5.59945	5.43022	6.11102	5.82692	5.76263	5.91349	5.50688	5.30779	5.96952	6.01272	6.17706	6.10207	5.89939	6.60402	6.66622	6.26547	5.04672	0	5.6229	5.48089	5.75697	5.78632	5.86223	5.11725	5.14438	5.1771	5.23712	5.72956	5.57136	5.57988	6.4113	5.98421	5.74707	5.83333	5.31184	5.98078	5.6101	5.60589	5.93851	6.20879
Txndc5	3.95345	4.33796	3.48706	4.00891	4.90821	3.84877	3.57943	3.98551	4.11799	3.98304	3.9926	4.38297	4.81455	3.58533	3.31848	3.83465	5.21312	1.49532	5.31574	3.38482	3.28522	0	4.15059	3.6346	3.60887	2.23194	3.12628	4.34165	4.24432	3.76744	3.50786	3.09131	3.06906	4.23917	4.8831	3.04761	3.6426	3.11783	4.89709	1.16433	3.79325	4.11552	3.33248	3.22612
Txnl4a	5.57259	5.07013	4.44561	4.94524	5.25211	5.06482	5.05856	4.86706	5.01888	4.49778	5.10226	4.74968	5.09801	4.97851	4.65431	5.17961	5.14096	4.35495	4.60968	4.64435	3.56068	0	5.0283	5.30422	4.66355	4.01926	4.8798	5.05454	4.90083	4.72677	4.80184	4.43536	4.70566	4.93366	4.04996	4.49545	4.30346	4.51733	4.90807	3.67214	4.87727	4.64165	4.94804	4.39561
Zc3h12d	0.0240854	0	0	0.09703	0.121475	0.0839618	0	0	0.0974725	0.331686	0	0.755634	0	0.0759244	0.0968684	0	0.079578	0.582408	1.40444	0	0	3.96576	0.103941	0	0	0	0	0.250599	0.0700342	0.381707	0	0	0	0	1.72901	0	0.317083	0	0	0	0	0	0	0
Zc3h4	3.622	3.68939	3.82326	3.9065	3.88318	3.8918	3.67072	3.46536	3.75149	3.7152	4.03349	3.94366	3.71572	3.97713	3.86321	3.54869	3.73361	3.54506	3.47577	3.88843	3.70367	4.92704	3.31722	3.30877	3.67736	3.72268	3.18741	3.59812	3.46035	3.6054	3.57513	3.54697	3.48079	3.242	3.07925	3.49284	3.68576	3.74793	3.16477	3.7321	3.21008	3.70159	3.2897	3.60275
Zeb2	3.04514	4.4866	4.5764	4.99878	5.00166	4.08991	4.27274	4.74303	4.3912	3.93366	5.39217	4.13881	5.01471	4.34231	3.8164	3.77952	5.29821	2.13065	4.87632	4.82891	4.03518	0	4.51596	3.15674	5.12116	4.66059	4.21784	4.91178	4.62707	4.0243	4.28342	3.99857	4.35601	4.82579	4.97566	4.19652	3.65569	4.48031	5.04237	2.98493	4.41033	5.52645	3.8533	5.14434
Zfp207	5.72333	5.35622	5.07468	5.20479	5.4033	5.2627	5.16185	4.88732	5.26616	5.0334	5.28853	4.97439	5.27475	5.4157	5.2189	5.43307	5.15551	5.04954	5.14968	5.35022	5.14727	6.49728	5.5373	5.85115	5.53474	5.57222	5.47031	5.52101	5.47558	5.4477	5.43547	5.2314	5.63732	5.4687	5.18407	5.57951	5.37653	5.60799	5.50217	5.2087	5.43056	5.59685	5.69682	5.37403
